# Supplementary material for: Integration of Transcriptome and Whole Genomic Resequencing Data to Identify Key Genes Affecting Swine Fat Deposition
Source: PLoS One. 2015 Apr 7;10(4):e0122396. doi: 10.1371/journal.pone.0122396 (PMC4388518; doi:10.1371/journal.pone.0122396)
Supplement: S2 Table — (XLS) [file pone.0122396.s003.xls]

## Sheet: Sheet1
GeneID	S710	S712	S1103	S611	S906	S909
ENSSSCG00000000001	33	146	58	116	96	52
ENSSSCG00000000002	95	62	118	39	107	52
ENSSSCG00000000003	1346	1102	1389	1075	1080	642
ENSSSCG00000000004	21	6	15	10	16	10
ENSSSCG00000000005	183	117	160	156	241	162
ENSSSCG00000000006	203	104	194	210	128	80
ENSSSCG00000000007	584	476	473	712	528	517
ENSSSCG00000000010	11280	6206	13846	13565	15976	5434
ENSSSCG00000000011	0	0	0	0	0	0
ENSSSCG00000000013	2	2	7	2	4	0
ENSSSCG00000000014	208	166	258	334	278	220
ENSSSCG00000000015	12	15	26	13	2	20
ENSSSCG00000000016	764	294	655	323	470	202
ENSSSCG00000000017	0	0	0	0	0	0
ENSSSCG00000000018	7459	2703	6391	3362	4605	2433
ENSSSCG00000000019	1552	1627	1766	1860	1634	1160
ENSSSCG00000000020	25	8	17	12	8	3
ENSSSCG00000000021	0	26	7	33	5	9
ENSSSCG00000000022	172	159	249	160	212	75
ENSSSCG00000000023	15	5	18	23	12	12
ENSSSCG00000000024	741	421	640	641	652	698
ENSSSCG00000000025	361	179	525	430	496	267
ENSSSCG00000000026	0	2	0	0	0	0
ENSSSCG00000000028	24	40	16	15	25	15
ENSSSCG00000000029	82	264	111	447	109	182
ENSSSCG00000000031	465	424	591	542	448	524
ENSSSCG00000000033	14909	7843	13185	12723	9280	10996
ENSSSCG00000000034	2778	2286	2504	2864	2632	1203
ENSSSCG00000000035	1233	526	1103	676	992	464
ENSSSCG00000000036	4274	3995	4641	4216	3229	2374
ENSSSCG00000000037	3270	3197	3459	4106	3465	2442
ENSSSCG00000000038	15419	9815	15357	13328	16058	9332
ENSSSCG00000000039	1167	815	1049	749	1113	385
ENSSSCG00000000040	16	8	10	0	2	13
ENSSSCG00000000041	0	0	11	8	0	0
ENSSSCG00000000042	1286	1180	1522	1519	1760	1393
ENSSSCG00000000045	6745	2508	5490	4286	2800	3057
ENSSSCG00000000046	87	39	93	70	92	212
ENSSSCG00000000047	5014	2256	4230	3286	2587	2594
ENSSSCG00000000050	887	988	1037	1058	1475	846
ENSSSCG00000000056	0	0	0	0	0	0
ENSSSCG00000000057	0	0	0	0	0	0
ENSSSCG00000000058	5879	4218	6022	5891	5493	3725
ENSSSCG00000000059	1607	1516	1785	1755	1577	1270
ENSSSCG00000000060	277	247	288	244	321	148
ENSSSCG00000000061	489	428	462	592	537	537
ENSSSCG00000000062	164	206	107	205	173	134
ENSSSCG00000000063	5617	3414	3683	4415	3501	3888
ENSSSCG00000000064	26826	10674	16903	16242	14282	10246
ENSSSCG00000000066	589	431	636	455	637	512
ENSSSCG00000000067	30	23	39	11	20	2
ENSSSCG00000000068	3367	2998	3861	3879	4000	2573
ENSSSCG00000000071	10937	10520	12492	13118	11432	9907
ENSSSCG00000000072	3332	2321	4069	3240	3445	2032
ENSSSCG00000000073	0	1	1	3	2	12
ENSSSCG00000000074	2	0	10	0	0	0
ENSSSCG00000000075	772	589	912	755	781	540
ENSSSCG00000000076	561	542	615	708	481	390
ENSSSCG00000000077	1936	1431	2264	2066	1792	1513
ENSSSCG00000000078	546	620	677	789	645	546
ENSSSCG00000000079	4	11	1	0	0	1
ENSSSCG00000000080	31	8	37	46	30	18
ENSSSCG00000000081	0	2	5	4	2	0
ENSSSCG00000000082	42	18	12	0	14	16
ENSSSCG00000000083	895	923	957	1099	864	757
ENSSSCG00000000084	21195	23024	17795	18661	24229	18791
ENSSSCG00000000086	54	52	76	125	64	37
ENSSSCG00000000087	1264	969	1392	1239	1222	646
ENSSSCG00000000089	24561	23653	28629	38138	26153	25194
ENSSSCG00000000090	184	257	361	318	277	146
ENSSSCG00000000091	84	73	138	103	142	70
ENSSSCG00000000092	49	30	10	38	4	3
ENSSSCG00000000093	348	387	365	423	413	372
ENSSSCG00000000094	3990	3747	4300	4855	4651	2927
ENSSSCG00000000095	1423	1399	1676	2351	1627	1522
ENSSSCG00000000096	358	320	387	368	333	172
ENSSSCG00000000097	2074	1885	2167	2324	2281	2003
ENSSSCG00000000103	0	0	6	1	2	0
ENSSSCG00000000104	4833	3520	5016	4672	4668	1349
ENSSSCG00000000105	1705	1008	1509	1817	1926	945
ENSSSCG00000000106	3	0	0	8	0	1
ENSSSCG00000000107	1679	1879	1947	2188	1999	2016
ENSSSCG00000000108	1235	728	1110	1314	972	473
ENSSSCG00000000110	574	653	1012	677	892	534
ENSSSCG00000000111	10	68	5	3	5	6
ENSSSCG00000000113	1	6	8	0	10	1
ENSSSCG00000000114	598	541	846	586	669	509
ENSSSCG00000000115	51	130	87	35	60	50
ENSSSCG00000000116	3933	3014	4546	5108	3103	3895
ENSSSCG00000000117	46	38	37	32	39	18
ENSSSCG00000000118	603	325	462	468	315	333
ENSSSCG00000000119	9058	9891	11270	12718	10701	8379
ENSSSCG00000000120	349	414	310	524	442	353
ENSSSCG00000000121	12	4	10	15	15	15
ENSSSCG00000000124	211	245	325	242	296	189
ENSSSCG00000000125	81264	63814	96170	124339	93816	71265
ENSSSCG00000000130	447	247	432	580	524	403
ENSSSCG00000000131	1	0	0	0	1	0
ENSSSCG00000000132	34	22	138	25	37	320
ENSSSCG00000000133	4751	4290	4991	5342	4210	9982
ENSSSCG00000000134	246	184	476	251	247	531
ENSSSCG00000000135	35	40	49	28	62	24
ENSSSCG00000000136	665	276	424	711	501	238
ENSSSCG00000000137	502	220	501	644	736	401
ENSSSCG00000000138	1	0	0	0	6	0
ENSSSCG00000000139	142	136	217	178	136	132
ENSSSCG00000000140	0	0	0	0	0	0
ENSSSCG00000000141	6814	6329	6803	8984	6555	6559
ENSSSCG00000000142	479	459	536	703	607	308
ENSSSCG00000000144	3184	2106	3434	2584	2480	2548
ENSSSCG00000000145	20111	11958	23220	18932	16166	8514
ENSSSCG00000000146	3278	1998	3274	5180	2255	2223
ENSSSCG00000000148	47	35	51	204	15	29
ENSSSCG00000000150	12	29	19	129	18	13
ENSSSCG00000000151	761	304	927	750	948	429
ENSSSCG00000000152	930	961	1078	1457	948	1041
ENSSSCG00000000153	6	2	10	4	4	8
ENSSSCG00000000154	6	2	1	3	1	2
ENSSSCG00000000155	2104	1422	1999	1983	1779	498
ENSSSCG00000000156	1307	1506	1620	2152	1855	1230
ENSSSCG00000000157	92	256	126	133	91	41
ENSSSCG00000000158	1453	1101	1577	1379	1375	1027
ENSSSCG00000000159	0	0	0	0	0	0
ENSSSCG00000000160	591	658	700	646	608	433
ENSSSCG00000000161	686	737	1026	800	720	623
ENSSSCG00000000162	75	143	55	78	52	32
ENSSSCG00000000164	339	260	363	470	398	197
ENSSSCG00000000165	99	107	130	110	135	68
ENSSSCG00000000166	292	184	265	330	226	149
ENSSSCG00000000167	189	104	161	177	124	63
ENSSSCG00000000168	3	4	1	4	0	1
ENSSSCG00000000169	664	459	797	690	778	363
ENSSSCG00000000170	204	170	234	217	296	123
ENSSSCG00000000171	203	85	152	163	173	66
ENSSSCG00000000174	0	3	2	12	3	5
ENSSSCG00000000175	4266	3101	4447	4689	3393	3535
ENSSSCG00000000176	481	468	482	628	425	290
ENSSSCG00000000179	78	95	75	79	90	70
ENSSSCG00000000180	825	639	932	1269	856	879
ENSSSCG00000000181	22	3	10	30	4	3
ENSSSCG00000000182	9	35	13	13	17	24
ENSSSCG00000000183	0	1	1	0	0	0
ENSSSCG00000000184	0	2	1	2	4	0
ENSSSCG00000000185	1939	1574	2180	2058	1865	1552
ENSSSCG00000000186	1	8	9	34	37	3
ENSSSCG00000000188	14	12	32	8	2	15
ENSSSCG00000000189	1182	1217	1526	1866	1427	1592
ENSSSCG00000000190	27477	11735	18827	24801	21657	12083
ENSSSCG00000000191	3587	3404	3709	3298	3572	1537
ENSSSCG00000000193	18429	9711	12667	17025	15036	9139
ENSSSCG00000000194	16234	8168	11346	14449	12898	8785
ENSSSCG00000000195	6	44	3	8	8	3
ENSSSCG00000000197	1	0	0	0	0	0
ENSSSCG00000000198	0	0	0	0	0	0
ENSSSCG00000000199	187	115	169	147	162	93
ENSSSCG00000000202	499	444	580	584	505	520
ENSSSCG00000000203	166	25	136	22	58	14
ENSSSCG00000000204	476	449	457	477	444	298
ENSSSCG00000000205	7	3	12	8	8	5
ENSSSCG00000000206	16	45	25	18	22	43
ENSSSCG00000000207	24124	18175	25401	27370	24127	21633
ENSSSCG00000000209	604	672	580	708	661	384
ENSSSCG00000000211	5	204	6	4	6	4
ENSSSCG00000000212	1	0	0	1	0	0
ENSSSCG00000000214	11672	8484	17280	12766	9535	8157
ENSSSCG00000000215	381	328	429	320	431	209
ENSSSCG00000000216	36	20	12	19	42	36
ENSSSCG00000000217	280	143	181	178	314	137
ENSSSCG00000000219	603	310	523	430	446	231
ENSSSCG00000000220	97	79	151	131	119	51
ENSSSCG00000000223	462	186	386	375	438	238
ENSSSCG00000000224	1386	979	1399	1217	1188	987
ENSSSCG00000000228	7	4	1	2	3	0
ENSSSCG00000000231	1	0	0	0	0	0
ENSSSCG00000000232	2303	1811	2690	1977	2665	1229
ENSSSCG00000000233	72	93	118	166	114	63
ENSSSCG00000000234	458	510	793	926	512	714
ENSSSCG00000000235	1	5593	0	0	1	0
ENSSSCG00000000236	0	978	0	0	0	0
ENSSSCG00000000238	0	4	0	0	0	0
ENSSSCG00000000239	9	39663	1	4	6	0
ENSSSCG00000000240	1	20426	0	0	3	0
ENSSSCG00000000241	0	49	0	0	0	0
ENSSSCG00000000242	246	52	72	231	221	265
ENSSSCG00000000243	1	0	1	0	0	1
ENSSSCG00000000244	0	0	0	0	0	0
ENSSSCG00000000245	1	740	0	0	0	0
ENSSSCG00000000246	76	54	59	83	168	72
ENSSSCG00000000247	0	4644	0	0	1	0
ENSSSCG00000000248	0	1999	0	0	1	0
ENSSSCG00000000249	1	8752	0	0	0	0
ENSSSCG00000000250	0	777	0	0	0	0
ENSSSCG00000000251	0	1	0	4	1	0
ENSSSCG00000000252	80	382	146	111	70	97
ENSSSCG00000000253	19	260	27	4	5	23
ENSSSCG00000000254	960	1080	1056	912	1367	543
ENSSSCG00000000256	143	199	197	173	189	95
ENSSSCG00000000257	403	145	404	812	308	186
ENSSSCG00000000258	1305	1568	1223	1222	1650	672
ENSSSCG00000000259	1317	1264	1422	1373	1214	760
ENSSSCG00000000260	8	18	6	15	4	0
ENSSSCG00000000261	6800	5640	9370	14082	17212	9103
ENSSSCG00000000262	1691	1409	2083	2046	1957	1598
ENSSSCG00000000263	8727	11751	9720	11000	12841	10803
ENSSSCG00000000264	642	599	712	900	705	594
ENSSSCG00000000265	103	93	30	84	123	38
ENSSSCG00000000266	594	641	827	926	587	667
ENSSSCG00000000267	652	766	739	924	626	740
ENSSSCG00000000268	1074	1222	1216	1217	1108	1140
ENSSSCG00000000269	7	0	22	3	14	0
ENSSSCG00000000271	42	57	59	89	20	46
ENSSSCG00000000272	563	404	662	579	494	216
ENSSSCG00000000273	16786	8672	15189	10595	13405	8683
ENSSSCG00000000274	12884	13339	14956	15350	14945	11372
ENSSSCG00000000275	292	259	352	290	335	155
ENSSSCG00000000276	844	681	887	837	919	775
ENSSSCG00000000277	178	225	249	202	206	218
ENSSSCG00000000278	651	534	822	561	602	228
ENSSSCG00000000279	0	155	0	0	0	0
ENSSSCG00000000281	0	0	0	0	0	0
ENSSSCG00000000282	117	126	175	157	146	151
ENSSSCG00000000285	69	63	84	65	92	69
ENSSSCG00000000288	5704	5245	9302	8859	7566	5501
ENSSSCG00000000289	0	9	6	13	10	5
ENSSSCG00000000290	4788	3137	4383	4388	4135	2995
ENSSSCG00000000291	8	4	9	21	7	7
ENSSSCG00000000292	788	1490	1006	1125	1365	861
ENSSSCG00000000293	4769	4866	5041	10025	5760	7166
ENSSSCG00000000295	603	414	607	771	924	487
ENSSSCG00000000296	0	0	0	0	0	0
ENSSSCG00000000297	828	654	1042	948	1120	785
ENSSSCG00000000298	1569	951	1084	1560	1095	1397
ENSSSCG00000000299	38	11	33	64	27	10
ENSSSCG00000000300	0	0	0	0	0	0
ENSSSCG00000000304	1	0	0	0	0	0
ENSSSCG00000000307	1	0	0	0	0	0
ENSSSCG00000000312	0	0	0	0	0	0
ENSSSCG00000000318	0	0	0	0	0	0
ENSSSCG00000000320	0	0	0	0	0	0
ENSSSCG00000000323	0	1	0	0	0	0
ENSSSCG00000000324	0	0	0	0	0	0
ENSSSCG00000000326	0	0	0	0	0	0
ENSSSCG00000000327	0	0	0	0	0	0
ENSSSCG00000000332	0	0	0	0	0	1
ENSSSCG00000000333	0	0	0	0	0	0
ENSSSCG00000000334	0	0	0	0	0	0
ENSSSCG00000000338	0	0	0	0	0	0
ENSSSCG00000000351	0	0	0	0	0	0
ENSSSCG00000000352	0	0	0	0	0	0
ENSSSCG00000000353	0	0	0	0	0	0
ENSSSCG00000000359	1597	1124	1437	1383	1151	948
ENSSSCG00000000361	17966	16841	21059	20284	21238	14578
ENSSSCG00000000362	7479	514	1683	2947	2224	3107
ENSSSCG00000000363	423	567	925	663	920	506
ENSSSCG00000000364	1126	1048	1406	1270	1198	1189
ENSSSCG00000000365	885	878	896	1244	975	778
ENSSSCG00000000366	2664	2775	2969	3041	3331	2677
ENSSSCG00000000367	999	889	1191	1349	1119	1047
ENSSSCG00000000368	2620	1621	2814	2101	2808	1241
ENSSSCG00000000369	313	261	358	291	297	301
ENSSSCG00000000370	751	701	931	768	902	538
ENSSSCG00000000371	10	11794	10	12	4	0
ENSSSCG00000000372	60	313	99	131	156	77
ENSSSCG00000000373	188	351	219	238	188	193
ENSSSCG00000000374	35017	33735	36942	40756	34566	33009
ENSSSCG00000000376	500	345	403	461	513	263
ENSSSCG00000000377	4173	5287	4607	5177	5205	4999
ENSSSCG00000000379	7677	5616	8445	8409	7706	5107
ENSSSCG00000000382	5194	6282	7326	7241	6180	4548
ENSSSCG00000000383	1070	1008	865	1067	1099	738
ENSSSCG00000000384	928	902	909	886	1001	595
ENSSSCG00000000385	5	18	6	22	29	22
ENSSSCG00000000386	458	305	359	443	433	191
ENSSSCG00000000388	2402	1711	2651	2370	1608	2455
ENSSSCG00000000393	3013	2947	2898	3081	3293	2464
ENSSSCG00000000394	1284	1201	1671	2151	1354	1519
ENSSSCG00000000396	2113	1273	2305	4677	2172	715
ENSSSCG00000000397	0	0	0	0	0	0
ENSSSCG00000000398	17	14	19	34	16	39
ENSSSCG00000000399	33	34	71	65	71	90
ENSSSCG00000000400	0	0	0	0	0	0
ENSSSCG00000000401	12	22	34	10	20	11
ENSSSCG00000000402	1115	981	979	1240	1401	732
ENSSSCG00000000403	2394	2181	2755	2827	2218	1753
ENSSSCG00000000404	70	41	65	47	42	36
ENSSSCG00000000405	29108	11763	24044	24384	16311	14016
ENSSSCG00000000406	1527	1906	1888	2885	1905	1484
ENSSSCG00000000408	53	85	92	132	132	87
ENSSSCG00000000411	3104	3259	3719	4392	4083	2854
ENSSSCG00000000413	35	8	24	50	36	5
ENSSSCG00000000414	1935	2215	4709	4536	1277	2195
ENSSSCG00000000415	15	27	20	29	0	13
ENSSSCG00000000416	56	41	87	27	35	18
ENSSSCG00000000417	67	38	52	67	47	17
ENSSSCG00000000418	0	0	0	1	3	3
ENSSSCG00000000419	1896	1954	4459	3659	1351	2124
ENSSSCG00000000420	774	787	993	1019	449	355
ENSSSCG00000000423	28403	20692	33884	34086	34252	16396
ENSSSCG00000000424	19	1	7	25	12	1
ENSSSCG00000000426	506	511	635	718	699	360
ENSSSCG00000000429	51	11	24	12	5	2
ENSSSCG00000000430	12046	10747	12297	11817	10851	9010
ENSSSCG00000000431	1092	1153	1170	1253	1365	818
ENSSSCG00000000433	580	301	538	677	936	452
ENSSSCG00000000435	738	669	758	1658	1136	1102
ENSSSCG00000000436	603	600	571	510	384	293
ENSSSCG00000000437	476	183	355	407	508	348
ENSSSCG00000000438	291	85	199	266	325	206
ENSSSCG00000000439	101	22	54	27	47	3
ENSSSCG00000000441	436	379	416	965	666	578
ENSSSCG00000000442	0	0	0	0	0	0
ENSSSCG00000000443	176	105	130	145	189	157
ENSSSCG00000000444	11431	10228	11720	11239	10338	8676
ENSSSCG00000000449	1985	1952	1867	2407	2205	1823
ENSSSCG00000000451	152	117	286	203	99	56
ENSSSCG00000000453	138	107	138	81	174	139
ENSSSCG00000000455	1700	843	1558	1695	1450	372
ENSSSCG00000000456	683	377	931	499	678	323
ENSSSCG00000000457	986	814	984	1357	971	665
ENSSSCG00000000458	1868	1349	1914	1699	1924	1115
ENSSSCG00000000460	0	0	0	0	0	0
ENSSSCG00000000461	0	0	0	0	0	1
ENSSSCG00000000462	239	245	214	222	179	158
ENSSSCG00000000464	7	9	0	0	1	1
ENSSSCG00000000466	1313	941	1524	777	1040	347
ENSSSCG00000000468	0	1	0	1	0	0
ENSSSCG00000000469	206	96	158	213	135	75
ENSSSCG00000000471	0	0	0	0	0	0
ENSSSCG00000000472	674	833	902	958	943	979
ENSSSCG00000000473	473	312	399	319	402	264
ENSSSCG00000000474	0	0	0	0	0	0
ENSSSCG00000000475	32	14	35	24	12	37
ENSSSCG00000000476	1	6	5	2	3	1
ENSSSCG00000000477	82	64	121	116	110	128
ENSSSCG00000000478	2	6	7	11	15	5
ENSSSCG00000000480	0	0	0	0	0	0
ENSSSCG00000000481	13	1	16	12	2	1
ENSSSCG00000000482	0	0	0	0	0	0
ENSSSCG00000000483	131	102	182	140	204	100
ENSSSCG00000000484	0	0	0	0	0	0
ENSSSCG00000000486	525	412	601	568	578	320
ENSSSCG00000000487	16	7	16	16	19	1
ENSSSCG00000000488	358	212	315	290	433	96
ENSSSCG00000000490	141	121	198	152	126	76
ENSSSCG00000000491	6	6	6	1	11	5
ENSSSCG00000000492	896	480	274	586	841	142
ENSSSCG00000000493	185	115	191	134	164	55
ENSSSCG00000000496	7625	5652	7125	7477	6180	5244
ENSSSCG00000000499	0	4	0	4	3	1
ENSSSCG00000000500	72	165	82	74	66	44
ENSSSCG00000000501	3	3	0	7	18	2
ENSSSCG00000000502	950	934	1170	1222	1070	547
ENSSSCG00000000504	3277	3083	5771	4294	3561	3224
ENSSSCG00000000508	324	199	307	248	241	91
ENSSSCG00000000509	944	913	835	997	973	1338
ENSSSCG00000000510	542	473	591	423	485	177
ENSSSCG00000000511	256	236	325	383	326	157
ENSSSCG00000000512	899	918	1047	871	1007	730
ENSSSCG00000000515	12	0	0	3	2	3
ENSSSCG00000000516	1	1	0	1	0	0
ENSSSCG00000000517	13	8	12	1	0	1
ENSSSCG00000000519	2687	2422	4623	3840	3422	2131
ENSSSCG00000000520	2056	1779	3190	2524	2493	1766
ENSSSCG00000000521	44	34	43	66	39	8
ENSSSCG00000000522	10543	11848	12656	12703	11897	11719
ENSSSCG00000000523	48	47	79	32	52	23
ENSSSCG00000000524	160	76	111	91	114	66
ENSSSCG00000000527	0	0	0	0	0	0
ENSSSCG00000000528	11	25	1	4	1	0
ENSSSCG00000000529	1606	1161	1682	1454	1725	1134
ENSSSCG00000000530	199	100	104	146	245	136
ENSSSCG00000000531	44	27	46	56	53	15
ENSSSCG00000000534	1091	878	1153	1038	1089	469
ENSSSCG00000000536	2146	2064	2221	2023	2262	1357
ENSSSCG00000000539	352	261	413	375	342	232
ENSSSCG00000000540	0	2	0	0	0	0
ENSSSCG00000000541	154	82	177	182	196	112
ENSSSCG00000000543	84	102	97	47	67	48
ENSSSCG00000000544	27	32	50	33	23	33
ENSSSCG00000000545	185	164	230	224	281	309
ENSSSCG00000000546	25	24	18	28	24	11
ENSSSCG00000000547	727	521	686	631	578	422
ENSSSCG00000000548	5	0	5	1	1	4
ENSSSCG00000000549	2500	3060	3199	3289	3295	2136
ENSSSCG00000000550	0	0	0	0	0	0
ENSSSCG00000000551	301	132	335	199	187	84
ENSSSCG00000000552	1200	1042	1663	1483	1164	849
ENSSSCG00000000553	314	325	453	423	378	158
ENSSSCG00000000554	192	258	220	234	217	197
ENSSSCG00000000555	1989	1281	2228	1266	1608	858
ENSSSCG00000000559	130	162	162	217	178	233
ENSSSCG00000000560	418	291	312	274	248	152
ENSSSCG00000000563	176	97	237	392	266	124
ENSSSCG00000000566	19	33	47	16	31	16
ENSSSCG00000000567	81	71	66	64	78	58
ENSSSCG00000000570	1196	1029	1267	1189	1227	489
ENSSSCG00000000571	1003	394	738	659	644	382
ENSSSCG00000000572	1919	1497	1971	1642	1844	1092
ENSSSCG00000000573	653	474	649	823	455	465
ENSSSCG00000000574	375	171	250	222	222	167
ENSSSCG00000000576	29802	23991	33578	38091	21972	19543
ENSSSCG00000000577	3873	1014	3790	544	1564	665
ENSSSCG00000000579	537	324	482	376	469	297
ENSSSCG00000000580	645	517	773	666	614	565
ENSSSCG00000000582	0	0	0	0	0	0
ENSSSCG00000000583	567	632	686	643	679	692
ENSSSCG00000000584	0	2	2	13	13	0
ENSSSCG00000000585	0	0	3	1	0	0
ENSSSCG00000000587	725	671	749	779	840	574
ENSSSCG00000000588	951	921	610	784	1263	678
ENSSSCG00000000589	0	0	0	0	0	0
ENSSSCG00000000590	2	4	0	0	1	0
ENSSSCG00000000591	2258	1076	2367	857	1138	294
ENSSSCG00000000593	0	0	1	0	0	0
ENSSSCG00000000594	82	105	73	90	81	51
ENSSSCG00000000596	0	0	0	0	0	0
ENSSSCG00000000597	10	6	5	12	7	1
ENSSSCG00000000598	0	0	0	0	0	0
ENSSSCG00000000599	344	345	375	336	384	271
ENSSSCG00000000600	2237	1836	2829	2319	2767	1085
ENSSSCG00000000601	192	72	168	238	240	60
ENSSSCG00000000602	161	125	138	218	189	114
ENSSSCG00000000603	0	1	2	0	7	0
ENSSSCG00000000604	3794	2076	4660	5011	3555	1979
ENSSSCG00000000605	3	6	6	0	7	3
ENSSSCG00000000606	43029	42801	47516	115328	78878	66684
ENSSSCG00000000607	311	180	401	461	220	190
ENSSSCG00000000608	14	7	14	35	17	13
ENSSSCG00000000609	2	3	4	0	2	2
ENSSSCG00000000610	4	7	1	4	0	5
ENSSSCG00000000611	1853	2049	2166	2112	2140	1509
ENSSSCG00000000612	2135	1553	2912	1880	2780	1697
ENSSSCG00000000613	29	22	11	2	32	20
ENSSSCG00000000614	2	1	2	1	5	2
ENSSSCG00000000615	0	0	0	0	0	0
ENSSSCG00000000619	268	357	412	339	413	350
ENSSSCG00000000620	556	426	694	423	447	265
ENSSSCG00000000622	0	0	0	0	0	0
ENSSSCG00000000623	41	27	19	147	40	21
ENSSSCG00000000625	4093	4358	5557	7449	5288	5657
ENSSSCG00000000628	0	1	0	0	0	1
ENSSSCG00000000629	0	0	0	1	0	0
ENSSSCG00000000631	0	0	0	0	0	0
ENSSSCG00000000633	15104	14745	14199	17570	17384	16922
ENSSSCG00000000634	10	0	4	3	0	3
ENSSSCG00000000635	119	147	224	151	130	162
ENSSSCG00000000636	10	7	6	3	4	4
ENSSSCG00000000637	0	0	0	0	0	0
ENSSSCG00000000638	0	0	0	0	0	0
ENSSSCG00000000639	0	6	1	1	6	0
ENSSSCG00000000640	26	14	18	10	48	14
ENSSSCG00000000641	84	19	75	150	89	21
ENSSSCG00000000642	0	0	0	1	0	0
ENSSSCG00000000643	6	0	7	0	0	0
ENSSSCG00000000644	2030	1995	2330	2429	2131	1797
ENSSSCG00000000645	5424	7047	7036	7871	5939	8430
ENSSSCG00000000647	313	102	239	102	314	21
ENSSSCG00000000648	143	18	24	12	322	20
ENSSSCG00000000649	951	763	929	1020	935	536
ENSSSCG00000000650	0	0	0	2	4	0
ENSSSCG00000000651	17	30	19	29	15	11
ENSSSCG00000000652	54	80	109	64	65	28
ENSSSCG00000000653	24	19	9	28	6	7
ENSSSCG00000000654	263	196	327	820	505	366
ENSSSCG00000000655	7	9	5	11	4	6
ENSSSCG00000000656	259	270	350	424	414	111
ENSSSCG00000000657	123	101	142	298	129	232
ENSSSCG00000000659	11	7	4	0	4	24
ENSSSCG00000000660	1889	698	2994	1784	1275	1507
ENSSSCG00000000661	1033	758	920	1021	1123	664
ENSSSCG00000000662	2303	2347	2428	2538	2388	2003
ENSSSCG00000000663	12	3	24	23	16	19
ENSSSCG00000000664	65	41	45	42	22	37
ENSSSCG00000000665	168	159	245	145	159	151
ENSSSCG00000000666	2256	1776	1473	5064	3386	2046
ENSSSCG00000000667	0	0	0	0	0	0
ENSSSCG00000000668	0	0	0	0	0	0
ENSSSCG00000000669	0	0	0	0	0	0
ENSSSCG00000000670	0	0	0	0	0	0
ENSSSCG00000000672	915	547	1013	1149	489	1119
ENSSSCG00000000674	37	15	34	20	26	4
ENSSSCG00000000675	9412	9573	15190	26387	12796	7487
ENSSSCG00000000679	30	44	42	15	27	19
ENSSSCG00000000680	0	1	1	0	14	1
ENSSSCG00000000681	2310	1299	1896	2833	2833	1579
ENSSSCG00000000682	95	101	65	120	142	88
ENSSSCG00000000683	109	60	55	36	185	37
ENSSSCG00000000684	5342	2514	4692	3516	3840	2530
ENSSSCG00000000685	8873	5904	8846	9577	6084	6864
ENSSSCG00000000687	240	112	203	334	74	19
ENSSSCG00000000688	48	18	5	78	51	28
ENSSSCG00000000690	8435	5959	7969	7659	6853	5398
ENSSSCG00000000691	1647	1205	1638	1643	1401	1149
ENSSSCG00000000692	0	0	3	1	1	0
ENSSSCG00000000693	590	501	523	540	753	399
ENSSSCG00000000694	58263	24083	27166	32564	41512	33709
ENSSSCG00000000695	787	530	844	744	572	486
ENSSSCG00000000696	1339	1559	1530	1703	1344	1239
ENSSSCG00000000697	8532	7609	8833	8581	8449	7261
ENSSSCG00000000699	12	1	3	11	11	5
ENSSSCG00000000700	249	174	316	363	274	194
ENSSSCG00000000701	882	850	1141	997	1025	779
ENSSSCG00000000702	1890	1726	2111	2063	1831	1165
ENSSSCG00000000703	11	8	26	42	48	9
ENSSSCG00000000704	1334	1171	1533	2156	1811	1250
ENSSSCG00000000705	65	56	71	111	103	93
ENSSSCG00000000706	3479	3452	3751	4228	3907	2838
ENSSSCG00000000707	35	67	18	12	77	25
ENSSSCG00000000708	2444	2745	3413	4734	2838	3243
ENSSSCG00000000709	251	237	304	164	538	202
ENSSSCG00000000710	7585	5615	7162	7258	10424	3385
ENSSSCG00000000712	7885	6583	6409	5784	8135	2001
ENSSSCG00000000713	45	40	126	77	20	58
ENSSSCG00000000714	71	60	100	38	77	36
ENSSSCG00000000716	4	8	5	11	3	1
ENSSSCG00000000717	25	15	17	62	50	15
ENSSSCG00000000718	0	0	0	0	0	0
ENSSSCG00000000719	6176	2792	5259	5509	3550	2886
ENSSSCG00000000720	58	110	100	51	113	38
ENSSSCG00000000721	5	0	6	3	10	1
ENSSSCG00000000722	74	23	52	44	50	11
ENSSSCG00000000723	605	526	837	762	764	565
ENSSSCG00000000724	0	0	0	0	0	0
ENSSSCG00000000727	37	58	42	61	42	56
ENSSSCG00000000728	435	303	411	872	419	344
ENSSSCG00000000730	6	8	7	12	7	4
ENSSSCG00000000732	4	1	0	2	2	3
ENSSSCG00000000734	199	154	285	224	202	86
ENSSSCG00000000735	1813	1718	2058	1501	1848	1146
ENSSSCG00000000736	354	369	474	923	355	578
ENSSSCG00000000737	293	229	219	338	257	207
ENSSSCG00000000738	124	80	128	74	100	98
ENSSSCG00000000739	70	44	42	34	91	38
ENSSSCG00000000740	0	0	0	0	0	0
ENSSSCG00000000741	81	44	92	32	36	4
ENSSSCG00000000742	348	182	354	331	309	292
ENSSSCG00000000743	6170	5464	5519	11450	5836	5844
ENSSSCG00000000744	0	0	0	0	0	0
ENSSSCG00000000745	164	168	123	160	136	175
ENSSSCG00000000746	1310	1255	1449	1410	1401	1414
ENSSSCG00000000747	10	11	24	4	22	5
ENSSSCG00000000748	0	0	0	0	1	0
ENSSSCG00000000749	5	38	4	24	2	21
ENSSSCG00000000751	44	38	25	47	54	30
ENSSSCG00000000753	5301	3620	5486	4504	5827	2813
ENSSSCG00000000754	469	315	543	448	547	249
ENSSSCG00000000755	305	232	369	249	393	400
ENSSSCG00000000757	14484	10209	15217	9849	13096	5873
ENSSSCG00000000758	4	0	0	0	0	0
ENSSSCG00000000759	170	108	106	187	82	102
ENSSSCG00000000760	4	2	0	3	2	2
ENSSSCG00000000763	27	10	10	30	18	0
ENSSSCG00000000764	201	97	225	158	147	120
ENSSSCG00000000765	508	394	512	689	428	280
ENSSSCG00000000766	542	461	618	325	611	223
ENSSSCG00000000767	8164	5729	8608	6824	6407	5060
ENSSSCG00000000769	947	1638	815	1748	1285	860
ENSSSCG00000000770	900	916	938	767	1014	576
ENSSSCG00000000773	66	60	62	278	56	133
ENSSSCG00000000774	507	452	1088	4092	775	1221
ENSSSCG00000000777	5	0	2	14	2	4
ENSSSCG00000000778	739	600	807	924	771	547
ENSSSCG00000000779	278	577	353	203	258	157
ENSSSCG00000000781	215	101	250	66	69	35
ENSSSCG00000000782	0	0	0	0	0	0
ENSSSCG00000000783	21	5	28	30	24	0
ENSSSCG00000000784	1040	671	947	552	1052	357
ENSSSCG00000000785	0	0	0	0	3	0
ENSSSCG00000000787	187	130	174	239	163	100
ENSSSCG00000000789	24	31	7	162	22	27
ENSSSCG00000000791	1	15	21	45	13	15
ENSSSCG00000000793	1482	1292	1670	1218	1452	722
ENSSSCG00000000795	91	34	90	165	81	37
ENSSSCG00000000798	1256	754	1302	899	939	429
ENSSSCG00000000799	598	542	717	733	790	636
ENSSSCG00000000800	233	216	306	172	221	166
ENSSSCG00000000801	142	167	138	132	142	76
ENSSSCG00000000802	22	3	18	0	15	4
ENSSSCG00000000804	1716	1051	1932	1354	1876	571
ENSSSCG00000000806	1881	2068	1862	1811	2140	1741
ENSSSCG00000000807	86	27	36	17	38	12
ENSSSCG00000000808	1438	908	739	1472	1262	252
ENSSSCG00000000809	1207	798	635	1297	1126	220
ENSSSCG00000000810	450	279	506	916	588	303
ENSSSCG00000000811	313	280	436	579	406	300
ENSSSCG00000000812	5	11	10	17	24	30
ENSSSCG00000000814	954	599	885	713	548	426
ENSSSCG00000000816	216	140	210	207	214	125
ENSSSCG00000000818	0	1	0	0	0	0
ENSSSCG00000000819	0	0	1	0	4	0
ENSSSCG00000000820	0	0	0	0	0	0
ENSSSCG00000000832	0	0	0	0	0	0
ENSSSCG00000000837	39	10	21	25	22	0
ENSSSCG00000000838	292	141	220	154	316	100
ENSSSCG00000000839	3311	1889	2823	2126	2904	1004
ENSSSCG00000000840	1893	1907	1772	2207	1816	982
ENSSSCG00000000841	1351	1179	1372	1124	1577	894
ENSSSCG00000000842	971	783	1004	1139	1023	844
ENSSSCG00000000843	1806	1296	1320	1312	1959	896
ENSSSCG00000000844	236	212	286	387	314	186
ENSSSCG00000000846	840	580	848	736	726	366
ENSSSCG00000000847	300	253	246	418	318	318
ENSSSCG00000000848	1991	996	1945	2688	2396	1906
ENSSSCG00000000849	16201	17476	15387	27550	24149	29659
ENSSSCG00000000852	3	1	7	0	0	1
ENSSSCG00000000853	22	36	40	17	31	0
ENSSSCG00000000854	7	1	0	0	0	1
ENSSSCG00000000856	0	132	4	11	7	4
ENSSSCG00000000857	733	332	862	593	564	499
ENSSSCG00000000858	10	0	4	3	6	1
ENSSSCG00000000859	42	2	10	5	26	6
ENSSSCG00000000860	155	136	162	132	159	121
ENSSSCG00000000862	1787	1459	1673	1296	1880	679
ENSSSCG00000000863	835	828	812	863	780	668
ENSSSCG00000000864	7524	5917	6958	5855	5127	4112
ENSSSCG00000000866	104	1	14	0	42	0
ENSSSCG00000000867	11	14	10	11	13	0
ENSSSCG00000000869	1081	1065	1099	853	1066	797
ENSSSCG00000000870	3604	2609	3592	3084	2941	2097
ENSSSCG00000000871	4	71	0	0	0	0
ENSSSCG00000000873	0	0	0	0	0	0
ENSSSCG00000000874	79	53	41	23	67	9
ENSSSCG00000000875	0	0	0	0	0	1
ENSSSCG00000000876	0	0	0	0	0	0
ENSSSCG00000000877	1311	1195	1208	1033	1017	507
ENSSSCG00000000878	1	0	0	2	2	2
ENSSSCG00000000879	140	118	184	149	181	113
ENSSSCG00000000880	0	0	0	0	0	0
ENSSSCG00000000881	0	0	0	0	0	0
ENSSSCG00000000882	0	0	0	0	4	0
ENSSSCG00000000883	0	0	0	0	0	0
ENSSSCG00000000884	1053	279	1600	922	1385	534
ENSSSCG00000000886	19442	10585	18003	13994	13458	10004
ENSSSCG00000000887	168	151	205	174	194	83
ENSSSCG00000000890	146	80	116	89	148	38
ENSSSCG00000000891	3159	3662	3554	3885	3343	2487
ENSSSCG00000000892	73	230	70	110	87	109
ENSSSCG00000000893	98	190	117	196	81	74
ENSSSCG00000000894	10	22	9	4	6	4
ENSSSCG00000000895	272	294	376	454	331	313
ENSSSCG00000000896	496	238	398	535	493	203
ENSSSCG00000000897	0	0	0	0	0	0
ENSSSCG00000000900	816	637	826	695	803	485
ENSSSCG00000000901	286	200	278	220	258	146
ENSSSCG00000000902	588	694	845	573	679	499
ENSSSCG00000000905	2916	1860	3246	2406	1566	1258
ENSSSCG00000000906	61	40	62	65	26	22
ENSSSCG00000000907	597	221	303	343	766	138
ENSSSCG00000000908	2329	1572	2265	1829	1948	1291
ENSSSCG00000000910	482	633	753	981	566	251
ENSSSCG00000000911	75	50	59	61	64	39
ENSSSCG00000000912	4094	4080	3872	3749	5159	6020
ENSSSCG00000000914	8858	7211	9019	6802	8272	4764
ENSSSCG00000000915	65306	50931	61942	124003	99593	65949
ENSSSCG00000000916	20613	6343	13227	26577	19099	8414
ENSSSCG00000000917	1338	560	1252	2255	2323	539
ENSSSCG00000000918	4	0	0	0	0	0
ENSSSCG00000000919	0	0	0	0	0	0
ENSSSCG00000000920	160	95	119	96	145	25
ENSSSCG00000000921	1130	988	1267	1244	1320	862
ENSSSCG00000000922	88	48	107	68	75	13
ENSSSCG00000000924	19	13	16	12	9	23
ENSSSCG00000000925	318	307	349	222	346	289
ENSSSCG00000000926	1404	1510	1534	1464	2027	1668
ENSSSCG00000000927	129	73	144	93	163	50
ENSSSCG00000000931	0	0	0	2	0	0
ENSSSCG00000000932	0	0	0	0	0	0
ENSSSCG00000000933	0	6	3	0	0	0
ENSSSCG00000000934	14	24	29	37	53	32
ENSSSCG00000000936	0	41	4	10	3	4
ENSSSCG00000000937	0	0	0	0	0	0
ENSSSCG00000000938	134	139	227	154	295	208
ENSSSCG00000000939	1338	1001	1319	1188	1842	867
ENSSSCG00000000940	29	44	33	83	80	45
ENSSSCG00000000941	116	95	109	130	149	110
ENSSSCG00000000942	336	503	483	493	661	674
ENSSSCG00000000943	2	4	4	0	5	0
ENSSSCG00000000948	4	40	1	25	37	17
ENSSSCG00000000950	50	31	7	10	53	24
ENSSSCG00000000951	519	451	468	1064	399	655
ENSSSCG00000000952	195	118	186	130	174	57
ENSSSCG00000000953	16	7	3	9	27	3
ENSSSCG00000000955	1575	1069	1399	1041	1117	721
ENSSSCG00000000958	397	258	284	368	290	189
ENSSSCG00000000959	655	408	554	707	616	451
ENSSSCG00000000960	0	0	0	0	0	0
ENSSSCG00000000961	16	16	45	13	13	64
ENSSSCG00000000963	7	0	0	0	0	6
ENSSSCG00000000964	4196	3787	4748	4688	4616	3614
ENSSSCG00000000965	1426	1233	1584	1584	1630	1391
ENSSSCG00000000966	324	290	354	339	343	242
ENSSSCG00000000967	0	7	0	0	20	0
ENSSSCG00000000968	5643	4671	5875	6586	6022	3897
ENSSSCG00000000970	4297	5040	4700	5922	5064	4643
ENSSSCG00000000971	1253	1313	1290	1435	1411	1291
ENSSSCG00000000972	1719	1991	2040	2235	2118	1991
ENSSSCG00000000973	1591	1465	1338	1591	1713	1401
ENSSSCG00000000974	1330	1246	1300	1612	1191	1327
ENSSSCG00000000975	293	103	121	73	175	114
ENSSSCG00000000976	0	0	0	0	0	0
ENSSSCG00000000978	1	3	0	0	0	0
ENSSSCG00000000980	835	731	948	847	786	698
ENSSSCG00000000981	731	575	537	889	859	849
ENSSSCG00000000982	3	3	6	0	2	0
ENSSSCG00000000983	0	2	0	0	0	0
ENSSSCG00000000985	5520	5313	6341	6782	5922	4158
ENSSSCG00000000990	154	94	137	165	111	75
ENSSSCG00000000991	0	0	0	0	0	0
ENSSSCG00000000992	2	1	7	7	2	8
ENSSSCG00000000994	820	1021	1091	878	848	783
ENSSSCG00000000997	19	15	19	13	17	8
ENSSSCG00000000998	509	276	391	376	364	219
ENSSSCG00000000999	784	785	659	838	765	731
ENSSSCG00000001000	4611	1875	2510	3152	3413	1775
ENSSSCG00000001001	770	412	557	736	468	395
ENSSSCG00000001002	1456	1374	1555	1704	1565	1019
ENSSSCG00000001004	19	76	8	13	39	2
ENSSSCG00000001005	1137	613	820	1192	852	724
ENSSSCG00000001006	1613	1837	1256	1787	1320	1367
ENSSSCG00000001008	1366	559	699	799	719	530
ENSSSCG00000001009	2013	2147	2101	2980	2443	2099
ENSSSCG00000001010	1695	1521	1959	2178	1673	1696
ENSSSCG00000001011	781	560	699	840	871	385
ENSSSCG00000001016	219	150	170	198	156	132
ENSSSCG00000001021	1533	1458	1765	1376	1460	905
ENSSSCG00000001022	1541	1273	1631	1984	1425	1508
ENSSSCG00000001024	392	415	409	578	394	516
ENSSSCG00000001025	36	7056	43	80	46	52
ENSSSCG00000001026	362	598	600	651	624	510
ENSSSCG00000001027	3780	2913	3873	4868	4098	3056
ENSSSCG00000001030	309	220	220	225	277	217
ENSSSCG00000001032	1648	1292	1510	2042	1474	1167
ENSSSCG00000001033	219	253	362	345	303	286
ENSSSCG00000001035	0	0	0	0	0	0
ENSSSCG00000001036	4	283	6	8	2	8
ENSSSCG00000001038	2905	2221	2776	2419	2703	1734
ENSSSCG00000001039	226	134	249	350	229	156
ENSSSCG00000001040	0	0	0	0	0	0
ENSSSCG00000001041	230	393	440	418	595	572
ENSSSCG00000001042	5	54	21	61	60	34
ENSSSCG00000001045	6	9	14	4	3	0
ENSSSCG00000001046	1664	1178	1452	1572	832	657
ENSSSCG00000001047	8	7	6	3	4	1
ENSSSCG00000001048	0	0	0	0	2	0
ENSSSCG00000001049	1466	1659	1332	1506	2334	1056
ENSSSCG00000001050	572	471	540	998	450	578
ENSSSCG00000001052	121	49	133	117	87	74
ENSSSCG00000001053	678	654	773	689	603	566
ENSSSCG00000001054	126	79	157	121	77	35
ENSSSCG00000001056	2380	2799	2763	3035	2824	2095
ENSSSCG00000001057	794	790	723	787	736	681
ENSSSCG00000001058	0	0	0	0	0	0
ENSSSCG00000001060	1	1	1	1	0	0
ENSSSCG00000001061	621	621	794	541	1037	493
ENSSSCG00000001062	819	840	922	1036	820	924
ENSSSCG00000001063	2195	2165	1789	2626	2889	1547
ENSSSCG00000001064	157	106	144	223	110	134
ENSSSCG00000001065	112	87	106	127	70	59
ENSSSCG00000001066	120	83	57	199	80	125
ENSSSCG00000001067	0	0	0	0	3	0
ENSSSCG00000001068	313	191	254	319	254	151
ENSSSCG00000001070	235	183	287	193	241	98
ENSSSCG00000001071	1315	935	1421	1219	1444	643
ENSSSCG00000001072	33	22	20	33	8	9
ENSSSCG00000001073	107	84	78	97	114	86
ENSSSCG00000001074	507	504	473	455	551	218
ENSSSCG00000001075	2361	2553	2396	3508	3553	4921
ENSSSCG00000001076	293	239	226	320	294	92
ENSSSCG00000001078	405	234	407	467	440	172
ENSSSCG00000001079	224	187	257	215	202	186
ENSSSCG00000001080	632	600	810	694	536	480
ENSSSCG00000001081	260	151	234	280	192	185
ENSSSCG00000001082	2	1	2	2	1	1
ENSSSCG00000001083	0	0	0	0	0	0
ENSSSCG00000001085	23	1	38	5	5	8
ENSSSCG00000001087	874	468	661	582	601	375
ENSSSCG00000001088	4	2	3	1	2	0
ENSSSCG00000001089	5	4	4	0	14	0
ENSSSCG00000001090	430	197	357	385	257	115
ENSSSCG00000001091	7	22	8	36	15	0
ENSSSCG00000001092	730	515	770	729	481	383
ENSSSCG00000001093	551	526	749	627	251	583
ENSSSCG00000001094	1994	2358	2241	2636	2747	2007
ENSSSCG00000001095	337	457	371	465	380	416
ENSSSCG00000001096	2	0	0	0	0	0
ENSSSCG00000001097	92	67	179	226	130	35
ENSSSCG00000001098	2	0	6	5	2	8
ENSSSCG00000001099	182	51	189	243	132	66
ENSSSCG00000001100	1599	1443	1496	1566	1697	991
ENSSSCG00000001101	4	0	0	0	0	0
ENSSSCG00000001102	0	0	0	0	0	0
ENSSSCG00000001105	0	0	0	0	0	0
ENSSSCG00000001106	0	0	0	0	0	0
ENSSSCG00000001107	0	0	0	0	0	0
ENSSSCG00000001131	38	5	28	61	48	11
ENSSSCG00000001132	0	0	0	0	0	0
ENSSSCG00000001134	170	152	154	105	60	103
ENSSSCG00000001137	200	132	271	124	193	81
ENSSSCG00000001138	13	1	0	0	2	1
ENSSSCG00000001147	0	0	0	0	0	0
ENSSSCG00000001156	502	510	576	557	653	320
ENSSSCG00000001157	0	0	0	0	0	0
ENSSSCG00000001161	0	0	0	0	0	0
ENSSSCG00000001164	233	173	247	230	279	174
ENSSSCG00000001177	33	43	44	28	12	31
ENSSSCG00000001180	0	0	1	0	0	0
ENSSSCG00000001182	0	0	0	0	0	0
ENSSSCG00000001190	0	0	0	0	0	0
ENSSSCG00000001196	0	0	0	0	0	0
ENSSSCG00000001197	19	11	20	14	22	4
ENSSSCG00000001198	42	28	62	41	61	42
ENSSSCG00000001200	0	0	0	0	0	0
ENSSSCG00000001201	44	34	54	28	38	20
ENSSSCG00000001202	11	9	24	18	10	13
ENSSSCG00000001203	23	20	9	18	45	5
ENSSSCG00000001204	32	26	68	71	53	28
ENSSSCG00000001205	5	10	8	16	10	19
ENSSSCG00000001206	64	66	74	73	68	42
ENSSSCG00000001207	199	178	279	250	233	215
ENSSSCG00000001209	112	124	131	163	100	88
ENSSSCG00000001211	0	0	0	0	0	0
ENSSSCG00000001212	0	0	1	0	0	0
ENSSSCG00000001213	0	0	1	0	0	0
ENSSSCG00000001214	0	0	0	0	0	0
ENSSSCG00000001216	0	0	2	0	0	0
ENSSSCG00000001219	1589	1445	1675	2284	1617	1159
ENSSSCG00000001220	0	0	0	0	0	0
ENSSSCG00000001227	28826	26354	26653	34324	16739	15729
ENSSSCG00000001228	3560	3370	6330	8690	3662	5648
ENSSSCG00000001229	53785	50948	93711	76317	38942	36208
ENSSSCG00000001230	632	572	1063	532	536	293
ENSSSCG00000001231	67636	60940	53206	104130	31170	26436
ENSSSCG00000001232	0	0	0	3	7	0
ENSSSCG00000001233	796	650	1027	1788	858	754
ENSSSCG00000001234	5	0	0	0	0	0
ENSSSCG00000001235	0	0	1	1	2	0
ENSSSCG00000001236	0	0	0	0	0	4
ENSSSCG00000001239	42	74	120	85	90	83
ENSSSCG00000001241	23	14	60	24	25	12
ENSSSCG00000001242	2796	3237	3861	3348	3979	2033
ENSSSCG00000001244	54	129	93	88	163	75
ENSSSCG00000001245	124	167	303	279	238	220
ENSSSCG00000001247	36	12	42	17	17	8
ENSSSCG00000001248	10	5	12	6	4	0
ENSSSCG00000001252	1002	707	972	3587	862	335
ENSSSCG00000001253	4	2	8	0	2	0
ENSSSCG00000001254	0	0	0	0	0	0
ENSSSCG00000001255	0	0	0	0	0	0
ENSSSCG00000001256	0	0	0	0	0	0
ENSSSCG00000001258	0	0	0	0	0	0
ENSSSCG00000001268	0	0	0	0	0	0
ENSSSCG00000001279	0	0	0	0	2	0
ENSSSCG00000001286	0	0	0	0	0	0
ENSSSCG00000001294	0	0	0	0	0	0
ENSSSCG00000001297	0	0	0	0	0	0
ENSSSCG00000001304	0	0	0	0	0	0
ENSSSCG00000001312	0	0	0	0	0	0
ENSSSCG00000001337	0	0	0	0	0	0
ENSSSCG00000001340	0	0	0	0	0	0
ENSSSCG00000001341	27257	25576	26711	25609	10847	18428
ENSSSCG00000001342	215	197	307	261	234	174
ENSSSCG00000001344	545	549	561	681	559	453
ENSSSCG00000001346	3005	2593	3083	2777	3263	3192
ENSSSCG00000001347	1773	1203	1239	1295	1350	651
ENSSSCG00000001362	944	823	1101	1059	1211	627
ENSSSCG00000001370	1084	1071	1117	1083	1243	1271
ENSSSCG00000001372	1122	1025	1106	1209	1071	818
ENSSSCG00000001373	923	617	922	854	674	761
ENSSSCG00000001376	1064	855	1168	1135	1179	929
ENSSSCG00000001377	1250	1115	1599	2509	1673	1105
ENSSSCG00000001379	19915	8664	12058	18761	13323	9953
ENSSSCG00000001382	295	694	334	614	362	229
ENSSSCG00000001383	388	348	459	574	456	380
ENSSSCG00000001384	1140	1332	1302	1280	1063	773
ENSSSCG00000001386	0	0	0	0	0	0
ENSSSCG00000001388	0	0	0	0	0	0
ENSSSCG00000001389	0	44	0	0	0	0
ENSSSCG00000001390	10	1201	7	7	4	3
ENSSSCG00000001391	350	391	431	502	498	331
ENSSSCG00000001392	49	31	35	29	71	20
ENSSSCG00000001393	0	0	0	0	0	0
ENSSSCG00000001394	266	181	254	724	214	135
ENSSSCG00000001395	149	105	121	414	87	74
ENSSSCG00000001396	3184	3519	5014	2574	3172	2159
ENSSSCG00000001397	8882	8528	14640	17144	6929	7180
ENSSSCG00000001398	2614	2581	4148	4896	2765	1735
ENSSSCG00000001400	11211	11620	12222	16045	13808	14685
ENSSSCG00000001401	11	10	8	26	21	14
ENSSSCG00000001402	561	500	627	823	566	605
ENSSSCG00000001403	15	5	11	16	23	6
ENSSSCG00000001404	107	33	81	120	53	66
ENSSSCG00000001405	59	74	139	183	100	135
ENSSSCG00000001407	1	4	13	21	6	12
ENSSSCG00000001408	629	346	578	940	790	449
ENSSSCG00000001409	7853	7055	8878	8719	8142	6160
ENSSSCG00000001410	5486	5141	5562	5563	5711	4703
ENSSSCG00000001411	43	47	80	42	56	73
ENSSSCG00000001412	334	336	401	301	270	328
ENSSSCG00000001413	999	1047	1251	1221	1057	1035
ENSSSCG00000001414	4875	4299	4773	5629	4662	4418
ENSSSCG00000001416	11	10	10	8	7	6
ENSSSCG00000001417	2102	1913	2419	2728	2297	1917
ENSSSCG00000001418	942	598	1096	1098	827	619
ENSSSCG00000001419	7	26	3	5	4	3
ENSSSCG00000001420	2485	2532	2788	2777	2650	1594
ENSSSCG00000001421	157	134	173	165	128	45
ENSSSCG00000001422	2276	2784	3049	5985	4494	2775
ENSSSCG00000001423	1490	1539	1773	1772	1707	1604
ENSSSCG00000001424	2617	2165	2715	3308	2816	2216
ENSSSCG00000001425	444	488	511	577	471	606
ENSSSCG00000001426	573	470	614	645	561	546
ENSSSCG00000001427	6563	9537	14077	32403	20516	8473
ENSSSCG00000001428	2618	3523	3225	4385	4822	5045
ENSSSCG00000001429	1813	1338	2887	3237	3918	719
ENSSSCG00000001430	2354	2223	2646	2572	2523	2201
ENSSSCG00000001431	60	81	62	115	78	83
ENSSSCG00000001433	731	751	662	793	584	347
ENSSSCG00000001434	1581	1235	1359	1046	1536	1692
ENSSSCG00000001435	33166	17161	29419	22945	22679	20264
ENSSSCG00000001436	2876	1665	2901	2134	2106	1597
ENSSSCG00000001437	63	23	26	37	15	20
ENSSSCG00000001438	1221	1437	2316	2552	2010	1570
ENSSSCG00000001439	418	271	391	368	375	314
ENSSSCG00000001440	6128	6337	8043	4549	5025	4440
ENSSSCG00000001441	0	0	0	0	0	0
ENSSSCG00000001443	0	0	0	0	0	0
ENSSSCG00000001444	2	0	0	0	0	0
ENSSSCG00000001447	0	0	0	0	0	0
ENSSSCG00000001451	0	0	0	0	0	0
ENSSSCG00000001453	21666	15342	21164	41589	20608	11775
ENSSSCG00000001454	7344	3688	5230	21013	7501	5038
ENSSSCG00000001455	13857	7373	9580	37971	16204	9002
ENSSSCG00000001456	14696	9157	12463	20373	10796	6774
ENSSSCG00000001457	10741	7831	9955	15452	11352	6232
ENSSSCG00000001458	940	640	852	1528	756	530
ENSSSCG00000001459	22	26	47	138	32	29
ENSSSCG00000001463	404	328	532	1592	444	313
ENSSSCG00000001464	1485	979	1320	2691	1281	940
ENSSSCG00000001465	38	32	59	110	55	28
ENSSSCG00000001468	491	383	642	1869	539	415
ENSSSCG00000001469	2292	1570	2356	5346	2586	1318
ENSSSCG00000001470	2642	1854	2815	4716	2431	1530
ENSSSCG00000001471	11143	10250	10296	12984	9787	9163
ENSSSCG00000001472	1192	751	776	1198	546	402
ENSSSCG00000001473	44	136	16	486	91	292
ENSSSCG00000001474	1243	1242	1294	1441	1451	1165
ENSSSCG00000001475	1813	1147	1733	1784	1747	1248
ENSSSCG00000001476	2570	1806	2598	2617	2034	1618
ENSSSCG00000001477	2180	2304	2342	2782	2394	2060
ENSSSCG00000001478	295	267	428	603	157	218
ENSSSCG00000001479	83	52	48	50	100	46
ENSSSCG00000001480	0	0	1	0	2	0
ENSSSCG00000001481	0	0	0	0	0	0
ENSSSCG00000001483	6	46	1	0	6	2
ENSSSCG00000001484	0	0	1	0	0	0
ENSSSCG00000001485	189	125	314	93	205	48
ENSSSCG00000001486	222	290	230	390	146	182
ENSSSCG00000001487	186	35	168	11	59	23
ENSSSCG00000001488	537	514	455	299	324	187
ENSSSCG00000001489	0	0	0	0	0	0
ENSSSCG00000001490	0	0	0	0	3	0
ENSSSCG00000001492	0	0	0	0	0	0
ENSSSCG00000001493	563	418	909	821	944	341
ENSSSCG00000001494	111	156	118	127	73	79
ENSSSCG00000001497	506	469	553	318	582	252
ENSSSCG00000001498	244	253	192	513	490	294
ENSSSCG00000001499	12339	10822	11948	9836	11063	5574
ENSSSCG00000001500	50	31	39	117	77	19
ENSSSCG00000001501	2372	1897	2428	2366	2170	1422
ENSSSCG00000001502	43907	34173	44375	47687	41395	39153
ENSSSCG00000001503	342	358	321	377	355	298
ENSSSCG00000001504	666	609	786	913	789	730
ENSSSCG00000001505	760	773	1037	1158	1044	876
ENSSSCG00000001506	3162	2699	3672	2951	3078	2250
ENSSSCG00000001507	1601	1026	1586	2139	1362	617
ENSSSCG00000001508	374	270	390	348	315	259
ENSSSCG00000001509	1757	1888	1890	3359	1886	1985
ENSSSCG00000001510	117	45	59	60	143	30
ENSSSCG00000001511	1865	2135	1772	2568	2072	2034
ENSSSCG00000001512	4872	3381	4398	3938	3925	2851
ENSSSCG00000001513	463	304	609	167	417	110
ENSSSCG00000001515	119	77	127	74	126	46
ENSSSCG00000001516	558	427	591	831	559	376
ENSSSCG00000001517	597	592	703	434	460	387
ENSSSCG00000001518	1855	1688	2400	1621	2567	1840
ENSSSCG00000001520	1005	1062	1233	1393	1308	938
ENSSSCG00000001521	0	0	0	0	0	0
ENSSSCG00000001523	6	15	1	0	0	4
ENSSSCG00000001526	361	653	341	445	464	256
ENSSSCG00000001527	790	560	1008	578	666	309
ENSSSCG00000001528	29833	28577	34965	41150	29067	31020
ENSSSCG00000001531	2024	1631	2474	2385	2173	1945
ENSSSCG00000001532	177	125	202	128	278	82
ENSSSCG00000001533	589	500	499	567	508	428
ENSSSCG00000001534	1089	1011	1101	900	1015	401
ENSSSCG00000001535	85	22	27	7	19	17
ENSSSCG00000001536	98	83	77	120	69	29
ENSSSCG00000001537	1065	866	1221	992	1015	700
ENSSSCG00000001538	375	368	409	483	545	333
ENSSSCG00000001539	2647	2062	3083	1925	2738	1151
ENSSSCG00000001541	0	0	0	0	0	0
ENSSSCG00000001543	23518	21000	27136	29571	21282	23173
ENSSSCG00000001544	939	1123	924	1400	1039	1028
ENSSSCG00000001546	379	339	481	310	451	217
ENSSSCG00000001549	862	1165	1269	1936	1377	1073
ENSSSCG00000001550	33	35	53	107	108	159
ENSSSCG00000001551	229	209	431	122	297	144
ENSSSCG00000001552	1	9	21	2	11	2
ENSSSCG00000001553	30	20	46	2	32	8
ENSSSCG00000001554	367	280	437	354	415	327
ENSSSCG00000001555	0	0	2	1	0	0
ENSSSCG00000001556	2127	1542	2513	2743	1999	1121
ENSSSCG00000001559	1	23	0	1	9	0
ENSSSCG00000001560	1	3	3	0	9	2
ENSSSCG00000001561	58	44	78	574	46	52
ENSSSCG00000001562	555	370	552	579	412	304
ENSSSCG00000001563	2042	1595	2227	2333	2842	1669
ENSSSCG00000001564	1713	1587	1823	2184	1778	1352
ENSSSCG00000001565	1562	1070	775	1049	779	681
ENSSSCG00000001566	12	19	25	18	10	0
ENSSSCG00000001567	5	11	7	8	12	11
ENSSSCG00000001569	973	727	1109	901	911	485
ENSSSCG00000001570	1716	1212	2781	3916	3752	1132
ENSSSCG00000001571	9171	6870	10191	10775	7345	7927
ENSSSCG00000001572	679	323	633	742	775	394
ENSSSCG00000001573	220	292	280	774	375	268
ENSSSCG00000001574	0	0	0	1	0	0
ENSSSCG00000001575	0	0	0	2	0	0
ENSSSCG00000001576	0	0	0	6	0	0
ENSSSCG00000001577	452	406	470	542	468	352
ENSSSCG00000001578	131	140	149	227	162	113
ENSSSCG00000001579	990	875	1081	1683	1183	889
ENSSSCG00000001582	56	33	59	37	60	29
ENSSSCG00000001583	0	0	0	0	0	0
ENSSSCG00000001584	649	472	620	572	581	303
ENSSSCG00000001588	30	42	38	12	45	21
ENSSSCG00000001589	1	0	2	0	0	0
ENSSSCG00000001592	4	3	6	10	1	18
ENSSSCG00000001594	23	10	2	0	3	1
ENSSSCG00000001595	1007	713	1196	998	871	503
ENSSSCG00000001596	1014	835	929	656	1841	835
ENSSSCG00000001597	21	16	8	18	19	9
ENSSSCG00000001598	0	2	1	3	1	0
ENSSSCG00000001600	365	367	356	422	400	154
ENSSSCG00000001605	0	0	0	0	0	0
ENSSSCG00000001611	533	576	521	652	633	277
ENSSSCG00000001612	48	51	44	34	88	7
ENSSSCG00000001613	1	0	0	0	0	0
ENSSSCG00000001614	87	18	38	1	105	13
ENSSSCG00000001615	20	6	8	13	12	17
ENSSSCG00000001616	11	6	11	38	28	10
ENSSSCG00000001617	21	6	7	14	12	17
ENSSSCG00000001618	4	3	21	14	2	5
ENSSSCG00000001619	955	1087	931	1405	1326	961
ENSSSCG00000001620	125	122	211	128	167	84
ENSSSCG00000001621	570	573	735	1174	801	848
ENSSSCG00000001624	110	131	131	113	123	62
ENSSSCG00000001625	16	13	14	8	2	5
ENSSSCG00000001626	34	49	42	77	66	94
ENSSSCG00000001629	23	29	24	37	9	10
ENSSSCG00000001630	26	23	24	34	29	10
ENSSSCG00000001631	435	261	466	467	308	372
ENSSSCG00000001633	0	1	0	1	0	0
ENSSSCG00000001634	15	23	1	11	17	1
ENSSSCG00000001636	0	0	0	4	0	2
ENSSSCG00000001637	15	4	8	19	12	13
ENSSSCG00000001638	1764	1691	2203	1743	2032	1066
ENSSSCG00000001639	335	273	365	316	317	136
ENSSSCG00000001641	564	549	648	627	473	335
ENSSSCG00000001646	1217	1322	1428	1234	1501	852
ENSSSCG00000001650	0	2	0	0	0	0
ENSSSCG00000001651	1131	1186	1458	1657	1456	1271
ENSSSCG00000001652	152	194	157	247	214	560
ENSSSCG00000001653	1003	863	952	857	967	772
ENSSSCG00000001654	5735	4491	5949	6063	5303	4179
ENSSSCG00000001655	3793	3029	4014	3593	3264	2748
ENSSSCG00000001656	1074	948	1097	1276	1424	1228
ENSSSCG00000001657	672	897	812	1176	730	528
ENSSSCG00000001658	1304	1003	1291	1277	1265	1137
ENSSSCG00000001659	916	1296	1143	1182	1006	916
ENSSSCG00000001660	100	195	83	102	129	41
ENSSSCG00000001661	1132	885	917	1429	988	857
ENSSSCG00000001664	0	0	0	0	0	0
ENSSSCG00000001667	896	907	816	839	868	611
ENSSSCG00000001672	1	4	0	7	0	0
ENSSSCG00000001675	401	351	482	453	504	265
ENSSSCG00000001676	42	24	18	29	44	17
ENSSSCG00000001679	3439	3017	3319	3677	3372	2505
ENSSSCG00000001680	1007	1044	1025	975	940	701
ENSSSCG00000001681	356	457	337	442	344	457
ENSSSCG00000001682	2	5	1	1	3	0
ENSSSCG00000001683	288	257	472	731	411	274
ENSSSCG00000001686	5568	4427	5370	5231	4993	4547
ENSSSCG00000001688	729	610	862	828	915	579
ENSSSCG00000001689	578	346	640	660	561	772
ENSSSCG00000001691	28	19	18	10	16	32
ENSSSCG00000001692	4014	4018	4248	4544	4495	3915
ENSSSCG00000001694	21	47	22	32	25	25
ENSSSCG00000001695	1752	2542	1688	3483	1745	2423
ENSSSCG00000001696	1758	1270	1740	2048	1661	1160
ENSSSCG00000001697	1490	1159	1449	1215	1123	743
ENSSSCG00000001698	5	35	14	12	12	1
ENSSSCG00000001699	0	0	0	0	2	0
ENSSSCG00000001700	1605	1157	1804	1534	1901	1164
ENSSSCG00000001701	38850	31896	36768	41493	42188	44219
ENSSSCG00000001702	700	481	617	589	632	420
ENSSSCG00000001703	470	400	424	676	564	340
ENSSSCG00000001705	0	1	0	0	0	0
ENSSSCG00000001706	607	386	568	331	528	497
ENSSSCG00000001708	2966	3159	3302	3824	3481	3306
ENSSSCG00000001709	1081	903	845	1069	816	816
ENSSSCG00000001710	1	1	0	0	2	0
ENSSSCG00000001711	521	515	695	569	354	294
ENSSSCG00000001715	18	18	6	6	12	0
ENSSSCG00000001716	43	16	62	68	42	61
ENSSSCG00000001718	998	661	647	646	926	304
ENSSSCG00000001719	613	374	417	398	559	153
ENSSSCG00000001720	453	380	366	276	509	257
ENSSSCG00000001723	2922	2291	3230	1105	3054	1267
ENSSSCG00000001724	3	7	0	0	23	10
ENSSSCG00000001725	9137	9955	14333	10408	9816	5248
ENSSSCG00000001726	1	0	0	0	0	0
ENSSSCG00000001727	1739	1356	2034	1652	1446	1086
ENSSSCG00000001728	90	28	85	41	108	51
ENSSSCG00000001729	0	0	0	0	0	0
ENSSSCG00000001731	88	103	234	198	174	113
ENSSSCG00000001732	2541	1662	3027	1588	1436	1785
ENSSSCG00000001734	22	17	19	40	59	15
ENSSSCG00000001735	1	5	4	1	8	1
ENSSSCG00000001736	0	0	1	0	0	0
ENSSSCG00000001738	0	0	0	0	0	0
ENSSSCG00000001739	0	0	0	0	0	0
ENSSSCG00000001741	0	0	0	0	0	0
ENSSSCG00000001743	0	0	0	0	0	0
ENSSSCG00000001744	0	0	0	0	0	0
ENSSSCG00000001745	0	0	0	0	0	0
ENSSSCG00000001746	0	0	0	4	1	0
ENSSSCG00000001748	0	0	0	0	0	0
ENSSSCG00000001749	0	0	0	0	0	0
ENSSSCG00000001750	198	152	166	157	139	97
ENSSSCG00000001751	0	0	0	1	0	0
ENSSSCG00000001752	3	6	0	1	3	0
ENSSSCG00000001753	0	10	0	0	0	0
ENSSSCG00000001754	1465	1228	1770	1366	1734	1637
ENSSSCG00000001755	122	124	106	128	124	88
ENSSSCG00000001756	504	336	574	447	534	226
ENSSSCG00000001757	877	534	1038	909	893	645
ENSSSCG00000001758	347	266	319	283	340	107
ENSSSCG00000001759	626	303	617	346	405	339
ENSSSCG00000001760	1230	1008	995	1049	1026	905
ENSSSCG00000001761	2171	1492	1963	1764	1818	1254
ENSSSCG00000001762	531	464	570	513	439	298
ENSSSCG00000001764	0	0	3	0	3	0
ENSSSCG00000001765	517	375	396	385	340	303
ENSSSCG00000001767	103	45	92	31	49	29
ENSSSCG00000001769	12433	10257	12805	13784	12091	10222
ENSSSCG00000001770	15602	9847	12451	9704	16959	7867
ENSSSCG00000001771	11	37	11	5	14	0
ENSSSCG00000001772	5	8	18	0	4	7
ENSSSCG00000001773	435	170	314	276	367	155
ENSSSCG00000001774	152	75	142	139	184	62
ENSSSCG00000001775	0	0	1	0	0	0
ENSSSCG00000001776	5	18	4	28	5	7
ENSSSCG00000001778	98	92	56	104	81	86
ENSSSCG00000001779	1492	1336	1290	1775	1225	1070
ENSSSCG00000001780	11536	5439	9923	13361	5179	6846
ENSSSCG00000001781	0	5	0	0	5	0
ENSSSCG00000001782	241	197	162	145	195	109
ENSSSCG00000001783	0	0	1	0	0	0
ENSSSCG00000001785	330	244	361	493	253	263
ENSSSCG00000001786	128	81	283	94	182	116
ENSSSCG00000001787	198	181	328	360	540	261
ENSSSCG00000001788	135	69	131	111	227	108
ENSSSCG00000001789	0	0	0	0	0	0
ENSSSCG00000001790	0	0	0	0	0	0
ENSSSCG00000001791	29	60	36	27	67	33
ENSSSCG00000001792	364	331	476	305	417	227
ENSSSCG00000001793	405	347	492	799	470	251
ENSSSCG00000001794	24	23	53	31	53	8
ENSSSCG00000001795	5	8	10	12	14	3
ENSSSCG00000001798	0	26	0	0	0	0
ENSSSCG00000001799	182	291	213	278	378	421
ENSSSCG00000001800	684	1001	963	1019	764	615
ENSSSCG00000001801	882	618	939	730	793	450
ENSSSCG00000001804	449	495	348	368	310	303
ENSSSCG00000001805	701	764	934	1124	886	1091
ENSSSCG00000001806	8	10	8	12	5	3
ENSSSCG00000001807	84	95	28	92	81	56
ENSSSCG00000001808	679	409	471	364	413	156
ENSSSCG00000001810	1546	994	1331	1026	1296	478
ENSSSCG00000001811	590	344	404	308	343	130
ENSSSCG00000001814	5793	4993	5731	6346	7647	3611
ENSSSCG00000001815	21	12	22	8	26	10
ENSSSCG00000001816	49	26	39	39	102	35
ENSSSCG00000001817	2212	1721	2124	2250	2335	1381
ENSSSCG00000001818	1485	1204	1474	2255	1670	1387
ENSSSCG00000001819	4911	2725	4629	3041	3667	1885
ENSSSCG00000001820	281	205	407	254	295	193
ENSSSCG00000001821	3524	3104	4897	3180	3256	2611
ENSSSCG00000001822	59	43	66	41	85	28
ENSSSCG00000001823	0	1	1	0	2	3
ENSSSCG00000001824	1422	1361	1555	1699	1404	1233
ENSSSCG00000001825	273	255	276	250	282	105
ENSSSCG00000001826	26	143	36	22	18	35
ENSSSCG00000001827	0	0	0	0	0	0
ENSSSCG00000001828	0	0	0	0	2	0
ENSSSCG00000001829	0	0	0	0	0	0
ENSSSCG00000001830	0	0	0	0	0	0
ENSSSCG00000001831	0	0	0	0	2	0
ENSSSCG00000001832	39	77	47	195	239	30
ENSSSCG00000001834	6454	5883	8106	7793	8054	5505
ENSSSCG00000001835	243	270	319	315	270	120
ENSSSCG00000001836	0	0	0	1	0	0
ENSSSCG00000001837	359	280	286	258	384	211
ENSSSCG00000001838	1760	1200	1715	1855	1686	1135
ENSSSCG00000001840	573	581	761	841	764	490
ENSSSCG00000001841	18	25	10	13	8	0
ENSSSCG00000001842	5	2	8	7	7	3
ENSSSCG00000001844	43051	29381	67609	35947	34082	17500
ENSSSCG00000001846	130	215	200	115	141	154
ENSSSCG00000001847	305	301	319	426	244	383
ENSSSCG00000001848	43	54	31	49	86	44
ENSSSCG00000001849	6919	7292	8050	14356	13686	12105
ENSSSCG00000001850	528	450	727	592	541	338
ENSSSCG00000001852	1586	1405	1629	3012	1720	1610
ENSSSCG00000001855	0	0	0	0	0	0
ENSSSCG00000001858	3552	2080	3121	2768	2360	2055
ENSSSCG00000001859	99	90	94	104	92	41
ENSSSCG00000001860	429	378	424	192	412	177
ENSSSCG00000001861	183	193	249	129	157	196
ENSSSCG00000001862	2494	1374	2260	2178	1833	1229
ENSSSCG00000001863	308	252	307	199	253	80
ENSSSCG00000001864	54	57	71	47	41	12
ENSSSCG00000001865	392	587	460	386	572	1002
ENSSSCG00000001866	947	868	1001	638	717	519
ENSSSCG00000001867	208	252	314	540	638	263
ENSSSCG00000001868	6020	4755	6360	6128	5481	3891
ENSSSCG00000001869	717	457	633	478	559	309
ENSSSCG00000001871	1743	1383	2217	1961	1769	1200
ENSSSCG00000001872	175	214	282	322	231	303
ENSSSCG00000001873	1098	1157	1217	2738	2029	1170
ENSSSCG00000001875	638	657	679	853	864	518
ENSSSCG00000001876	715	538	665	787	518	539
ENSSSCG00000001877	799	713	838	1086	967	758
ENSSSCG00000001878	1325	1087	1519	1593	1605	1012
ENSSSCG00000001879	0	0	0	9	1	1
ENSSSCG00000001880	1597	1456	1979	2095	1847	1306
ENSSSCG00000001881	2653	2407	2638	2463	2148	1867
ENSSSCG00000001882	417	451	575	564	599	348
ENSSSCG00000001883	5	2	0	0	6	0
ENSSSCG00000001884	741	596	737	697	634	568
ENSSSCG00000001885	254	255	340	501	355	249
ENSSSCG00000001887	507	351	569	428	523	348
ENSSSCG00000001888	16	11	11	7	14	22
ENSSSCG00000001892	2785	2056	2755	2561	2806	1492
ENSSSCG00000001895	1	3	0	0	0	0
ENSSSCG00000001898	946	963	1091	1025	951	757
ENSSSCG00000001899	0	16	0	0	3	4
ENSSSCG00000001900	1558	1308	1563	2146	1665	1408
ENSSSCG00000001901	0	0	2	3	3	4
ENSSSCG00000001903	650	554	625	632	650	545
ENSSSCG00000001904	2180	2525	2506	3062	2561	2382
ENSSSCG00000001905	9	0	12	4	24	6
ENSSSCG00000001906	152	106	267	190	93	62
ENSSSCG00000001907	6113	5062	5758	5153	5958	4818
ENSSSCG00000001908	0	6	0	6	0	21
ENSSSCG00000001909	8	12	6	0	16	2
ENSSSCG00000001910	3519	3392	4104	8539	3149	4384
ENSSSCG00000001912	638	445	606	2085	455	365
ENSSSCG00000001913	413	360	474	389	390	296
ENSSSCG00000001914	1082	530	548	1296	938	430
ENSSSCG00000001915	0	0	0	0	0	0
ENSSSCG00000001916	237	228	264	215	195	165
ENSSSCG00000001917	805	681	901	1072	855	429
ENSSSCG00000001918	2666	1995	2967	3322	2839	1404
ENSSSCG00000001919	1	0	1	0	2	0
ENSSSCG00000001920	4	0	3	0	3	0
ENSSSCG00000001921	1498	1284	1362	1517	1284	783
ENSSSCG00000001922	679	457	712	662	561	431
ENSSSCG00000001924	1629	1607	1679	1364	2159	1334
ENSSSCG00000001925	426	390	405	507	414	271
ENSSSCG00000001926	18	3	0	3	0	0
ENSSSCG00000001927	6111	4833	5735	5978	6077	4473
ENSSSCG00000001928	0	0	0	0	0	3
ENSSSCG00000001929	2337	2465	2327	2355	2725	1912
ENSSSCG00000001930	16568	11369	15101	19372	13723	11603
ENSSSCG00000001931	786	340	694	450	394	257
ENSSSCG00000001932	4	0	2	8	7	8
ENSSSCG00000001934	1091	739	1170	1025	1147	519
ENSSSCG00000001938	2	9	7	7	10	1
ENSSSCG00000001939	0	0	0	0	0	0
ENSSSCG00000001940	0	64	0	0	0	0
ENSSSCG00000001941	16	19	23	26	32	18
ENSSSCG00000001942	150	30	125	72	126	48
ENSSSCG00000001943	67	64	96	75	73	46
ENSSSCG00000001944	0	0	0	0	0	0
ENSSSCG00000001945	0	0	0	0	0	0
ENSSSCG00000001946	720	531	873	665	710	329
ENSSSCG00000001947	136	195	212	223	171	141
ENSSSCG00000001948	194	111	211	85	139	73
ENSSSCG00000001949	1	0	0	1	0	0
ENSSSCG00000001950	43	36	51	44	38	40
ENSSSCG00000001951	3083	3340	3787	4169	3189	3059
ENSSSCG00000001952	5946	4723	5101	15668	5130	8173
ENSSSCG00000001955	1007	1139	1242	1498	1425	836
ENSSSCG00000001956	258	280	319	272	267	198
ENSSSCG00000001958	1859	2144	2433	4193	2250	4128
ENSSSCG00000001959	2426	1931	2163	1897	1747	1504
ENSSSCG00000001960	1008	1007	1309	1197	1213	1172
ENSSSCG00000001963	90	80	94	165	84	13
ENSSSCG00000001964	7	3	4	5	1	4
ENSSSCG00000001965	23	13	5	25	13	5
ENSSSCG00000001966	987	1121	985	907	1061	1421
ENSSSCG00000001968	94	91	53	93	107	66
ENSSSCG00000001970	1350	820	1316	976	1125	594
ENSSSCG00000001971	2205	1773	2396	1962	2393	1557
ENSSSCG00000001972	18	26	47	30	31	10
ENSSSCG00000001973	530	349	737	490	568	251
ENSSSCG00000001974	215	192	242	271	238	231
ENSSSCG00000001975	89	48	120	88	96	40
ENSSSCG00000001977	124	81	174	174	204	57
ENSSSCG00000001978	125	14	72	281	37	66
ENSSSCG00000001979	0	0	0	1	0	0
ENSSSCG00000001982	11	11	9	0	7	8
ENSSSCG00000001983	788	344	829	438	635	314
ENSSSCG00000001984	2209	1592	2329	3197	2420	1546
ENSSSCG00000001985	18	12	21	33	51	26
ENSSSCG00000001986	2123	1468	1848	1995	1836	1443
ENSSSCG00000001987	898	798	1126	1660	727	868
ENSSSCG00000001988	2313	2103	2617	3488	1990	2184
ENSSSCG00000001989	45	26	32	84	51	55
ENSSSCG00000001990	431	315	453	483	392	404
ENSSSCG00000001991	1580	1707	2022	1897	1702	1324
ENSSSCG00000001992	734	697	882	624	921	728
ENSSSCG00000001993	14	396	3	32	11	15
ENSSSCG00000001994	588	597	863	730	772	440
ENSSSCG00000001997	85	60	105	99	82	96
ENSSSCG00000001999	3678	3038	3316	3800	3436	2430
ENSSSCG00000002000	1184	880	1305	1204	1283	982
ENSSSCG00000002001	1006	900	1079	1634	1177	940
ENSSSCG00000002002	2649	2321	2952	8494	2364	2001
ENSSSCG00000002003	1953	1488	2334	2704	2231	1726
ENSSSCG00000002004	2864	2395	3147	8625	3362	2432
ENSSSCG00000002005	4005	3777	4626	9172	3728	3630
ENSSSCG00000002006	2980	2968	3479	7940	2990	2843
ENSSSCG00000002007	23	22	26	52	27	5
ENSSSCG00000002008	1993	1791	2291	2616	2067	2057
ENSSSCG00000002009	206	294	213	314	273	380
ENSSSCG00000002010	0	0	0	0	1	0
ENSSSCG00000002011	0	1	0	0	0	0
ENSSSCG00000002012	86	119	91	194	157	93
ENSSSCG00000002013	4692	3018	4739	9068	3199	4649
ENSSSCG00000002014	195	227	265	187	313	220
ENSSSCG00000002015	923	954	1028	1093	939	910
ENSSSCG00000002016	763	892	1140	937	890	994
ENSSSCG00000002017	0	4	6	4	1	1
ENSSSCG00000002020	321	408	540	546	372	428
ENSSSCG00000002021	260	211	278	173	181	126
ENSSSCG00000002022	190	141	257	146	203	61
ENSSSCG00000002023	4817	4430	4310	5548	4432	4267
ENSSSCG00000002025	1843	1336	2001	2277	2017	1023
ENSSSCG00000002026	567	827	446	1433	856	625
ENSSSCG00000002028	27	27	26	15	10	22
ENSSSCG00000002029	449	47	73	30	153	81
ENSSSCG00000002032	55	150	41	31	64	25
ENSSSCG00000002033	0	4	11	0	16	11
ENSSSCG00000002034	5811	6255	6700	7465	6893	6363
ENSSSCG00000002035	267	181	268	264	286	148
ENSSSCG00000002036	2465	1638	2542	2008	2009	1406
ENSSSCG00000002037	200	151	314	206	248	81
ENSSSCG00000002038	0	0	0	0	0	0
ENSSSCG00000002039	10902	9860	11257	11309	13408	6449
ENSSSCG00000002040	1320	954	1636	1357	1272	1112
ENSSSCG00000002041	8319	6388	7388	6939	6477	5561
ENSSSCG00000002042	7565	5850	6626	6531	5632	4545
ENSSSCG00000002045	863	646	1099	881	953	642
ENSSSCG00000002046	0	0	1	0	0	0
ENSSSCG00000002047	0	0	0	0	0	0
ENSSSCG00000002048	0	0	0	0	0	0
ENSSSCG00000002049	0	1	0	1	2	0
ENSSSCG00000002050	4140	2937	3702	3947	3915	2818
ENSSSCG00000002051	1539	1457	1568	1667	1791	960
ENSSSCG00000002052	0	0	0	0	0	0
ENSSSCG00000002053	0	2	2	0	3	0
ENSSSCG00000002055	0	0	0	0	0	0
ENSSSCG00000002056	0	0	0	0	0	0
ENSSSCG00000002057	0	1	0	1	0	0
ENSSSCG00000002062	0	0	0	0	0	1
ENSSSCG00000002063	0	0	0	0	0	0
ENSSSCG00000002069	0	0	2	0	0	0
ENSSSCG00000002071	0	4	0	1	0	0
ENSSSCG00000002072	0	2	7	3	3	0
ENSSSCG00000002077	2	7	18	3	17	5
ENSSSCG00000002078	0	1	0	1	1	0
ENSSSCG00000002081	2	3	5	10	5	5
ENSSSCG00000002084	0	1	0	9	3	0
ENSSSCG00000002085	0	0	1	0	0	3
ENSSSCG00000002090	0	0	0	1	0	0
ENSSSCG00000002095	0	0	0	0	0	0
ENSSSCG00000002097	10	1	0	4	2	0
ENSSSCG00000002099	12	3	0	1	5	5
ENSSSCG00000002100	0	0	0	0	0	0
ENSSSCG00000002105	0	0	0	0	0	0
ENSSSCG00000002106	0	0	0	0	0	0
ENSSSCG00000002127	1892	1431	2077	1520	1781	1041
ENSSSCG00000002129	17	28	20	32	6	19
ENSSSCG00000002130	0	0	0	0	0	0
ENSSSCG00000002131	0	0	0	0	0	0
ENSSSCG00000002133	0	0	0	0	0	0
ENSSSCG00000002134	3	8	13	3	0	6
ENSSSCG00000002135	161	126	293	133	187	102
ENSSSCG00000002136	2669	2273	3099	2469	2423	1803
ENSSSCG00000002137	1446	1117	1834	1230	1243	924
ENSSSCG00000002138	450	439	487	381	482	485
ENSSSCG00000002139	1	0	0	0	0	0
ENSSSCG00000002140	2	0	0	1	14	9
ENSSSCG00000002141	104	43	118	101	99	17
ENSSSCG00000002142	2706	2083	2781	2136	3237	2269
ENSSSCG00000002143	853	830	1144	878	1225	865
ENSSSCG00000002144	11	5	5	6	1	10
ENSSSCG00000002145	241	197	212	172	152	104
ENSSSCG00000002148	0	0	0	0	0	0
ENSSSCG00000002159	0	0	0	0	0	0
ENSSSCG00000002161	0	0	0	0	0	0
ENSSSCG00000002164	0	0	0	0	0	0
ENSSSCG00000002169	1	0	0	6	0	0
ENSSSCG00000002170	0	2	0	0	0	0
ENSSSCG00000002172	0	0	0	0	0	0
ENSSSCG00000002173	0	0	0	0	0	0
ENSSSCG00000002175	0	0	0	0	0	0
ENSSSCG00000002176	0	0	0	0	0	0
ENSSSCG00000002180	0	0	0	0	0	0
ENSSSCG00000002184	0	0	0	0	0	0
ENSSSCG00000002186	0	0	0	3	0	0
ENSSSCG00000002187	0	0	0	0	0	0
ENSSSCG00000002188	0	0	0	1	2	0
ENSSSCG00000002190	0	0	0	0	0	0
ENSSSCG00000002191	0	0	0	0	0	0
ENSSSCG00000002196	0	0	0	1	0	0
ENSSSCG00000002199	0	0	0	0	0	0
ENSSSCG00000002202	0	0	0	0	0	0
ENSSSCG00000002210	0	0	0	0	0	0
ENSSSCG00000002218	0	0	0	0	0	0
ENSSSCG00000002235	1391	1505	1688	1639	1387	1320
ENSSSCG00000002241	1	0	0	0	2	0
ENSSSCG00000002243	525	394	440	485	630	256
ENSSSCG00000002245	112	212	170	197	122	93
ENSSSCG00000002246	0	0	0	0	0	0
ENSSSCG00000002247	13	6	11	21	17	13
ENSSSCG00000002250	0	0	0	0	0	0
ENSSSCG00000002251	0	0	0	0	0	1
ENSSSCG00000002252	486	240	317	608	530	84
ENSSSCG00000002254	1994	1922	2215	2585	2273	1811
ENSSSCG00000002257	86	239	230	357	327	261
ENSSSCG00000002258	32	31	46	56	50	11
ENSSSCG00000002259	1190	984	1500	2071	1582	1472
ENSSSCG00000002260	5	6	11	11	11	2
ENSSSCG00000002261	3	2	9	9	5	8
ENSSSCG00000002262	1	0	1	2	8	0
ENSSSCG00000002263	574	520	584	531	640	289
ENSSSCG00000002264	7	0	1	0	6	10
ENSSSCG00000002265	1052	1361	1852	993	1264	858
ENSSSCG00000002266	1598	1776	2146	2111	1869	2157
ENSSSCG00000002267	2272	1699	2289	2200	2156	1165
ENSSSCG00000002268	64	34	27	64	67	35
ENSSSCG00000002269	3099	2465	3618	3259	2869	2052
ENSSSCG00000002270	0	0	0	1	0	0
ENSSSCG00000002274	3805	3281	2582	3055	2280	814
ENSSSCG00000002275	539	365	551	296	285	163
ENSSSCG00000002276	2698	2678	2820	2339	2527	1369
ENSSSCG00000002277	86	192	87	47	60	42
ENSSSCG00000002279	0	165	4	3	6	6
ENSSSCG00000002280	0	4	0	3	6	20
ENSSSCG00000002281	627	599	817	711	729	625
ENSSSCG00000002282	1063	1155	1172	1724	1064	797
ENSSSCG00000002283	938	761	1033	1190	1062	582
ENSSSCG00000002284	1	0	0	0	0	0
ENSSSCG00000002285	758	625	943	761	694	422
ENSSSCG00000002286	0	3	0	0	1	0
ENSSSCG00000002287	363	357	491	436	387	442
ENSSSCG00000002288	1157	984	1249	1447	1590	1023
ENSSSCG00000002290	701	853	854	800	907	739
ENSSSCG00000002292	403	451	418	371	590	504
ENSSSCG00000002294	564	564	715	730	658	599
ENSSSCG00000002295	1697	1533	2096	1990	1578	1339
ENSSSCG00000002296	830	495	970	660	733	309
ENSSSCG00000002297	9	151	9	8	6	4
ENSSSCG00000002298	4554	6859	5290	4334	6092	3623
ENSSSCG00000002299	69	62	142	57	61	23
ENSSSCG00000002303	75	67	114	57	73	18
ENSSSCG00000002305	259	196	403	224	274	111
ENSSSCG00000002306	4713	2452	3310	4240	4277	2054
ENSSSCG00000002307	3449	2269	3934	3074	3524	1894
ENSSSCG00000002309	20	61	48	71	11	8
ENSSSCG00000002310	0	0	0	0	0	0
ENSSSCG00000002311	999	1141	1262	1255	1236	1208
ENSSSCG00000002312	1652	1940	1995	1883	1499	1782
ENSSSCG00000002313	29	26	22	26	29	30
ENSSSCG00000002314	890	1113	980	1097	1117	884
ENSSSCG00000002315	2	2	9	22	8	12
ENSSSCG00000002316	128	89	198	98	161	91
ENSSSCG00000002317	16	4	1	21	5	5
ENSSSCG00000002321	15	0	5	6	4	4
ENSSSCG00000002322	2	3	7	2	0	16
ENSSSCG00000002326	12	0	2	6	6	6
ENSSSCG00000002328	428	466	568	582	657	569
ENSSSCG00000002329	3	20	23	10	14	26
ENSSSCG00000002330	1388	1278	1491	1642	1693	987
ENSSSCG00000002332	1677	1027	1631	1859	1125	937
ENSSSCG00000002333	10	8	21	2	10	9
ENSSSCG00000002337	2196	2087	2597	2118	2242	1725
ENSSSCG00000002340	2792	2266	2815	2517	3250	1893
ENSSSCG00000002341	1098	868	643	1077	523	549
ENSSSCG00000002342	509	431	505	498	470	251
ENSSSCG00000002344	225	234	259	200	226	134
ENSSSCG00000002345	1798	1659	2000	1715	2300	1104
ENSSSCG00000002346	0	0	0	0	0	0
ENSSSCG00000002347	28	56	58	33	20	24
ENSSSCG00000002348	407	193	375	335	271	123
ENSSSCG00000002349	328	136	290	263	306	124
ENSSSCG00000002350	189	124	245	208	246	92
ENSSSCG00000002351	377	220	597	741	490	171
ENSSSCG00000002352	751	692	987	847	922	615
ENSSSCG00000002353	295	300	374	340	447	312
ENSSSCG00000002354	1905	878	1481	1256	1258	1081
ENSSSCG00000002355	102	72	80	24	71	21
ENSSSCG00000002356	1	2	0	0	5	1
ENSSSCG00000002357	1993	983	1894	1404	1263	524
ENSSSCG00000002359	1179	850	1470	1362	1502	928
ENSSSCG00000002361	0	0	0	0	0	0
ENSSSCG00000002362	1299	938	1587	1445	1613	1131
ENSSSCG00000002363	0	0	0	0	0	0
ENSSSCG00000002366	5534	4689	8726	6258	7487	3944
ENSSSCG00000002367	88	107	127	98	92	123
ENSSSCG00000002368	493	405	829	741	1407	223
ENSSSCG00000002370	703	550	786	759	688	426
ENSSSCG00000002372	1486	1348	1395	1755	1506	1546
ENSSSCG00000002373	1	2	1	1	1	0
ENSSSCG00000002374	2799	1918	3049	2714	2389	1386
ENSSSCG00000002375	168	75	99	43	92	16
ENSSSCG00000002376	197	111	165	139	113	100
ENSSSCG00000002377	1740	1781	1848	1763	1579	1388
ENSSSCG00000002378	500	519	593	595	521	506
ENSSSCG00000002379	184	103	253	257	192	139
ENSSSCG00000002380	11	8	0	9	2	10
ENSSSCG00000002381	3050	2487	3512	2520	3415	1695
ENSSSCG00000002382	1811	1018	1768	1243	1445	311
ENSSSCG00000002383	5496	1633	775	5366	6371	5646
ENSSSCG00000002384	172	84	120	178	154	75
ENSSSCG00000002385	624	392	611	1277	769	672
ENSSSCG00000002386	415	268	313	409	482	342
ENSSSCG00000002387	154	105	108	102	129	70
ENSSSCG00000002388	0	0	1	0	1	1
ENSSSCG00000002389	1144	518	1078	677	817	339
ENSSSCG00000002390	99	46	126	54	84	22
ENSSSCG00000002391	0	0	0	0	0	0
ENSSSCG00000002392	984	852	970	2005	945	734
ENSSSCG00000002395	26	9	24	21	14	19
ENSSSCG00000002396	1943	1674	2140	2086	1996	1460
ENSSSCG00000002397	331	263	377	358	378	339
ENSSSCG00000002398	0	4	0	0	0	0
ENSSSCG00000002399	0	0	0	0	0	0
ENSSSCG00000002400	1	6	0	0	0	0
ENSSSCG00000002403	1203	1259	1292	1433	1496	949
ENSSSCG00000002404	906	878	945	1479	832	694
ENSSSCG00000002405	0	4	0	0	0	1
ENSSSCG00000002406	3235	2658	3536	4474	3079	2861
ENSSSCG00000002408	6	22	8	10	12	10
ENSSSCG00000002409	0	0	0	0	0	0
ENSSSCG00000002410	55	30	44	41	58	99
ENSSSCG00000002411	515	548	575	504	576	388
ENSSSCG00000002412	100	116	141	185	84	55
ENSSSCG00000002414	394	224	501	289	302	141
ENSSSCG00000002418	411	185	374	309	349	147
ENSSSCG00000002423	0	0	0	0	0	0
ENSSSCG00000002424	180	251	158	257	151	128
ENSSSCG00000002425	1929	1312	2108	898	1799	415
ENSSSCG00000002426	3412	2782	3425	3040	3195	2101
ENSSSCG00000002427	298	309	304	291	346	222
ENSSSCG00000002428	268	228	240	228	276	160
ENSSSCG00000002429	457	555	600	594	643	1040
ENSSSCG00000002430	151	179	140	137	147	88
ENSSSCG00000002431	320	212	236	227	279	152
ENSSSCG00000002432	136	187	94	193	99	174
ENSSSCG00000002433	4291	4051	4487	4518	5385	4531
ENSSSCG00000002434	391	351	564	488	473	627
ENSSSCG00000002436	5921	3380	6009	2769	3942	2029
ENSSSCG00000002437	107	117	161	166	154	51
ENSSSCG00000002438	0	6	1	7	8	3
ENSSSCG00000002439	9	17	13	8	12	2
ENSSSCG00000002440	543	629	908	499	637	377
ENSSSCG00000002441	1360	1415	1412	1890	1526	1074
ENSSSCG00000002442	0	5	0	6	12	11
ENSSSCG00000002443	44	73	57	61	49	33
ENSSSCG00000002444	7556	3709	5220	4994	5348	3734
ENSSSCG00000002445	697	695	943	919	965	1036
ENSSSCG00000002446	717	728	859	832	870	572
ENSSSCG00000002447	327	227	369	292	296	111
ENSSSCG00000002448	532	537	588	643	515	456
ENSSSCG00000002449	547	312	581	420	319	379
ENSSSCG00000002450	16	16	9	11	25	1
ENSSSCG00000002451	1651	1579	2007	2146	1826	1355
ENSSSCG00000002452	21553	15207	20315	18317	28583	11353
ENSSSCG00000002453	9447	5596	8596	7531	11314	4323
ENSSSCG00000002455	1428	1097	1532	1404	1414	1047
ENSSSCG00000002456	393	103	25	19	114	14
ENSSSCG00000002457	660	502	757	853	724	640
ENSSSCG00000002458	236	254	280	222	264	206
ENSSSCG00000002459	775	617	624	729	677	673
ENSSSCG00000002460	837	945	1091	963	1007	640
ENSSSCG00000002461	828	793	1072	862	907	690
ENSSSCG00000002462	0	0	0	0	0	0
ENSSSCG00000002464	11	16	22	29	19	14
ENSSSCG00000002467	93	41	62	146	57	46
ENSSSCG00000002469	113	239	121	146	83	59
ENSSSCG00000002470	1466	1456	1719	2149	1644	1680
ENSSSCG00000002471	4494	2990	3699	16871	3193	3369
ENSSSCG00000002472	2276	1321	2112	824	2658	2129
ENSSSCG00000002474	146	144	141	35	132	70
ENSSSCG00000002475	12	11	14	0	13	6
ENSSSCG00000002476	12	2094	7	3	2	43
ENSSSCG00000002478	1	7	0	0	1	0
ENSSSCG00000002479	0	10	0	0	3	12
ENSSSCG00000002481	2	0	0	0	0	11
ENSSSCG00000002482	13	0	2	0	7	96
ENSSSCG00000002483	28	4	21	1	13	196
ENSSSCG00000002484	14	4	3	0	2	55
ENSSSCG00000002486	11	0	13	3	6	131
ENSSSCG00000002487	7	0	9	1	12	78
ENSSSCG00000002490	136	128	215	119	94	92
ENSSSCG00000002494	453	448	439	718	796	1191
ENSSSCG00000002495	532	700	509	594	864	683
ENSSSCG00000002496	867	799	888	874	672	957
ENSSSCG00000002497	0	0	0	0	0	0
ENSSSCG00000002498	0	0	0	0	0	0
ENSSSCG00000002499	321	251	359	386	381	202
ENSSSCG00000002501	23	21	4	7	19	5
ENSSSCG00000002502	1424	999	1353	1107	1454	522
ENSSSCG00000002504	5	14	10	4	9	15
ENSSSCG00000002505	5088	5025	5053	5778	5501	4016
ENSSSCG00000002506	284	229	354	232	280	142
ENSSSCG00000002507	6	7	10	11	2	4
ENSSSCG00000002508	1906	1529	2103	2108	1990	1157
ENSSSCG00000002509	926	1039	1094	1529	1160	1027
ENSSSCG00000002510	2	0	0	0	0	0
ENSSSCG00000002511	273	103	232	242	337	217
ENSSSCG00000002512	1	15	0	1	3	4
ENSSSCG00000002515	39	8	57	61	49	55
ENSSSCG00000002516	1445	893	1304	4088	1357	768
ENSSSCG00000002517	27	26	42	42	54	23
ENSSSCG00000002520	839	1111	958	1649	1446	1409
ENSSSCG00000002523	5501	5346	6945	6810	6009	5119
ENSSSCG00000002524	0	0	0	0	0	1
ENSSSCG00000002525	645	610	655	753	661	428
ENSSSCG00000002526	279	217	298	225	230	111
ENSSSCG00000002527	102	25	70	66	70	72
ENSSSCG00000002528	304	198	372	291	302	116
ENSSSCG00000002529	3629	3226	4956	3936	3560	2822
ENSSSCG00000002530	1430	1096	1173	1510	1258	1011
ENSSSCG00000002531	75	67	87	65	140	75
ENSSSCG00000002532	422	356	487	340	495	393
ENSSSCG00000002533	227	189	240	309	244	125
ENSSSCG00000002534	20	31	24	18	32	27
ENSSSCG00000002535	27894	19180	27597	34312	34597	38901
ENSSSCG00000002536	15	4	6	22	28	22
ENSSSCG00000002538	676	321	529	350	520	39
ENSSSCG00000002539	943	539	887	777	779	271
ENSSSCG00000002540	3502	2827	3591	2610	2737	1574
ENSSSCG00000002541	0	3	1	1	0	0
ENSSSCG00000002542	4	5	0	8	3	10
ENSSSCG00000002543	0	8	0	7	3	2
ENSSSCG00000002544	5052	5591	7487	7808	5580	6235
ENSSSCG00000002545	935	830	1323	1137	875	659
ENSSSCG00000002546	120	139	159	175	237	154
ENSSSCG00000002547	2552	2332	3196	2612	2873	1457
ENSSSCG00000002550	14271	5823	10127	11627	12699	7457
ENSSSCG00000002551	25	64	44	65	44	58
ENSSSCG00000002552	0	3	13	3	0	5
ENSSSCG00000002553	0	0	0	0	0	0
ENSSSCG00000002554	592	344	692	796	802	571
ENSSSCG00000002555	789	727	1185	884	712	672
ENSSSCG00000002557	257	316	252	212	171	191
ENSSSCG00000002558	493	541	463	491	614	234
ENSSSCG00000002559	70	52	60	96	77	59
ENSSSCG00000002560	13	2	20	17	22	5
ENSSSCG00000002563	0	0	1	1	2	0
ENSSSCG00000002565	0	0	0	0	0	0
ENSSSCG00000002572	0	0	0	0	0	0
ENSSSCG00000002573	0	4	0	0	2	0
ENSSSCG00000002579	0	0	0	0	0	0
ENSSSCG00000002581	0	0	0	0	0	0
ENSSSCG00000002585	0	0	0	0	0	0
ENSSSCG00000002586	0	0	0	0	0	0
ENSSSCG00000002589	0	0	0	0	0	0
ENSSSCG00000002594	0	0	0	1	0	0
ENSSSCG00000002599	0	0	0	0	0	0
ENSSSCG00000002600	0	2	0	0	0	0
ENSSSCG00000002601	0	0	0	0	0	0
ENSSSCG00000002602	0	0	0	0	0	0
ENSSSCG00000002605	0	0	1	3	1	0
ENSSSCG00000002607	0	0	0	0	0	0
ENSSSCG00000002608	0	0	1	0	0	0
ENSSSCG00000002610	2	0	0	0	0	0
ENSSSCG00000002612	0	0	0	0	0	0
ENSSSCG00000002613	0	0	1	3	1	0
ENSSSCG00000002614	0	0	0	1	0	0
ENSSSCG00000002615	0	0	0	0	0	0
ENSSSCG00000002618	0	0	1	0	0	0
ENSSSCG00000002619	57	55	68	46	33	24
ENSSSCG00000002620	282	201	299	255	334	150
ENSSSCG00000002621	352	152	286	269	299	106
ENSSSCG00000002622	330	232	365	218	279	155
ENSSSCG00000002623	3	405	3	0	1	48
ENSSSCG00000002624	2	7	2	0	0	3
ENSSSCG00000002625	0	0	0	0	0	0
ENSSSCG00000002626	1	892	0	0	0	18
ENSSSCG00000002627	954	1042	371	470	796	394
ENSSSCG00000002628	1002	1082	1027	1068	1215	862
ENSSSCG00000002629	1576	1462	1609	1406	1683	1181
ENSSSCG00000002630	43	20	15	2	0	0
ENSSSCG00000002632	0	0	0	1	1	0
ENSSSCG00000002633	2680	1802	3308	2598	1810	2169
ENSSSCG00000002635	75	135	133	232	143	184
ENSSSCG00000002636	1714	1190	1651	1859	1499	1146
ENSSSCG00000002637	17	18	8	6	8	3
ENSSSCG00000002639	400	455	277	438	326	410
ENSSSCG00000002640	781	626	946	661	513	438
ENSSSCG00000002642	8	26	13	9	26	23
ENSSSCG00000002645	744	588	879	728	795	439
ENSSSCG00000002646	1633	1108	1427	1506	1397	1157
ENSSSCG00000002648	766	895	773	755	763	484
ENSSSCG00000002650	552	452	437	543	528	449
ENSSSCG00000002651	39	20	24	22	63	20
ENSSSCG00000002652	253	218	239	271	224	285
ENSSSCG00000002653	2	6	7	5	13	2
ENSSSCG00000002654	416	483	538	558	519	338
ENSSSCG00000002655	3867	3523	4977	3024	4327	3033
ENSSSCG00000002656	554	366	530	443	566	188
ENSSSCG00000002657	0	0	0	0	0	0
ENSSSCG00000002658	6	13	3	14	1	17
ENSSSCG00000002660	143	100	159	166	144	86
ENSSSCG00000002662	2	7	53	15	25	0
ENSSSCG00000002663	68	37	27	18	69	29
ENSSSCG00000002664	445	649	662	809	824	373
ENSSSCG00000002666	373	244	404	299	377	198
ENSSSCG00000002667	1031	1041	1175	1410	1714	1274
ENSSSCG00000002668	0	0	0	0	0	0
ENSSSCG00000002669	1235	1103	1281	1694	2452	1174
ENSSSCG00000002670	2772	3306	3846	3608	2445	2796
ENSSSCG00000002671	1	167	0	15	0	4
ENSSSCG00000002672	121	89	130	111	141	71
ENSSSCG00000002675	28	23	8	8	14	10
ENSSSCG00000002677	0	0	0	0	0	0
ENSSSCG00000002680	418	505	489	661	570	438
ENSSSCG00000002681	895	789	829	692	845	370
ENSSSCG00000002682	6797	4876	7703	5884	6372	4012
ENSSSCG00000002684	6147	3486	6431	6314	5731	2728
ENSSSCG00000002686	0	18	0	0	0	0
ENSSSCG00000002688	391	277	421	375	401	188
ENSSSCG00000002689	2469	2702	3264	3036	2809	2593
ENSSSCG00000002690	186	248	186	247	190	195
ENSSSCG00000002694	0	0	0	0	1	1
ENSSSCG00000002696	198	110	143	151	178	143
ENSSSCG00000002697	2610	1298	2037	1415	1272	638
ENSSSCG00000002699	1	0	0	0	0	1
ENSSSCG00000002700	9	20	17	49	10	40
ENSSSCG00000002701	557	267	655	476	458	237
ENSSSCG00000002702	0	0	0	0	1	0
ENSSSCG00000002703	777	703	952	975	852	852
ENSSSCG00000002704	19198	14370	22513	20179	15251	12881
ENSSSCG00000002705	3236	2419	3948	3736	2821	2776
ENSSSCG00000002706	129	169	124	151	183	111
ENSSSCG00000002707	1511	1504	1841	1848	1903	1068
ENSSSCG00000002708	500	505	366	344	399	240
ENSSSCG00000002709	1	6	10	19	6	2
ENSSSCG00000002712	1505	631	1130	335	613	268
ENSSSCG00000002714	713	840	589	716	715	676
ENSSSCG00000002715	357	263	390	429	416	270
ENSSSCG00000002716	48	18	42	75	56	22
ENSSSCG00000002718	0	16	12	0	9	8
ENSSSCG00000002719	79	67	84	89	51	67
ENSSSCG00000002720	39	39	29	43	55	75
ENSSSCG00000002721	1612	1317	1613	1655	1743	1154
ENSSSCG00000002722	817	703	1190	727	752	475
ENSSSCG00000002723	2207	1613	2386	2505	2401	2021
ENSSSCG00000002724	88	43	48	46	60	16
ENSSSCG00000002725	596	450	663	835	536	413
ENSSSCG00000002726	547	396	501	506	418	281
ENSSSCG00000002727	246	192	168	178	151	69
ENSSSCG00000002729	315	194	387	265	350	115
ENSSSCG00000002730	0	5	1	19	0	0
ENSSSCG00000002731	0	0	0	0	0	0
ENSSSCG00000002734	11	59	0	7	8	2
ENSSSCG00000002736	2	211	5	0	0	12
ENSSSCG00000002737	0	32	0	0	0	0
ENSSSCG00000002738	54	51	67	23	49	34
ENSSSCG00000002739	64	34	70	65	58	11
ENSSSCG00000002740	2545	2031	2845	2293	2615	1404
ENSSSCG00000002741	283	387	254	370	305	293
ENSSSCG00000002742	219	154	176	156	185	21
ENSSSCG00000002743	887	656	878	659	872	334
ENSSSCG00000002745	0	0	0	0	0	0
ENSSSCG00000002746	165	280	173	122	208	148
ENSSSCG00000002747	3	0	0	2	5	1
ENSSSCG00000002748	685	671	918	906	733	698
ENSSSCG00000002749	216	119	147	119	179	488
ENSSSCG00000002752	757	540	1071	1118	842	597
ENSSSCG00000002753	697	816	788	971	875	1224
ENSSSCG00000002754	1087	771	1060	875	1613	794
ENSSSCG00000002755	898	699	1068	1075	776	541
ENSSSCG00000002756	1489	693	2122	1862	1459	769
ENSSSCG00000002758	55	25	42	38	31	23
ENSSSCG00000002759	1008	826	1037	1146	914	897
ENSSSCG00000002760	240	235	259	222	212	154
ENSSSCG00000002761	8	13	12	2	10	10
ENSSSCG00000002762	977	1071	1090	1137	1213	871
ENSSSCG00000002763	1860	1530	1898	1617	1556	1596
ENSSSCG00000002764	38	78	43	66	37	35
ENSSSCG00000002767	37	21	14	6	43	19
ENSSSCG00000002768	109	111	37	63	118	57
ENSSSCG00000002769	436	317	368	402	422	206
ENSSSCG00000002771	2309	2298	2694	3047	3210	1916
ENSSSCG00000002773	187	115	205	145	185	45
ENSSSCG00000002774	2593	2303	3181	3010	2915	2066
ENSSSCG00000002775	0	0	0	0	0	0
ENSSSCG00000002776	4524	3071	4312	3881	4684	3262
ENSSSCG00000002777	29	15	12	21	7	11
ENSSSCG00000002778	585	576	649	674	716	755
ENSSSCG00000002779	139	146	155	71	68	80
ENSSSCG00000002780	2565	2197	1625	3271	1994	1549
ENSSSCG00000002781	43	47	55	1	10	23
ENSSSCG00000002782	2	0	9	11	57	7
ENSSSCG00000002783	146	146	174	101	66	69
ENSSSCG00000002786	764	983	787	689	531	389
ENSSSCG00000002787	759	582	858	944	805	676
ENSSSCG00000002788	870	709	1254	826	1007	892
ENSSSCG00000002790	1228	934	1370	1380	1022	869
ENSSSCG00000002792	3516	5166	3681	4146	7091	3921
ENSSSCG00000002793	159	99	62	92	90	45
ENSSSCG00000002794	0	0	0	0	0	0
ENSSSCG00000002795	1867	744	1053	1011	1310	249
ENSSSCG00000002797	2392	1088	1952	1416	1158	384
ENSSSCG00000002799	6836	5782	7998	7474	6482	4391
ENSSSCG00000002800	301	253	328	270	214	213
ENSSSCG00000002801	332	245	158	389	1040	350
ENSSSCG00000002802	214	212	190	127	249	272
ENSSSCG00000002803	88	136	104	53	81	56
ENSSSCG00000002804	1803	1908	1719	1754	1751	1356
ENSSSCG00000002805	607	667	646	533	975	556
ENSSSCG00000002806	597	463	705	387	343	341
ENSSSCG00000002807	265	239	227	406	275	268
ENSSSCG00000002808	103	100	131	107	142	45
ENSSSCG00000002809	0	0	0	0	0	0
ENSSSCG00000002810	0	0	0	0	0	0
ENSSSCG00000002811	2	0	7	0	6	1
ENSSSCG00000002812	1693	2051	1342	1824	1752	1136
ENSSSCG00000002813	504	459	546	554	590	405
ENSSSCG00000002814	115	145	232	301	246	138
ENSSSCG00000002815	2461	2257	3325	3204	1912	1655
ENSSSCG00000002817	4	6	3	15	7	2
ENSSSCG00000002818	687	762	958	993	1009	511
ENSSSCG00000002819	1980	1783	2367	1493	2042	1681
ENSSSCG00000002820	1003	875	1045	1000	1246	1032
ENSSSCG00000002821	16	13	4	3	26	11
ENSSSCG00000002822	2822	2087	2817	2932	2479	1658
ENSSSCG00000002823	36	7	30	24	30	15
ENSSSCG00000002824	9160	8059	15423	9162	17848	10644
ENSSSCG00000002825	10047	8971	17061	11325	24786	13836
ENSSSCG00000002826	8237	5178	12418	7394	13213	5086
ENSSSCG00000002827	17	3	0	1	58	28
ENSSSCG00000002828	815	744	839	1055	522	247
ENSSSCG00000002829	36891	27696	49800	46129	48882	31914
ENSSSCG00000002830	49	43	36	46	48	53
ENSSSCG00000002831	747	1084	810	1143	1047	1834
ENSSSCG00000002834	0	0	0	0	2	0
ENSSSCG00000002835	12	15	14	0	7	15
ENSSSCG00000002836	1	0	1	0	0	0
ENSSSCG00000002837	397	422	407	401	412	313
ENSSSCG00000002838	829	339	804	688	681	245
ENSSSCG00000002839	0	0	0	0	0	0
ENSSSCG00000002841	2321	2420	2593	3570	2568	2541
ENSSSCG00000002843	4032	2884	3717	2802	3230	2733
ENSSSCG00000002844	2681	1390	3226	1860	2343	892
ENSSSCG00000002846	2099	2578	2680	2500	2591	2106
ENSSSCG00000002847	1	165	10	0	6	4
ENSSSCG00000002849	4	0	0	1	2	0
ENSSSCG00000002850	0	0	0	0	0	0
ENSSSCG00000002852	780	981	831	1059	985	799
ENSSSCG00000002853	65	66	80	63	59	51
ENSSSCG00000002854	296	376	384	448	600	333
ENSSSCG00000002855	126	121	146	219	122	81
ENSSSCG00000002857	76	301	59	135	212	230
ENSSSCG00000002859	2222	1797	2253	2333	2079	1458
ENSSSCG00000002860	1719	1705	1983	1871	1637	1479
ENSSSCG00000002861	325	157	238	128	213	101
ENSSSCG00000002862	0	0	0	0	0	0
ENSSSCG00000002863	789	892	845	855	859	625
ENSSSCG00000002864	316	254	154	697	232	367
ENSSSCG00000002865	1060	909	1109	1094	1362	1283
ENSSSCG00000002866	1713	1560	2309	1797	2160	1224
ENSSSCG00000002867	334	245	357	398	363	236
ENSSSCG00000002868	4457	1967	3421	3855	3697	2351
ENSSSCG00000002869	1262	1034	1335	1058	1281	470
ENSSSCG00000002872	3286	3962	4343	2431	3523	1921
ENSSSCG00000002873	12386	9103	10609	10088	9914	7040
ENSSSCG00000002875	209	105	145	161	155	152
ENSSSCG00000002876	749	436	611	444	469	257
ENSSSCG00000002877	120	112	179	166	117	118
ENSSSCG00000002879	1829	1646	1858	2576	1749	1923
ENSSSCG00000002880	93	98	139	143	90	52
ENSSSCG00000002881	22	18	23	13	19	22
ENSSSCG00000002882	0	422	0	0	0	0
ENSSSCG00000002883	0	230	2	1	10	5
ENSSSCG00000002884	19	63	15	13	25	15
ENSSSCG00000002885	5216	3935	6112	5500	5565	3758
ENSSSCG00000002886	14	3	11	0	4	8
ENSSSCG00000002887	0	1	2	0	0	3
ENSSSCG00000002888	13	34	17	14	10	13
ENSSSCG00000002889	4	161	6	5	17	3
ENSSSCG00000002891	0	0	1	0	0	2
ENSSSCG00000002892	0	0	1	0	3	0
ENSSSCG00000002893	127	58	80	129	274	89
ENSSSCG00000002894	35	29	16	19	73	10
ENSSSCG00000002895	1867	1982	2160	2310	2198	1777
ENSSSCG00000002896	689	705	732	847	750	722
ENSSSCG00000002898	11646	12028	14910	11892	16924	10853
ENSSSCG00000002900	60	89	59	56	62	41
ENSSSCG00000002901	1	0	0	0	0	0
ENSSSCG00000002902	41	37	37	18	7	21
ENSSSCG00000002903	7	12	12	1	2	3
ENSSSCG00000002904	594	547	619	684	679	444
ENSSSCG00000002905	2885	2360	3017	3288	3192	2690
ENSSSCG00000002906	153	93	96	187	77	102
ENSSSCG00000002907	12346	5179	9679	8907	7486	6499
ENSSSCG00000002908	9	5	7	26	3	7
ENSSSCG00000002910	1647	1091	1742	1312	1219	1061
ENSSSCG00000002913	0	0	2	0	0	9
ENSSSCG00000002914	0	0	0	0	0	0
ENSSSCG00000002915	16	4	0	0	3	0
ENSSSCG00000002916	12	4	24	11	5	7
ENSSSCG00000002917	1043	965	867	968	1214	690
ENSSSCG00000002918	214	122	233	189	223	183
ENSSSCG00000002919	2876	1588	2813	3126	3240	2549
ENSSSCG00000002921	957	1227	883	1192	1478	850
ENSSSCG00000002922	191	220	224	176	199	165
ENSSSCG00000002923	686	787	653	690	875	760
ENSSSCG00000002925	4721	4014	5082	5409	4366	3838
ENSSSCG00000002926	1865	1392	1882	1607	1586	1334
ENSSSCG00000002927	47	32	20	50	29	48
ENSSSCG00000002929	3	17	6	11	1	4
ENSSSCG00000002930	5	14	18	8	12	2
ENSSSCG00000002931	20	18	35	19	31	16
ENSSSCG00000002932	236	212	204	153	219	103
ENSSSCG00000002933	50	51	40	63	65	26
ENSSSCG00000002935	43	81	109	49	67	36
ENSSSCG00000002936	35	22	35	20	16	22
ENSSSCG00000002937	0	0	0	0	0	0
ENSSSCG00000002938	66	55	36	28	41	20
ENSSSCG00000002941	2	4	4	4	6	4
ENSSSCG00000002944	2	4	3	1	0	0
ENSSSCG00000002950	287	220	306	389	268	239
ENSSSCG00000002952	1949	1301	1761	1914	1863	1421
ENSSSCG00000002953	262	343	381	329	407	350
ENSSSCG00000002954	513	1211	587	519	562	365
ENSSSCG00000002955	1061	1070	904	1189	1054	800
ENSSSCG00000002956	4556	3149	4439	4534	3578	3158
ENSSSCG00000002957	102	69	116	144	69	79
ENSSSCG00000002959	435	373	345	456	509	264
ENSSSCG00000002960	286	196	195	186	422	168
ENSSSCG00000002961	221	95	54	19	231	60
ENSSSCG00000002962	507	220	455	543	496	328
ENSSSCG00000002963	12086	10354	12124	16348	10389	11062
ENSSSCG00000002965	21932	12979	20641	19147	15536	10339
ENSSSCG00000002967	8	789	7	15	8	11
ENSSSCG00000002968	0	0	0	0	0	0
ENSSSCG00000002969	0	0	0	0	0	0
ENSSSCG00000002971	0	6	0	0	1	0
ENSSSCG00000002972	258	154	160	134	161	84
ENSSSCG00000002976	0	0	0	0	0	0
ENSSSCG00000002977	0	0	0	0	0	0
ENSSSCG00000002978	0	0	0	0	0	0
ENSSSCG00000002979	0	0	0	0	0	0
ENSSSCG00000002980	4	1	3	11	0	4
ENSSSCG00000002981	0	0	0	0	0	0
ENSSSCG00000002983	123	1	556	25	1	10
ENSSSCG00000002984	22	5	22	8	19	15
ENSSSCG00000002985	7	2	2	3	3	3
ENSSSCG00000002986	7	13	23	64	34	46
ENSSSCG00000002987	145	93	140	153	73	98
ENSSSCG00000002988	10	11	24	7	17	16
ENSSSCG00000002989	5848	5639	7318	5795	5410	3202
ENSSSCG00000002990	9	41	39	19	14	15
ENSSSCG00000002991	103	118	114	141	53	149
ENSSSCG00000002993	917	2485	3817	6328	820	2400
ENSSSCG00000002994	8	12	17	29	8	6
ENSSSCG00000002995	1844	1763	2288	2350	1984	1461
ENSSSCG00000002996	895	572	1090	1081	1087	1045
ENSSSCG00000002997	7	9	21	14	9	9
ENSSSCG00000002998	1265	1013	1611	1573	1205	1111
[truncated: 23,010 more rows]
