# Supplementary material for: Integration of Transcriptome and Whole Genomic Resequencing Data to Identify Key Genes Affecting Swine Fat Deposition
Source: PLoS One. 2015 Apr 7;10(4):e0122396. doi: 10.1371/journal.pone.0122396 (PMC4388518; doi:10.1371/journal.pone.0122396)
Supplement: S4 Table — (XLSX) [file pone.0122396.s005.xlsx]

## Sheet: Up expression genes
	S1103 VS S611					S710 VS 712					S906 VS S909
gene	S1103	S611	M	D	prob	S710	S712	M	D	prob	S906	S909	M	D	prob
ENSSSCG00000000647	8.18086	3.56776	1.19723	4.6131	0.842729	11.1652	4.31963	1.37003	6.84561	0.886069	11.4115	1.1099	3.36199	10.3016	0.955926
ENSSSCG00000003467	79.4361	50.2658	0.660217	29.1703	0.831082	95.76	50.3081	0.928633	45.4519	0.885497	118.395	41.6896	1.50585	76.7054	0.949816
ENSSSCG00000003808	137.373	76.2646	0.84901	61.1081	0.867474	176.881	57.4505	1.62239	119.431	0.960197	109.579	70.0117	0.646304	39.5674	0.814521
ENSSSCG00000004233	116.926	26.8184	2.1243	90.1079	0.982559	163.257	101.575	0.684596	61.6817	0.831889	127.056	44.9828	1.49802	82.0734	0.949649
ENSSSCG00000004414	627.3	415.095	0.595714	212.205	0.824949	914.668	498.75	0.87493	415.918	0.880721	641.063	347.037	0.885377	294.026	0.859504
ENSSSCG00000005444	34.6234	15.8541	1.12689	18.7693	0.923576	43.8099	28.3831	0.626226	15.4268	0.806256	33.994	10.9804	1.63035	23.0136	0.947693
ENSSSCG00000006160	9.57449	2.36352	2.01826	7.21097	0.922857	13.117	2.59541	2.3374	10.5216	0.954256	32.7238	1.66107	4.30015	31.0627	0.992257
ENSSSCG00000006163	56.4787	34.8531	0.69642	21.6256	0.834259	70.8338	29.1908	1.27892	41.643	0.942021	42.7024	24.7274	0.78821	17.9751	0.826081
ENSSSCG00000006774	11.6571	4.79976	1.28017	6.85729	0.888082	24.2766	11.7402	1.04811	12.5364	0.888216	14.012	6.51846	1.10406	7.49358	0.862106
ENSSSCG00000006793	23.684	1.17823	4.32923	22.5058	0.990444	61.9115	37.6977	0.715731	24.2138	0.835541	54.3258	15.7602	1.78535	38.5656	0.958565
ENSSSCG00000006941	12.6347	4.8352	1.38575	7.79953	0.901651	23.2391	4.35949	2.41432	18.8796	0.975981	9.62007	3.34213	1.52528	6.27793	0.867096
ENSSSCG00000006982	20.376	4.6042	2.14585	15.7718	0.968957	27.545	9.62221	1.51735	17.9228	0.942024	15.9054	7.84326	1.01999	8.06211	0.844782
ENSSSCG00000008150	14.2015	5.06041	1.48872	9.14113	0.917466	14.2028	6.6332	1.0984	7.56957	0.862837	15.8169	2.08537	2.92309	13.7315	0.968021
ENSSSCG00000008336	368.847	141.91	1.37805	226.938	0.951935	429.941	130.982	1.71477	298.96	0.962438	219.716	91.9755	1.25632	127.74	0.940672
ENSSSCG00000008829	17.0043	3.41318	2.31672	13.5912	0.966793	11.9615	2.47949	2.27029	9.48204	0.946195	11.4127	4.21966	1.43544	7.19304	0.877324
ENSSSCG00000008833	65.4212	27.4742	1.25168	37.947	0.943253	58.9196	22.3459	1.39874	36.5737	0.946969	38.6025	14.5798	1.40472	24.0227	0.935702
ENSSSCG00000008937	6.00031	1.23086	2.28537	4.76945	0.88913	12.0878	4.96752	1.28295	7.12028	0.885005	17.0043	3.51305	2.2751	13.4913	0.957433
ENSSSCG00000009216	85.5232	8.70136	3.297	76.8218	0.997696	149.63	98.3403	0.605549	51.2901	0.818322	251.202	33.7064	2.89776	217.496	0.995612
ENSSSCG00000009391	18.2708	8.30457	1.13756	9.96624	0.903561	20.4725	11.6461	0.813841	8.82638	0.821547	18.4675	7.49289	1.3014	10.9746	0.904232
ENSSSCG00000009956	34.3644	20.6503	0.734755	13.7142	0.829444	39.5421	24.4261	0.694963	15.116	0.816388	30.5386	18.3084	0.73813	12.2302	0.803753
ENSSSCG00000010554	7517.66	1408.4	2.41622	6109.26	0.989425	9812.77	973.094	3.33401	8839.67	0.998982	4667.5	1304.79	1.83884	3362.72	0.964599
ENSSSCG00000011833	21.4061	11.7921	0.8602	9.614	0.83515	22.9136	12.9545	0.822753	9.9591	0.830114	13.5477	6.90832	0.971637	6.63934	0.807297
ENSSSCG00000013870	21.6948	13.1822	0.718762	8.51265	0.80524	23.6292	12.0499	0.971557	11.5794	0.86737	17.4898	5.91454	1.56418	11.5753	0.91901
ENSSSCG00000014250	16.2295	9.03851	0.844464	7.19102	0.810341	15.9831	6.62621	1.27029	9.35686	0.901633	14.7328	5.51305	1.41811	9.21975	0.897125
ENSSSCG00000015810	10.8015	2.35508	2.19738	8.4464	0.942357	17.9989	2.64527	2.76642	15.3537	0.976199	6.89864	0.900361	2.93774	5.99828	0.905466
ENSSSCG00000015958	28.754	12.3798	1.21578	16.3742	0.930092	33.0044	14.352	1.20141	18.6525	0.920559	20.9445	8.80672	1.2499	12.1378	0.907024
ENSSSCG00000016588	61.4654	14.9437	2.04023	46.5217	0.977529	62.7121	24.8865	1.33338	37.8256	0.944606	57.0501	3.6336	3.97276	53.4165	0.996935
ENSSSCG00000016620	77.1507	45.1085	0.774279	32.0422	0.850413	88.063	50.0857	0.814138	37.9773	0.861393	66.2033	36.906	0.843048	29.2973	0.84182
ENSSSCG00000016635	245.261	155.674	0.655792	89.5872	0.836497	234.591	145.754	0.686605	88.8361	0.834682	171.557	89.5248	0.938325	82.0318	0.870032
ENSSSCG00000016916	20.4759	10.1141	1.01755	10.3617	0.879169	19.2004	9.66892	0.98971	9.53148	0.862982	17.602	4.21864	2.06089	13.3834	0.952939
ENSSSCG00000017421	193.014	49.4689	1.96411	143.545	0.975856	252.287	22.671	3.47615	229.616	0.999248	66.2281	27.7399	1.25548	38.4882	0.935777
ENSSSCG00000017694	81.3677	28.6583	1.5055	52.7095	0.955909	56.5027	12.7699	2.14557	43.7328	0.979846	34.0331	11.2009	1.60333	22.8323	0.944511
ENSSSCG00000017801	440.83	133.639	1.72189	307.192	0.96638	312.423	152.053	1.03892	160.37	0.912963	176.19	72.3454	1.28416	103.844	0.941151
ENSSSCG00000020942	17.726	5.62147	1.65685	12.1045	0.938091	14.5235	5.74741	1.3374	8.77606	0.904166	8.76113	2.737	1.67852	6.02413	0.871963
ENSSSCG00000020980	53.243	15.5557	1.77515	37.6873	0.963676	73.7261	25.4758	1.53305	48.2504	0.954218	33.9646	11.5821	1.55214	22.3825	0.941031
ENSSSCG00000021251	49.3017	26.6088	0.889735	22.6929	0.87343	40.5543	23.2475	0.80278	17.3068	0.849393	34.9988	15.8709	1.14092	19.1279	0.918712
ENSSSCG00000021357	38.355	24.6647	0.636963	13.6902	0.812882	37.2769	20.4762	0.864333	16.8007	0.861612	37.0232	7.28889	2.34466	29.7343	0.978951
ENSSSCG00000021391	602.44	305.913	0.977695	296.527	0.904013	420.736	222.926	0.916352	197.81	0.887633	541.968	284.279	0.930899	257.689	0.868826
ENSSSCG00000021563	17.1332	9.89576	0.791915	7.23747	0.80277	19.3019	11.0596	0.803443	8.24227	0.81639	18.9099	6.79666	1.47624	12.1132	0.916246
ENSSSCG00000021575	95.8999	63.8405	0.587058	32.0594	0.816675	77.353	45.0636	0.779495	32.2894	0.85305	75.8475	17.5894	2.1084	58.2581	0.981584
ENSSSCG00000021723	8.95765	3.25803	1.45912	5.69961	0.878372	16.6132	4.50816	1.88172	12.1051	0.946015	5.31948	0.937703	2.50408	4.38178	0.856299
ENSSSCG00000022005	11.3607	5.108	1.15322	6.25267	0.871799	13.26	6.58605	1.0096	6.67398	0.842631	12.7512	5.51305	1.20971	7.23815	0.868308
ENSSSCG00000022072	38.1659	17.4016	1.13307	20.7644	0.92544	28.6265	17.3632	0.721318	11.2633	0.814235	27.2569	14.6665	0.894092	12.5903	0.827836
ENSSSCG00000022795	47.4018	23.1027	1.03688	24.2991	0.907657	44.3189	20.1727	1.13552	24.1462	0.917052	36.6751	10.9008	1.75037	25.7743	0.952906
ENSSSCG00000022802	26.4464	13.9704	0.920698	12.476	0.865211	25.9257	15.2508	0.765496	10.6749	0.82414	24.9854	10.0357	1.31595	14.9498	0.919698
ENSSSCG00000023391	53.7954	32.8612	0.711098	20.9342	0.835673	67.1144	29.2469	1.19834	37.8675	0.930043	33.9621	16.9678	1.00113	16.9944	0.875761
ENSSSCG00000024149	333.57	193.373	0.786601	140.197	0.857987	401.806	172.556	1.21943	229.25	0.936309	176.131	116.324	0.598503	59.8071	0.803686
ENSSSCG00000024602	47.8393	28.3298	0.755875	19.5095	0.842357	42.5984	27.5996	0.626151	14.9988	0.805411	52.0245	9.35776	2.47496	42.6667	0.984169
ENSSSCG00000024621	71.882	36.8241	0.964981	35.0579	0.893788	74.2736	48.4329	0.616863	25.8407	0.814924	66.0366	27.2022	1.27954	38.8344	0.936599
ENSSSCG00000024631	3.58595	0.572557	2.64686	3.01339	0.824955	4.43773	1.24779	1.83044	3.18994	0.804355	3.33139	0.0865143	5.26704	3.24488	0.815664
ENSSSCG00000025541	287.916	96.9591	1.5702	190.957	0.960992	367.668	89.1312	2.0444	278.537	0.979701	138.852	51.3549	1.43498	87.4976	0.947024
ENSSSCG00000025626	23.3259	9.40755	1.31004	13.9184	0.929061	29.5369	15.0375	0.973955	14.4994	0.875893	16.9132	2.9548	2.51702	13.9584	0.962343
ENSSSCG00000025644	10.0499	3.76271	1.41734	6.28718	0.885356	35.0553	21.6822	0.693119	13.3731	0.812438	43.4159	18.8092	1.20678	24.6067	0.927599
ENSSSCG00000026340	11.579	5.32022	1.12195	6.25875	0.861648	10.5476	4.53475	1.21782	6.01286	0.860378	7.11975	2.05797	1.79061	5.06178	0.852502
ENSSSCG00000026448	34.3469	14.9432	1.20069	19.4037	0.933074	35.7284	19.7866	0.852544	15.9417	0.856811	23.1136	12.3956	0.898921	10.7181	0.820052
ENSSSCG00000026478	7.85355	2.07747	1.91852	5.77608	0.897484	15.3676	7.32186	1.06961	8.04572	0.865991	13.8677	4.68713	1.56495	9.18054	0.904096
ENSSSCG00000026923	973.83	515.926	0.916506	457.904	0.889797	1330.3	629.946	1.07845	700.353	0.916929	3286.66	950.021	1.79059	2336.64	0.963986
ENSSSCG00000027402	24.9214	13.1099	0.926728	11.8115	0.863494	34.0651	15.9031	1.09898	18.162	0.903737	29.4346	5.04719	2.54396	24.3874	0.978544
ENSSSCG00000027501	13.465	6.21078	1.11637	7.25426	0.874092	12.079	4.4845	1.42948	7.59452	0.897845	14.5596	3.06435	2.24832	11.4952	0.949248
ENSSSCG00000027777	35.3744	16.9979	1.05735	18.3765	0.908387	38.8357	25.3129	0.617511	13.5228	0.800175	29.3436	16.7245	0.811084	12.6191	0.815218
ENSSSCG00000028359	37.7252	19.6464	0.941259	18.0787	0.878968	24.6947	14.8836	0.730481	9.81114	0.8104	24.6575	11.7285	1.072	12.9289	0.894436
ENSSSCG00000028960	54.252	35.916	0.595051	18.336	0.811846	89.9488	30.8996	1.54151	59.0491	0.955484	53.8127	28.7953	0.902115	25.0174	0.84939
ENSSSCG00000028996	78.2775	52.0989	0.587347	26.1787	0.814544	114.337	53.6611	1.09135	60.6761	0.915819	64.4122	31.2942	1.04144	33.1181	0.910328
ENSSSCG00000029089	11.2795	5.30701	1.08773	5.9725	0.852941	11.1628	3.5139	1.66755	7.64888	0.907096	9.21877	3.00712	1.61619	6.21165	0.873459
ENSSSCG00000029944	1350.38	724.878	0.897551	625.498	0.885064	2099.36	440.518	2.25268	1658.84	0.985278	1041.72	403.232	1.36929	638.489	0.946398
ENSSSCG00000030405	9.10194	3.41831	1.41289	5.68364	0.874919	11.269	5.19742	1.11649	6.07159	0.847092	9.00302	3.24321	1.47299	5.75981	0.854848
ENSSSCG00000030462	81.1882	42.0829	0.948034	39.1052	0.892379	104.117	31.762	1.71283	72.3547	0.961237	62.1797	28.3256	1.13434	33.8541	0.92675

## Sheet: Down expression genes
	S1103 VS S611					S710 VS 712					S906 VS S909
Gene Id	S1103	S611	M	D	prob	S710	S712	M	D	prob	S906	S909	M	D	prob
ENSSSCG00000001695	83.1903	175.408	-1.07622	92.2172	0.923191	89.9823	154.996	-0.784521	65.0141	0.856923	91.3081	184.381	-1.01388	93.0733	0.900619
ENSSSCG00000002993	94.8018	160.604	-0.760518	65.8018	0.852979	23.7349	76.3601	-1.68581	52.6253	0.959683	21.6233	92.0384	-2.08965	70.4151	0.981854
ENSSSCG00000003791	105.45	158.534	-0.588229	53.0837	0.819715	90.6993	136.047	-0.584944	45.3479	0.809604	119.187	253.061	-1.08626	133.874	0.928377
ENSSSCG00000004754	4.59795	15.3163	-1.73601	10.7184	0.935596	15.2428	31.7579	-1.05899	16.5151	0.899363	10.1864	47.2927	-2.21498	37.1063	0.979756
ENSSSCG00000004897	17.3903	28.3678	-0.705967	10.9774	0.816551	14.3108	24.4342	-0.771798	10.1234	0.821232	18.5848	33.2039	-0.837227	14.6191	0.825176
ENSSSCG00000006276	174.015	487.535	-1.4863	313.521	0.957318	187.492	333.295	-0.829975	145.804	0.869	311.181	607.617	-0.96541	296.436	0.885693
ENSSSCG00000006277	99.2423	269.553	-1.44154	170.31	0.954313	106.426	183.798	-0.788268	77.3718	0.860597	173.777	343.737	-0.984066	169.96	0.889427
ENSSSCG00000006416	98.48	201.97	-1.03624	103.49	0.915608	88.2301	130.865	-0.568737	42.635	0.806759	144.857	351.12	-1.27734	206.263	0.94175
ENSSSCG00000006655	15.6804	32.1213	-1.03457	16.4409	0.898115	7.16668	21.2103	-1.56539	14.0436	0.936791	16.9331	48.8371	-1.52813	31.9039	0.944835
ENSSSCG00000006717	14.0315	40.043	-1.51288	26.0114	0.950675	14.7881	27.6322	-0.901916	12.8441	0.861732	16.3575	34.8934	-1.093	18.5359	0.91127
ENSSSCG00000007082	6.58919	33.8883	-2.36262	27.2992	0.981826	4.22572	12.5419	-1.56949	8.3162	0.910146	13.8381	29.2924	-1.08188	15.4543	0.902078
ENSSSCG00000007227	125.711	282.673	-1.16903	156.963	0.942109	75.3766	234.725	-1.63878	159.348	0.960859	126.185	552.87	-2.1314	426.685	0.984537
ENSSSCG00000007355	46.5033	76.9517	-0.726621	30.4484	0.844788	47.4179	71.8275	-0.599106	24.4096	0.809259	55.3314	113.897	-1.04156	58.5654	0.914769
ENSSSCG00000007401	38.0241	89.1019	-1.22854	51.0779	0.944011	39.5616	61.908	-0.646028	22.3465	0.818811	62.9239	99.4459	-0.660304	36.522	0.815636
ENSSSCG00000007501	0.900162	11.3798	-3.66015	10.4796	0.967204	0.375235	12.1234	-5.01385	11.7481	0.971478	0.600743	6.79066	-3.49873	6.18992	0.912122
ENSSSCG00000008550	53.9155	137.631	-1.35203	83.7154	0.950154	50.7373	134.795	-1.40965	84.0582	0.950862	84.6299	288.231	-1.76799	203.602	0.963429
ENSSSCG00000009370	48.0453	97.9306	-1.02737	49.8853	0.911474	36.4424	63.623	-0.80393	27.1806	0.857506	54.7946	123.553	-1.17303	68.7587	0.934938
ENSSSCG00000009631	6.96487	21.3946	-1.61908	14.4298	0.943165	9.10588	28.5146	-1.64683	19.4087	0.948785	8.33595	39.3015	-2.23717	30.9656	0.977953
ENSSSCG00000009672	45.1446	143.617	-1.6696	98.4724	0.963842	36.5562	63.5067	-0.796793	26.9505	0.857418	74.0181	138.522	-0.904162	64.5036	0.858169
ENSSSCG00000009844	6.40283	41.3078	-2.68963	34.905	0.989684	10.7558	40.6726	-1.91894	29.9167	0.967933	11.3132	21.3958	-0.91932	10.0826	0.82052
ENSSSCG00000011195	12.7432	45.7506	-1.84406	33.0073	0.964048	8.03595	22.8344	-1.50667	14.7984	0.936022	35.4982	65.9761	-0.894198	30.4779	0.851677
ENSSSCG00000012771	31.6184	62.8403	-0.990925	31.2219	0.900598	31.8367	94.0644	-1.56296	62.2277	0.956116	36.2243	66.3099	-0.872265	30.0855	0.846453
ENSSSCG00000012844	90.1387	157.745	-0.807376	67.6063	0.860344	74.7421	115.235	-0.624583	40.4926	0.819175	76.9211	125.185	-0.702607	48.2637	0.82636
ENSSSCG00000012873	18.9711	33.0744	-0.801916	14.1034	0.838859	15.9219	26.4276	-0.731032	10.5057	0.814079	24.5242	77.1441	-1.65335	52.6199	0.957879
ENSSSCG00000012960	3.38872	12.9535	-1.93453	9.56481	0.936858	0.653981	29.581	-5.49928	28.927	0.99358	2.53186	13.4685	-2.41132	10.9367	0.948587
ENSSSCG00000014414	5.94053	11.516	-0.954972	5.57544	0.816548	6.12254	12.4567	-1.02472	6.33416	0.838353	12.9623	33.2167	-1.35759	20.2544	0.930773
ENSSSCG00000015073	586.316	1279.56	-1.1259	693.243	0.936418	443.671	686.542	-0.629856	242.87	0.824599	589.854	1762.76	-1.57941	1172.91	0.956269
ENSSSCG00000016005	14.8152	25.6828	-0.793722	10.8676	0.827796	11.2312	22.1392	-0.979092	10.908	0.865023	23.2576	46.606	-1.00281	23.3484	0.883587
ENSSSCG00000017381	56.5592	82.4929	-0.544508	25.9337	0.801207	46.2817	76.7048	-0.728874	30.4231	0.841715	61.5026	100.424	-0.707384	38.9213	0.826485
ENSSSCG00000017498	527.503	777.04	-0.55881	249.537	0.814644	313.582	688.224	-1.13404	374.642	0.924008	457.946	1004.98	-1.13393	547.039	0.933431
ENSSSCG00000017508	1.50428	15.0689	-3.32444	13.5647	0.977253	0.736322	26.7888	-5.18515	26.0525	0.992289	1.35514	18.6871	-3.78552	17.3319	0.980252
ENSSSCG00000017792	15.8846	44.4877	-1.48577	28.603	0.950923	8.91049	42.217	-2.24425	33.3065	0.980182	20.7379	70.6735	-1.7689	49.9356	0.960264
ENSSSCG00000017983	56.5228	115.75	-1.03411	59.2276	0.912204	48.6121	74.1675	-0.609473	25.5555	0.812687	54.496	139.399	-1.35499	84.9026	0.944428
ENSSSCG00000021006	5.37118	76.7854	-3.83752	71.4142	0.998564	2.96836	12.0488	-2.02115	9.08046	0.936	9.59096	21.9901	-1.19711	12.3991	0.905762
ENSSSCG00000021646	96.1675	143.931	-0.581756	47.7635	0.816612	61.3007	115.653	-0.915822	54.3519	0.885661	94.3532	158.277	-0.746305	63.9234	0.836064
ENSSSCG00000021873	2.25096	22.0957	-3.29515	19.8448	0.98698	0.355424	3.62885	-3.3519	3.27342	0.837212	0.289686	6.42462	-4.47105	6.13494	0.911652
ENSSSCG00000022447	162.166	393.776	-1.2799	231.61	0.948432	171.276	363.056	-1.08387	191.78	0.916806	207.647	700.701	-1.75467	493.054	0.963287
ENSSSCG00000022796	10.9126	19.9189	-0.868149	9.00635	0.83935	9.46247	38.9576	-2.04162	29.4952	0.973532	7.78308	32.6702	-2.06956	24.8872	0.97179
ENSSSCG00000022808	69.3214	116.123	-0.744286	46.802	0.848564	18.2253	55.2812	-1.60085	37.0559	0.955867	16.6311	76.2399	-2.19666	59.6087	0.982949
ENSSSCG00000023690	236.881	436.324	-0.881239	199.443	0.880103	161.81	271.822	-0.748362	110.012	0.852147	232.133	474.091	-1.03021	241.958	0.913064
ENSSSCG00000024325	74.6471	197.396	-1.40293	122.748	0.952299	63.9214	96.0488	-0.587469	32.1274	0.809743	74.1504	179.961	-1.27916	105.81	0.94119
ENSSSCG00000024816	110.001	174.527	-0.665941	64.5267	0.837876	100.952	173.013	-0.777204	72.0605	0.857158	164.112	336.93	-1.03777	172.818	0.91699
ENSSSCG00000026339	1.88262	8.65706	-2.20113	6.77444	0.925511	7.62978	116.59	-3.93366	108.96	0.99933	2.22093	69.1191	-4.95985	66.8982	0.998011
ENSSSCG00000026577	6.23122	12.3963	-0.992319	6.16504	0.836616	5.80293	12.7943	-1.14064	6.99134	0.863994	12.5279	31.2182	-1.31724	18.6903	0.926716
ENSSSCG00000026635	47.5001	85.9787	-0.85605	38.4786	0.867912	42.9364	70.9514	-0.724632	28.0151	0.837442	56.8131	99.1693	-0.803671	42.3562	0.841048
ENSSSCG00000026850	29.7241	49.8287	-0.745346	20.1046	0.841166	21.735	52.9321	-1.28412	31.1971	0.939764	5.34024	53.7866	-3.33227	48.4464	0.995356
ENSSSCG00000026955	48.4298	86.7797	-0.841462	38.3499	0.862519	44.2859	85.6155	-0.951025	41.3296	0.888235	64.926	154.033	-1.24637	89.1071	0.939597
ENSSSCG00000027340	40.857	79.3053	-0.956835	38.4483	0.894446	52.2837	106.425	-1.02541	54.1415	0.909038	59.2208	114.884	-0.955996	55.6628	0.875047
ENSSSCG00000028739	106.772	169.704	-0.66848	62.9315	0.837818	96.7402	167.945	-0.795802	71.2048	0.863436	158.553	323.024	-1.02667	164.471	0.912903
ENSSSCG00000029058	715.886	3292.56	-2.20141	2576.67	0.987324	901.729	3091.35	-1.77747	2189.62	0.96703	582.518	4561.91	-2.96926	3979.4	0.996684
ENSSSCG00000029322	6.89737	20.9303	-1.60148	14.033	0.941679	4.02002	16.0036	-1.99312	11.9836	0.949363	9.77159	25.2491	-1.36956	15.4775	0.923114
ENSSSCG00000029935	2.10895	6.14983	-1.54402	4.04088	0.838926	1.92978	5.91849	-1.61679	3.98871	0.832398	3.00372	9.92787	-1.72474	6.92415	0.887607
