# Supplementary material for: Integration of Transcriptome and Whole Genomic Resequencing Data to Identify Key Genes Affecting Swine Fat Deposition
Source: PLoS One. 2015 Apr 7;10(4):e0122396. doi: 10.1371/journal.pone.0122396 (PMC4388518; doi:10.1371/journal.pone.0122396)
Supplement: S6 Table — (XLS) [file pone.0122396.s007.xls]

## Sheet: BH_only_indel_summary.genes
#GeneId	GeneName	BioType	Bases affected (DOWNSTREAM)	Total score (DOWNSTREAM)	Length (DOWNSTREAM)	Bases affected (EXON)	Total score (EXON)	Length (EXON)	Bases affected (GENE)	Total score (GENE)	Length (GENE)	Bases affected (INTRON)	Total score (INTRON)	Length (INTRON)	Bases affected (SPLICE_SITE_ACCEPTOR)	Total score (SPLICE_SITE_ACCEPTOR)	Length (SPLICE_SITE_ACCEPTOR)	Bases affected (SPLICE_SITE_DONOR)	Total score (SPLICE_SITE_DONOR)	Length (SPLICE_SITE_DONOR)	Bases affected (UPSTREAM)	Total score (UPSTREAM)	Length (UPSTREAM)	Bases affected (UTR_3_PRIME)	Total score (UTR_3_PRIME)	Length (UTR_3_PRIME)	Bases affected (UTR_5_PRIME)	Total score (UTR_5_PRIME)	Length (UTR_5_PRIME)	Count (CODON_CHANGE_PLUS_CODON_DELETION)	Count (CODON_DELETION)	Count (CODON_INSERTION)	Count (DOWNSTREAM)	Count (EXON)	Count (FRAME_SHIFT)	Count (INTRON)	Count (SPLICE_SITE_ACCEPTOR)	Count (SPLICE_SITE_DONOR)	Count (UPSTREAM)	Count (UTR_3_PRIME)	Count (UTR_5_PRIME)
ENSSSCG00000000001	ENSSSCG00000000001	protein_coding	0	0	5000	0	0	1586	0	0	7667	0	0	6081	0	0	20	0	0	20	0	0	5000	0	0	0	0	0	35	0	0	0	0	0	0	0	0	0	0	0	0
ENSSSCG00000000002	GTSE1	protein_coding	0	0	5000	0	0	3495	2	0	19416	2	0	15921	0	0	22	0	0	22	0	0	5000	0	0	383	0	0	955	0	0	0	0	0	0	2	0	0	0	0	0
ENSSSCG00000000003	TTC38	protein_coding	0	0	5000	0	0	2274	0	0	22517	0	0	20243	0	0	26	0	0	26	1	0	5000	0	0	857	0	0	7	0	0	0	0	0	0	0	0	0	1	0	0
ENSSSCG00000000004	PKDREJ	protein_coding	0	0	5000	0	0	6486	0	0	7220	0	0	734	0	0	2	0	0	2	0	0	5000	0	0	0	0	0	0	0	0	0	0	0	0	0	0	0	0	0	0
ENSSSCG00000000005	C22ORF40	protein_coding	0	0	5000	0	0	904	0	0	7586	0	0	6682	0	0	6	0	0	6	0	0	5000	0	0	458	0	0	74	0	0	0	0	0	0	0	0	0	0	0	0
ENSSSCG00000000006	PPARA	protein_coding	0	0	5000	0	0	1927	1	0	63512	1	0	61585	0	0	14	0	0	14	0	0	5000	0	0	0	0	0	520	0	0	0	0	0	0	1	0	0	0	0	0
ENSSSCG00000000007	TRMU	protein_coding	0	0	5000	0	0	3198	0	0	13658	0	0	10460	0	0	18	0	0	18	0	0	5000	0	0	2013	0	0	0	0	0	0	0	0	0	0	0	0	0	0	0
ENSSSCG00000000010	FBLN1	protein_coding	0	0	5000	0	0	2293	0	0	87074	0	0	84781	0	0	32	0	0	32	0	0	5000	0	0	0	0	0	163	0	0	0	0	0	0	0	0	0	0	0	0
ENSSSCG00000000011	ENSSSCG00000000011	protein_coding	0	0	5000	0	0	1027	0	0	10144	0	0	9117	0	0	8	0	0	8	0	0	5000	0	0	283	0	0	0	0	0	0	0	0	0	0	0	0	0	0	0
ENSSSCG00000000013	ENSSSCG00000000013	protein_coding	0	0	5000	0	0	4073	1	0	70715	1	0	66642	0	0	58	0	0	58	0	0	5000	0	0	371	0	0	0	0	0	0	0	0	0	1	0	0	0	0	0
ENSSSCG00000000014	FAM118A	protein_coding	0	0	5000	0	0	1394	0	0	21031	0	0	19637	0	0	16	0	0	16	0	0	5000	0	0	0	0	0	320	0	0	0	0	0	0	0	0	0	0	0	0
ENSSSCG00000000015	UPK3A	protein_coding	0	0	5000	0	0	858	0	0	49278	0	0	48420	0	0	10	0	0	10	0	0	5000	0	0	0	0	0	0	0	0	0	0	0	0	0	0	0	0	0	0
ENSSSCG00000000016	KIAA0930	protein_coding	0	0	5000	0	0	1227	0	0	10000	0	0	8773	0	0	26	0	0	28	0	0	2092	0	0	0	0	0	0	0	0	0	0	0	0	0	0	0	0	0	0
ENSSSCG00000000017	ENSSSCG00000000017	protein_coding	5	0	5000	0	0	2374	0	0	40953	0	0	38579	0	0	28	0	0	28	0	0	5000	0	0	52	0	0	0	0	0	0	5	0	0	0	0	0	0	0	0
ENSSSCG00000000018	ENSSSCG00000000018	protein_coding	0	0	5000	0	0	2670	0	0	11761	0	0	9091	0	0	17	0	0	17	0	0	5000	0	0	1233	0	0	0	0	0	0	0	0	0	0	0	0	0	0	0
ENSSSCG00000000019	NUP50	protein_coding	0	0	5000	0	0	1410	0	0	14000	0	0	12590	0	0	12	0	0	12	0	0	5000	0	0	0	0	0	0	0	0	0	0	0	0	0	0	0	0	0	0
ENSSSCG00000000020	PHF21B	protein_coding	0	0	5000	0	0	1353	0	0	30016	0	0	28663	0	0	20	0	0	20	0	0	5000	0	0	0	0	0	0	0	0	0	0	0	0	0	0	0	0	0	0
ENSSSCG00000000021	ARHGAP8	protein_coding	0	0	5000	0	0	1568	0	0	35683	0	0	34115	0	0	22	0	0	22	0	0	5000	0	0	86	0	0	21	0	0	0	0	0	0	0	0	0	0	0	0
ENSSSCG00000000022	LDOC1L	protein_coding	0	0	5000	0	0	720	0	0	720	0	0	0	0	0	0	0	0	0	0	0	5000	0	0	0	0	0	0	0	0	0	0	0	0	0	0	0	0	0	0
ENSSSCG00000000023	KIAA1644	protein_coding	0	0	5000	0	0	648	2	0	45369	2	0	44721	0	0	6	0	0	6	0	0	5000	0	0	3	0	0	51	0	0	0	0	0	0	2	0	0	0	0	0
ENSSSCG00000000024	PARVB	protein_coding	1	0	5000	0	0	884	2	0	33044	2	0	32160	0	0	18	0	0	18	0	0	5000	0	0	0	0	0	53	0	0	0	1	0	0	2	0	0	0	0	0
ENSSSCG00000000025	PARVG	protein_coding	0	0	5000	0	0	1305	0	0	24284	0	0	22979	0	0	26	0	0	26	0	0	5000	0	0	216	0	0	96	0	0	0	0	0	0	0	0	0	0	0	0
ENSSSCG00000000026	SULT4A1	protein_coding	0	0	5000	0	0	1014	0	0	23965	0	0	22951	0	0	12	0	0	12	0	0	5000	0	0	0	0	0	159	0	0	0	0	0	0	0	0	0	0	0	0
ENSSSCG00000000028	EFCAB6	protein_coding	0	0	5000	0	0	4562	23	0	220264	23	0	215702	0	0	66	0	0	66	1	0	5000	0	0	77	0	0	0	0	0	0	0	0	0	23	0	0	1	0	0
ENSSSCG00000000029	SCUBE1	protein_coding	0	0	5000	0	0	7446	0	0	63623	0	0	56177	0	0	36	0	0	36	0	0	5000	0	0	4831	0	0	41	0	0	0	0	0	0	0	0	0	0	0	0
ENSSSCG00000000031	MCAT	protein_coding	0	0	5000	0	0	1970	0	0	8577	0	0	6607	0	0	6	0	0	6	0	0	5000	0	0	743	0	0	72	0	0	0	0	0	0	0	0	0	0	0	0
ENSSSCG00000000033	BZRP	protein_coding	0	0	5000	0	0	799	0	0	11878	0	0	11079	0	0	6	0	0	6	0	0	5000	0	0	221	0	0	68	0	0	0	0	0	0	0	0	0	0	0	0
ENSSSCG00000000034	ENSSSCG00000000034	protein_coding	0	0	5000	0	0	2248	0	0	16554	0	0	14306	0	0	26	0	0	26	0	0	5000	0	0	0	0	0	289	0	0	0	0	0	0	0	0	0	0	0	0
ENSSSCG00000000035	TTLL1	protein_coding	0	0	5000	0	0	1673	0	0	34221	0	0	32548	0	0	22	0	0	22	0	0	5000	0	0	150	0	0	251	0	0	0	0	0	0	0	0	0	0	0	0
ENSSSCG00000000036	PACSIN2	protein_coding	1	0	5000	0	0	3339	4	0	37902	4	0	34563	0	0	18	0	0	18	0	0	5000	0	0	1744	0	0	134	0	0	0	1	0	0	4	0	0	0	0	0
ENSSSCG00000000037	ARFGAP3	protein_coding	2	0	5000	0	0	2786	20	0	130449	20	0	127663	0	0	30	0	0	30	0	0	5000	0	0	1080	0	0	131	0	0	0	2	0	0	20	0	0	0	0	0
ENSSSCG00000000038	CYB5R3	protein_coding	0	0	5000	0	0	1954	1	0	17675	1	0	15721	0	0	16	0	0	16	0	0	5000	0	0	1030	0	0	0	0	0	0	0	0	0	1	0	0	0	0	0
ENSSSCG00000000039	POLDIP3	protein_coding	0	0	5000	0	0	1902	0	0	10795	0	0	8893	0	0	10	0	0	10	0	0	5000	0	0	572	0	0	313	0	0	0	0	0	0	0	0	0	0	0	0
ENSSSCG00000000040	2014-09-03	protein_coding	0	0	5000	0	0	2656	0	0	22777	0	0	20121	0	0	20	0	0	20	0	0	5000	0	0	1296	0	0	283	0	0	0	0	0	0	0	0	0	0	0	0
ENSSSCG00000000041	WBP2NL	protein_coding	0	0	5030	0	0	1095	0	0	23665	0	0	22570	0	0	14	0	0	12	0	0	5000	0	0	0	0	0	0	0	0	0	0	0	0	0	0	0	0	0	0
ENSSSCG00000000042	NAGA	protein_coding	0	0	5000	0	0	1918	4	0	8206	4	0	6288	0	0	16	0	0	16	0	0	5000	0	0	614	0	0	68	0	0	0	0	0	0	4	0	0	0	0	0
ENSSSCG00000000045	NDUFA6	protein_coding	0	0	5000	0	0	1214	0	0	5582	0	0	4368	0	0	4	0	0	4	0	0	5000	0	0	821	0	0	0	0	0	0	0	0	0	0	0	0	0	0	0
ENSSSCG00000000046	CYP2D6	protein_coding	0	0	5000	0	0	1649	0	0	4651	0	0	3002	0	0	16	0	0	16	0	0	5000	0	0	73	0	0	73	0	0	0	0	0	0	0	0	0	0	0	0
ENSSSCG00000000047	NDUFA6	protein_coding	0	0	5000	0	0	570	0	0	139710	0	0	139140	0	0	6	0	0	6	0	0	5000	0	0	183	0	0	0	0	0	0	0	0	0	0	0	0	0	0	0
ENSSSCG00000000050	NAGA	protein_coding	0	0	5000	0	0	1236	0	0	7414	0	0	6178	0	0	16	0	0	16	0	0	5000	0	0	0	0	0	0	0	0	0	0	0	0	0	0	0	0	0	0
ENSSSCG00000000056	ENSSSCG00000000056	protein_coding	0	0	5000	0	0	1878	0	0	2032	0	0	154	0	0	4	0	0	4	0	0	5000	0	0	0	0	0	0	0	0	0	0	0	0	0	0	0	0	0	0
ENSSSCG00000000057	C22ORF46	protein_coding	0	0	5000	0	0	741	0	0	2990	0	0	2249	0	0	2	0	0	2	0	0	5000	0	0	0	0	0	0	0	0	0	0	0	0	0	0	0	0	0	0
ENSSSCG00000000058	NHP2L1	protein_coding	0	0	5000	0	0	1598	0	0	9036	0	0	7438	0	0	4	0	0	6	0	0	10000	0	0	954	0	0	254	0	0	0	0	0	0	0	0	0	0	0	0
ENSSSCG00000000059	XRCC6	protein_coding	2	0	5000	0	0	2075	1	0	25844	1	0	23769	0	0	26	0	0	26	0	0	5000	0	0	216	0	0	38	0	0	0	2	0	0	1	0	0	0	0	0
ENSSSCG00000000060	PPPDE2	protein_coding	0	0	5000	0	0	921	0	0	22819	0	0	21898	0	0	10	0	0	10	0	0	5000	0	0	222	0	0	192	0	0	0	0	0	0	0	0	0	0	0	0
ENSSSCG00000000061	PMM1	protein_coding	0	0	5000	0	0	1533	0	0	10924	0	0	9391	0	0	14	0	0	14	0	0	5000	0	0	412	0	0	332	0	0	0	0	0	0	0	0	0	0	0	0
ENSSSCG00000000062	CSDC2	protein_coding	0	0	5000	0	0	1248	0	0	3040	0	0	1792	0	0	4	0	0	4	0	0	5000	0	0	650	0	0	136	0	0	0	0	0	0	0	0	0	0	0	0
ENSSSCG00000000063	POLR3H	protein_coding	0	0	5000	0	0	2833	0	0	14961	0	0	12128	0	0	10	0	0	10	0	0	5000	0	0	1814	0	0	404	0	0	0	0	0	0	0	0	0	0	0	0
ENSSSCG00000000064	ACO2	protein_coding	0	0	5000	0	0	3969	0	0	28256	0	0	24287	0	0	32	0	0	32	3	0	5000	0	0	1656	0	0	0	0	0	0	0	0	0	0	0	0	3	0	0
ENSSSCG00000000066	L3MBTL2	protein_coding	1	0	5000	0	0	6991	0	0	23977	0	0	16986	0	0	32	0	0	32	0	0	5000	0	0	4745	0	0	122	0	0	0	1	0	0	0	0	0	0	0	0
ENSSSCG00000000067	CHADL	protein_coding	0	0	5000	0	0	2504	0	0	4721	1	0	2217	0	0	8	0	0	8	1	0	5000	0	0	230	0	0	0	0	0	0	0	0	0	1	0	0	1	0	0
ENSSSCG00000000068	EP300	protein_coding	0	0	5000	0	0	8474	2	0	81859	2	0	73385	0	0	70	0	0	70	0	0	10000	0	0	1098	0	0	0	0	0	0	0	0	0	2	0	0	0	0	0
ENSSSCG00000000071	ST13	protein_coding	0	0	5000	0	0	1673	1	0	32666	1	0	30993	0	0	22	0	0	22	0	0	5000	0	0	449	0	0	114	0	0	0	0	0	0	1	0	0	0	0	0
ENSSSCG00000000072	SLC25A17	protein_coding	0	0	5000	0	0	1696	0	0	47247	0	0	45551	0	0	16	0	0	16	0	0	5000	0	0	622	0	0	147	0	0	0	0	0	0	0	0	0	0	0	0
ENSSSCG00000000073	RPL31	protein_coding	0	0	5000	0	0	375	0	0	375	0	0	0	0	0	0	0	0	0	0	0	5000	0	0	0	0	0	0	0	0	0	0	0	0	0	0	0	0	0	0
ENSSSCG00000000074	MCH-R1	protein_coding	0	0	5000	0	0	1062	0	0	2260	0	0	1198	0	0	2	0	0	2	0	0	5000	0	0	0	0	0	0	0	0	0	0	0	0	0	0	0	0	0	0
ENSSSCG00000000075	MKL1	protein_coding	0	0	5000	0	0	2754	0	0	17701	0	0	14947	0	0	22	0	0	22	0	0	5000	0	0	0	0	0	0	0	0	0	0	0	0	0	0	0	0	0	0
ENSSSCG00000000076	SGSM3	protein_coding	0	0	5000	0	0	2568	0	0	41381	0	0	38813	0	0	45	0	0	45	1	0	5000	0	0	0	0	0	330	0	0	0	0	0	0	0	0	0	1	0	0
ENSSSCG00000000077	ADSL	protein_coding	0	0	5000	0	0	1774	1	0	18017	1	0	16243	0	0	24	0	0	24	1	0	5000	0	0	245	0	0	74	0	0	0	0	0	0	1	0	0	1	0	0
ENSSSCG00000000078	ENSSSCG00000000078	protein_coding	0	0	5000	0	0	2436	2	0	134296	2	0	131860	0	0	56	0	0	56	0	0	5000	0	0	0	0	0	0	0	0	0	0	0	0	2	0	0	0	0	0
ENSSSCG00000000079	FAM83F	protein_coding	0	0	5000	0	0	1610	0	0	28566	0	0	26956	0	0	8	0	0	8	0	0	5000	0	0	0	0	0	68	0	0	0	0	0	0	0	0	0	0	0	0
ENSSSCG00000000080	GRAP2	protein_coding	0	0	5000	0	0	2122	1	0	68960	1	0	66838	0	0	14	0	0	14	0	0	5000	0	0	907	0	0	252	0	0	0	0	0	0	1	0	0	0	0	0
ENSSSCG00000000081	ENTHD1	protein_coding	0	0	5000	0	0	1827	4	0	95412	4	0	93585	0	0	10	0	0	10	0	0	5000	0	0	0	0	0	0	0	0	0	0	0	0	4	0	0	0	0	0
ENSSSCG00000000082	CACNA1I	protein_coding	0	0	5000	0	0	5927	0	0	64504	0	0	58577	0	0	70	0	0	70	0	0	5000	0	0	716	0	0	0	0	0	0	0	0	0	0	0	0	0	0	0
ENSSSCG00000000083	RPS19BP1	protein_coding	0	0	5000	0	0	961	0	0	3565	0	0	2604	0	0	6	0	0	6	0	0	5000	0	0	448	0	0	93	0	0	0	0	0	0	0	0	0	0	0	0
ENSSSCG00000000084	CREB2	protein_coding	0	0	5000	0	0	1410	0	0	2078	0	0	668	0	0	4	0	0	4	0	0	5000	0	0	80	0	0	283	0	0	0	0	0	0	0	0	0	0	0	0
ENSSSCG00000000086	MGAT3	protein_coding	0	0	5000	0	0	846	0	0	846	0	0	0	0	0	0	0	0	0	0	0	5000	0	0	0	0	0	0	0	0	0	0	0	0	0	0	0	0	0	0
ENSSSCG00000000087	TAB1	protein_coding	0	0	5000	0	0	2006	1	0	12233	1	0	10227	0	0	20	0	0	20	1	0	5000	0	0	491	0	0	0	0	0	0	0	0	0	1	0	0	1	0	0
ENSSSCG00000000089	RPL3	protein_coding	0	0	5000	0	0	1323	0	0	7071	0	0	5748	0	0	18	0	0	18	0	0	5000	0	0	57	0	0	54	0	0	0	0	0	0	0	0	0	0	0	0
ENSSSCG00000000090	CBX7	protein_coding	0	0	5000	0	0	756	0	0	14106	0	0	13350	0	0	10	0	0	10	0	0	5000	0	0	0	0	0	0	0	0	0	0	0	0	0	0	0	0	0	0
ENSSSCG00000000091	APOBEC3H	protein_coding	0	0	5000	0	0	1956	0	0	3449	0	0	1493	0	0	6	0	0	6	0	0	5000	0	0	1323	0	0	0	0	0	0	0	0	0	0	0	0	0	0	0
ENSSSCG00000000092	NPTXR	protein_coding	0	0	5000	0	0	1500	0	0	18752	0	0	17252	0	0	10	0	0	10	0	0	5000	0	0	0	0	0	9	0	0	0	0	0	0	0	0	0	0	0	0
ENSSSCG00000000093	DNAL4	protein_coding	0	0	5000	0	0	1324	0	0	4060	0	0	2736	0	0	4	0	0	4	0	0	5000	0	0	864	0	0	142	0	0	0	0	0	0	0	0	0	0	0	0
ENSSSCG00000000094	SUN2	protein_coding	0	0	5000	0	0	2242	0	0	15131	0	0	12889	0	0	32	0	0	32	0	0	5000	0	0	0	0	0	37	0	0	0	0	0	0	0	0	0	0	0	0
ENSSSCG00000000095	GTPBP1	protein_coding	0	0	5000	0	0	3510	0	0	23796	0	0	20286	0	0	24	0	0	24	0	0	5000	0	0	1454	0	0	22	0	0	0	0	0	0	0	0	0	0	0	0
ENSSSCG00000000096	JOSD1	protein_coding	1	0	5000	0	0	609	0	0	9464	0	0	8855	0	0	6	0	0	6	0	0	5000	0	0	0	0	0	0	0	0	0	1	0	0	0	0	0	0	0	0
ENSSSCG00000000097	TOMM22	protein_coding	0	0	5000	0	0	1090	0	0	1973	0	0	883	0	0	6	0	0	6	0	0	5000	0	0	649	0	0	12	0	0	0	0	0	0	0	0	0	0	0	0
ENSSSCG00000000103	DMC1	protein_coding	0	0	5000	0	0	1145	0	0	38075	0	0	36930	0	0	26	0	0	26	0	0	5000	0	0	0	0	0	122	0	0	0	0	0	0	0	0	0	0	0	0
ENSSSCG00000000104	DDX17	protein_coding	0	0	5000	0	0	2676	0	0	17364	0	0	14688	0	0	26	0	0	26	0	0	5000	0	0	0	0	0	468	0	0	0	0	0	0	0	0	0	0	0	0
ENSSSCG00000000105	KDELR3	protein_coding	0	0	5000	0	0	1685	0	0	10519	0	0	8834	0	0	8	0	0	8	0	0	5000	0	0	868	0	0	172	0	0	0	0	0	0	0	0	0	0	0	0
ENSSSCG00000000106	KCNJ4	protein_coding	0	0	5000	0	0	1344	0	0	1344	0	0	0	0	0	0	0	0	0	0	0	5000	0	0	0	0	0	0	0	0	0	0	0	0	0	0	0	0	0	0
ENSSSCG00000000107	CSNK1E	protein_coding	0	0	10000	0	0	3229	0	0	25654	0	0	22425	0	0	22	0	0	22	0	0	5000	0	0	1807	0	0	167	0	0	0	0	0	0	0	0	0	0	0	0
ENSSSCG00000000108	TMEM184B	protein_coding	0	0	5000	0	0	1441	0	0	46504	0	0	45063	0	0	16	0	0	16	0	0	5000	0	0	0	0	0	214	0	0	0	0	0	0	0	0	0	0	0	0
ENSSSCG00000000110	PLA2G6	protein_coding	0	0	5000	0	0	2695	0	0	63343	0	0	60648	0	0	32	0	0	32	0	0	5000	0	0	0	0	0	256	0	0	0	0	0	0	0	0	0	0	0	0
ENSSSCG00000000111	BAIAP2L2	protein_coding	0	0	5000	0	0	1750	0	0	12165	0	0	10415	0	0	18	0	0	18	0	0	5000	0	0	433	0	0	0	0	0	0	0	0	0	0	0	0	0	0	0
ENSSSCG00000000113	SLC16A8	protein_coding	0	0	5000	0	0	1446	0	0	4562	0	0	3116	0	0	8	0	0	8	0	0	5000	0	0	0	0	0	0	0	0	0	0	0	0	0	0	0	0	0	0
ENSSSCG00000000114	PICK1	protein_coding	0	0	5000	0	0	2109	0	0	16848	0	0	14739	0	0	22	0	0	22	0	0	5000	0	0	792	0	0	63	0	0	0	0	0	0	0	0	0	0	0	0
ENSSSCG00000000115	SOX10	protein_coding	0	0	5000	0	0	1754	0	0	9063	0	0	7309	0	0	6	0	0	6	0	0	5000	0	0	231	0	0	113	0	0	0	0	0	0	0	0	0	0	0	0
ENSSSCG00000000116	POLR2F	protein_coding	0	0	5000	0	0	540	0	0	12308	0	0	11768	0	0	8	0	0	8	0	0	5000	0	0	0	0	0	150	0	0	0	0	0	0	0	0	0	0	0	0
ENSSSCG00000000117	C22ORF23	protein_coding	0	0	5000	0	0	1236	0	0	6425	0	0	5189	0	0	10	0	0	10	0	0	5000	0	0	582	0	0	0	0	0	0	0	0	0	0	0	0	0	0	0
ENSSSCG00000000118	MICALL1	protein_coding	0	0	5000	0	0	2595	0	0	29543	0	0	26948	0	0	30	0	0	30	0	0	5000	0	0	0	0	0	0	0	0	0	0	0	0	0	0	0	0	0	0
ENSSSCG00000000119	EIF3L	protein_coding	0	0	5000	0	0	1944	1	0	26113	1	0	24169	0	0	24	0	0	24	0	0	5000	0	0	177	0	0	72	0	0	0	0	0	0	1	0	0	0	0	0
ENSSSCG00000000120	ANKRD54	protein_coding	0	0	5000	0	0	2114	1	0	13931	1	0	11817	0	0	14	0	0	14	0	0	5000	0	0	1050	0	0	164	0	0	0	0	0	0	1	0	0	0	0	0
ENSSSCG00000000121	GALR3	protein_coding	0	0	5000	0	0	1095	0	0	2114	0	0	1019	0	0	4	0	0	4	0	0	5000	0	0	0	0	0	0	0	0	0	0	0	0	0	0	0	0	0	0
ENSSSCG00000000124	ENSSSCG00000000124	protein_coding	0	0	5000	0	0	858	0	0	4949	0	0	4091	0	0	14	0	0	14	0	0	5000	0	0	204	0	0	0	0	0	0	0	0	0	0	0	0	0	0	0
ENSSSCG00000000125	LGALS1	protein_coding	0	0	5000	0	0	523	0	0	3447	0	0	2924	0	0	6	0	0	6	0	0	5000	0	0	52	0	0	63	0	0	0	0	0	0	0	0	0	0	0	0
ENSSSCG00000000130	CYTH4	protein_coding	0	0	5000	0	0	3321	0	0	32510	0	0	29189	0	0	24	0	0	24	0	0	5000	0	0	1924	0	0	212	0	0	0	0	0	0	0	0	0	0	0	0
ENSSSCG00000000131	PPP1R29	protein_coding	0	0	5000	0	0	2460	0	0	2460	0	0	0	0	0	0	0	0	0	0	0	5000	0	0	0	0	0	0	0	0	0	0	0	0	0	0	0	0	0	0
ENSSSCG00000000132	C22ORF33	protein_coding	0	0	5000	0	0	813	0	0	7786	0	0	6973	0	0	8	0	0	8	0	0	5000	0	0	0	0	0	0	0	0	0	0	0	0	0	0	0	0	0	0
ENSSSCG00000000133	TST	protein_coding	0	0	5000	0	0	1440	0	0	9870	0	0	8430	0	0	4	0	0	4	0	0	5000	0	0	171	0	0	375	0	0	0	0	0	0	0	0	0	0	0	0
ENSSSCG00000000134	MPST	protein_coding	0	0	5000	0	0	1189	0	0	5943	0	0	4754	0	0	2	0	0	2	0	0	5000	0	0	295	0	0	0	0	0	0	0	0	0	0	0	0	0	0	0
ENSSSCG00000000135	KCTD17	protein_coding	0	0	5000	0	0	723	0	0	10731	0	0	10008	0	0	10	0	0	10	0	0	5000	0	0	0	0	0	0	0	0	0	0	0	0	0	0	0	0	0	0
ENSSSCG00000000136	CSF2RB	protein_coding	0	0	5000	0	0	5239	0	0	24265	0	0	19026	0	0	26	0	0	26	0	0	5000	0	0	2071	0	0	471	0	0	0	0	0	0	0	0	0	0	0	0
ENSSSCG00000000137	NCF4	protein_coding	0	0	5000	0	0	5020	1	0	23239	1	0	18219	0	0	18	0	0	18	0	0	5000	0	0	3722	0	0	278	0	0	0	0	0	0	1	0	0	0	0	0
ENSSSCG00000000138	PVALB	protein_coding	0	0	5000	0	0	535	1	0	17289	1	0	16754	0	0	6	0	0	6	0	0	5000	0	0	195	0	0	7	0	0	0	0	0	0	1	0	0	0	0	0
ENSSSCG00000000139	IFT27	protein_coding	0	0	5000	0	0	709	1	0	13981	1	0	13272	0	0	12	0	0	12	0	0	5000	0	0	151	0	0	0	0	0	0	0	0	0	1	0	0	0	0	0
ENSSSCG00000000140	CACNG2	protein_coding	0	0	5000	0	0	870	0	0	18276	0	0	17406	0	0	4	0	0	4	0	0	5000	0	0	85	0	0	14	0	0	0	0	0	0	0	0	0	0	0	0
ENSSSCG00000000141	EIF3D	protein_coding	0	0	5000	0	0	2237	0	0	16155	0	0	13918	0	0	28	0	0	28	0	0	5000	0	0	134	0	0	456	0	0	0	0	0	0	0	0	0	0	0	0
ENSSSCG00000000142	FOXRED2	protein_coding	0	0	5000	0	0	6437	1	0	20717	1	0	14280	0	0	14	0	0	14	0	0	5000	0	0	3647	0	0	726	0	0	0	0	0	0	1	0	0	0	0	0
ENSSSCG00000000144	TXN2	protein_coding	0	0	5000	0	0	1696	0	0	13738	0	0	12042	0	0	6	0	0	6	0	0	5000	0	0	1037	0	0	158	0	0	0	0	0	0	0	0	0	0	0	0
ENSSSCG00000000145	MYH9	protein_coding	0	0	5000	0	0	6140	4	0	88228	4	0	82088	0	0	80	0	0	80	0	0	5000	0	0	0	0	0	263	0	0	0	0	0	0	4	0	0	0	0	0
ENSSSCG00000000146	MYH11	protein_coding	0	0	5000	0	0	2402	0	0	39479	0	0	37077	0	0	46	0	0	46	0	0	5000	0	0	74	0	0	0	0	0	0	0	0	0	0	0	0	0	0	0
ENSSSCG00000000148	ENSSSCG00000000148	protein_coding	0	0	5000	0	0	879	0	0	953	0	0	74	0	0	2	0	0	2	0	0	5000	0	0	0	0	0	0	0	0	0	0	0	0	0	0	0	0	0	0
ENSSSCG00000000150	ENSSSCG00000000150	protein_coding	0	0	5000	0	0	1062	0	0	5590	0	0	4528	0	0	4	0	0	4	0	0	5000	0	0	54	0	0	0	0	0	0	0	0	0	0	0	0	0	0	0
ENSSSCG00000000151	APOL6	protein_coding	0	0	5000	0	0	921	0	0	3944	0	0	3023	0	0	6	0	0	6	0	0	5000	0	0	0	0	0	0	0	0	0	0	0	0	0	0	0	0	0	0
ENSSSCG00000000152	RBFOX2	protein_coding	0	0	5000	0	0	1321	0	0	54146	0	0	52825	0	0	24	0	0	24	0	0	5000	0	0	142	0	0	0	0	0	0	0	0	0	0	0	0	0	0	0
ENSSSCG00000000153	ISX	protein_coding	0	0	5000	0	0	726	0	0	16261	0	0	15535	0	0	8	0	0	8	0	0	5000	0	0	0	0	0	0	0	0	0	0	0	0	0	0	0	0	0	0
ENSSSCG00000000154	SYN3	protein_coding	0	0	5000	0	0	909	0	0	24128	0	0	23219	0	0	12	0	0	12	0	0	5000	0	0	0	0	0	0	0	0	0	0	0	0	0	0	0	0	0	0
ENSSSCG00000000155	TIMP3	protein_coding	0	0	5000	0	0	516	0	0	9536	0	0	9020	0	0	6	0	0	6	0	0	5000	0	0	0	0	0	0	0	0	0	0	0	0	0	0	0	0	0	0
ENSSSCG00000000156	FBXO7	protein_coding	0	0	5000	0	0	2828	0	0	21562	0	0	18734	0	0	16	0	0	16	0	0	5000	0	0	304	0	0	940	0	0	0	0	0	0	0	0	0	0	0	0
ENSSSCG00000000157	BPIFC	protein_coding	0	0	5000	0	0	2004	0	0	36478	0	0	34474	0	0	28	0	0	28	0	0	5000	0	0	480	0	0	0	0	0	0	0	0	0	0	0	0	0	0	0
ENSSSCG00000000158	C22ORF28	protein_coding	0	0	5000	0	0	2615	0	0	26890	0	0	24275	0	0	22	0	0	22	0	0	5000	0	0	957	0	0	140	0	0	0	0	0	0	0	0	0	0	0	0
ENSSSCG00000000159	ASCL4	protein_coding	0	0	5000	0	0	519	0	0	519	0	0	0	0	0	0	0	0	0	0	0	5000	0	0	0	0	0	0	0	0	0	0	0	0	0	0	0	0	0	0
ENSSSCG00000000160	PRDM4	protein_coding	0	0	5000	0	0	4254	0	0	30448	0	0	26194	0	0	22	0	0	22	0	0	5000	0	0	1351	0	0	503	0	0	0	0	0	0	0	0	0	0	0	0
ENSSSCG00000000161	PWP1	protein_coding	0	0	5000	0	0	1915	0	0	28633	0	0	26718	0	0	28	0	0	28	0	0	5000	0	0	246	0	0	166	0	0	0	0	0	0	0	0	0	0	0	0
ENSSSCG00000000162	BTBD11	protein_coding	0	0	5000	0	0	5920	34	0	381001	34	0	375081	0	0	32	0	0	32	0	0	5000	0	0	2009	0	0	584	0	0	0	0	0	0	34	0	0	0	0	0
ENSSSCG00000000164	CRY1	protein_coding	0	0	5000	0	0	2748	3	0	88007	3	0	85259	0	0	22	0	0	22	10	0	5000	0	0	0	0	0	978	0	0	0	0	0	0	3	0	0	10	0	0
ENSSSCG00000000165	MTERFD3	protein_coding	1	0	5000	0	0	1158	0	0	1158	0	0	0	0	0	0	0	0	0	2	0	5000	0	0	0	0	0	0	0	0	0	1	0	0	0	0	0	2	0	0
ENSSSCG00000000166	C12ORF23	protein_coding	0	0	5000	0	0	1368	1	0	16845	1	0	15477	0	0	4	0	0	4	1	0	5000	0	0	839	0	0	178	0	0	0	0	0	0	1	0	0	1	0	0
ENSSSCG00000000167	RIC8B	protein_coding	0	0	5000	0	0	2123	4	0	104807	4	0	102684	0	0	18	0	0	18	0	0	5000	0	0	0	0	0	440	0	0	0	0	0	0	4	0	0	0	0	0
ENSSSCG00000000168	RFX4	protein_coding	0	0	5000	0	0	2043	23	0	93522	23	0	91479	0	0	34	0	0	34	0	0	5000	0	0	0	0	0	0	0	0	0	0	0	0	23	0	0	0	0	0
ENSSSCG00000000169	ENSSSCG00000000169	protein_coding	0	0	5000	0	0	2706	0	0	84625	0	0	81919	0	0	46	0	0	46	0	0	5000	0	0	0	0	0	0	0	0	0	0	0	0	0	0	0	0	0	0
ENSSSCG00000000170	TCP11L2	protein_coding	0	0	5000	0	0	1457	0	0	31840	0	0	30383	0	0	14	0	0	14	0	0	5000	0	0	53	0	0	90	0	0	0	0	0	0	0	0	0	0	0	0
ENSSSCG00000000171	CKAP4	protein_coding	0	0	5000	0	0	1680	0	0	7957	0	0	6277	0	0	34	0	0	34	0	0	5000	0	0	0	0	0	0	0	0	0	0	0	0	0	0	0	0	0	0
ENSSSCG00000000174	ENSSSCG00000000174	protein_coding	0	0	5000	0	0	399	0	0	4763	0	0	4364	0	0	6	0	0	6	0	0	5000	0	0	0	0	0	0	0	0	0	0	0	0	0	0	0	0	0	0
ENSSSCG00000000175	ADCY6	protein_coding	0	0	5000	0	0	5797	0	0	16243	0	0	10446	0	0	40	0	0	40	0	0	5000	0	0	2296	0	0	0	0	0	0	0	0	0	0	0	0	0	0	0
ENSSSCG00000000176	CACNB3	protein_coding	0	0	5000	0	0	2527	0	0	9123	0	0	6596	0	0	24	0	0	24	0	0	5000	0	0	1066	0	0	0	0	0	0	0	0	0	0	0	0	0	0	0
ENSSSCG00000000179	CCDC65	protein_coding	0	0	5000	0	0	1459	0	0	7390	0	0	5931	0	0	12	0	0	12	0	0	5000	0	0	85	0	0	0	0	0	0	0	0	0	0	0	0	0	0	0
ENSSSCG00000000180	FKBP11	protein_coding	0	0	5000	0	0	603	0	0	4124	0	0	3521	0	0	10	0	0	10	0	0	5000	0	0	0	0	0	0	0	0	0	0	0	0	0	0	0	0	0	0
ENSSSCG00000000181	RND1	protein_coding	0	0	5000	0	0	1640	0	0	7362	0	0	5722	0	0	8	0	0	8	1	0	5000	0	0	816	0	0	125	0	0	0	0	0	0	0	0	0	1	0	0
ENSSSCG00000000182	WNT10B	protein_coding	0	0	5000	0	0	1232	0	0	4247	0	0	3015	0	0	6	0	0	6	0	0	5000	0	0	62	0	0	0	0	0	0	0	0	0	0	0	0	0	0	0
ENSSSCG00000000183	WNT1	protein_coding	0	0	5000	0	0	1113	0	0	3035	0	0	1922	0	0	6	0	0	6	0	0	5000	0	0	0	0	0	0	0	0	0	0	0	0	0	0	0	0	0	0
ENSSSCG00000000184	DDN	protein_coding	0	0	5000	0	0	2124	0	0	2531	0	0	407	0	0	2	0	0	2	0	0	5000	0	0	0	0	0	0	0	0	0	0	0	0	0	0	0	0	0	0
ENSSSCG00000000185	PRKAG1	protein_coding	0	0	5000	0	0	1655	0	0	79081	0	0	77426	0	0	22	0	0	22	0	0	5000	0	0	636	0	0	122	0	0	0	0	0	0	0	0	0	0	0	0
ENSSSCG00000000186	RHEBL1	protein_coding	0	0	5000	0	0	552	0	0	2702	0	0	2150	0	0	14	0	0	14	0	0	5000	0	0	0	0	0	0	0	0	0	0	0	0	0	0	0	0	0	0
ENSSSCG00000000188	DHH	protein_coding	0	0	5000	0	0	1566	0	0	4762	0	0	3196	0	0	4	0	0	4	0	0	5000	0	0	78	0	0	285	0	0	0	0	0	0	0	0	0	0	0	0
ENSSSCG00000000189	LMBR1L	protein_coding	0	0	5000	0	0	2466	0	0	13817	0	0	11351	0	0	32	0	0	32	0	0	5000	0	0	556	0	0	440	0	0	0	0	0	0	0	0	0	0	0	0
ENSSSCG00000000190	TUBA1B	protein_coding	0	0	5000	0	0	1639	0	0	3392	0	0	1753	0	0	6	0	0	6	0	0	5000	0	0	181	0	0	102	0	0	0	0	0	0	0	0	0	0	0	0
ENSSSCG00000000191	MLL2	protein_coding	0	0	5000	0	0	18199	0	0	33907	0	0	15708	0	0	96	0	0	98	0	0	5000	0	0	2854	0	0	0	0	0	0	0	0	0	0	0	0	0	0	0
ENSSSCG00000000193	TUBA1A	protein_coding	0	0	5000	0	0	1707	0	0	128780	0	0	127073	0	0	8	0	0	8	0	0	5000	0	0	218	0	0	133	0	0	0	0	0	0	0	0	0	0	0	0
ENSSSCG00000000194	TUBA1C	protein_coding	0	0	5000	0	0	1608	0	0	8898	0	0	7290	0	0	6	0	0	6	0	0	5000	0	0	104	0	0	154	0	0	0	0	0	0	0	0	0	0	0	0
ENSSSCG00000000195	PRPH	protein_coding	0	0	5000	0	0	1560	0	0	3264	0	0	1704	0	0	16	0	0	16	0	0	5000	0	0	343	0	0	47	0	0	0	0	0	0	0	0	0	0	0	0
ENSSSCG00000000197	C1QL4	protein_coding	0	0	5000	0	0	1177	0	0	3195	0	0	2018	0	0	2	0	0	2	0	0	5000	0	0	278	0	0	182	0	0	0	0	0	0	0	0	0	0	0	0
ENSSSCG00000000198	DNAJC22	protein_coding	0	0	5000	0	0	1750	0	0	13086	0	0	11336	0	0	6	0	0	6	0	0	5000	0	0	417	0	0	277	0	0	0	0	0	0	0	0	0	0	0	0
ENSSSCG00000000199	SPATS2	protein_coding	0	0	5000	0	0	877	3	0	122521	3	0	121644	0	0	10	0	0	10	0	0	5000	0	0	1	0	0	204	0	0	0	0	0	0	3	0	0	0	0	0
ENSSSCG00000000202	ENSSSCG00000000202	protein_coding	0	0	5000	0	0	945	0	0	5663	0	0	4718	0	0	12	0	0	12	0	0	5000	0	0	89	0	0	58	0	0	0	0	0	0	0	0	0	0	0	0
ENSSSCG00000000203	KCNH3	protein_coding	0	0	5000	0	0	3160	0	0	11357	0	0	8197	0	0	18	0	0	18	0	0	5000	0	0	694	0	0	537	0	0	0	0	0	0	0	0	0	0	0	0
ENSSSCG00000000204	PRPF40B	protein_coding	0	0	5000	0	0	2724	0	0	14597	0	0	11873	0	0	48	0	0	48	0	0	5000	0	0	102	0	0	0	0	0	0	0	0	0	0	0	0	0	0	0
ENSSSCG00000000205	FAM186B	protein_coding	0	0	5000	0	0	2111	0	0	4482	0	0	2371	0	0	6	0	0	6	0	0	5000	0	0	56	0	0	0	0	0	0	0	0	0	0	0	0	0	0	0
ENSSSCG00000000206	FAIM2	protein_coding	0	0	5000	0	0	4833	0	0	33334	0	0	28501	0	0	22	0	0	22	0	0	5000	0	0	3435	0	0	447	0	0	0	0	0	0	0	0	0	0	0	0
ENSSSCG00000000207	ENSSSCG00000000207	pseudogene	0	0	5000	0	0	510	0	0	512	0	0	2	0	0	2	0	0	2	0	0	5000	0	0	0	0	0	0	0	0	0	0	0	0	0	0	0	0	0	0
ENSSSCG00000000209	NCKAP5L	protein_coding	0	0	5000	0	0	4905	1	0	31189	1	0	26284	0	0	24	0	0	24	0	0	5000	0	0	694	0	0	218	0	0	0	0	0	0	1	0	0	0	0	0
ENSSSCG00000000211	AQP5	protein_coding	0	0	5000	0	0	1529	0	0	3734	0	0	2205	0	0	6	0	0	6	0	0	5000	0	0	559	0	0	172	0	0	0	0	0	0	0	0	0	0	0	0
ENSSSCG00000000212	AQP6	protein_coding	0	0	5000	0	0	849	0	0	2520	0	0	1671	0	0	6	0	0	6	0	0	5000	0	0	3	0	0	0	0	0	0	0	0	0	0	0	0	0	0	0
ENSSSCG00000000214	GPD1	protein_coding	0	0	5000	0	0	1330	0	0	3742	0	0	2412	0	0	8	0	0	8	0	0	5000	0	0	637	0	0	0	0	0	0	0	0	0	0	0	0	0	0	0
ENSSSCG00000000215	SMARCD1	protein_coding	0	0	5000	0	0	2218	0	0	16012	0	0	13794	0	0	32	0	0	32	0	0	5000	0	0	0	0	0	676	0	0	0	0	0	0	0	0	0	0	0	0
ENSSSCG00000000216	ACCN3	protein_coding	0	0	5000	0	0	3729	0	0	9954	0	0	6225	0	0	18	0	0	18	0	0	5000	0	0	2058	0	0	0	0	0	0	0	0	0	0	0	0	0	0	0
ENSSSCG00000000217	RACGAP1	protein_coding	0	0	5000	0	0	1812	0	0	3623	0	0	1811	0	0	8	0	0	8	0	0	5000	0	0	1121	0	0	112	0	0	0	0	0	0	0	0	0	0	0	0
ENSSSCG00000000219	ENSSSCG00000000219	protein_coding	0	0	5000	0	0	2097	1	0	40582	1	0	38485	0	0	32	0	0	32	0	0	5000	0	0	0	0	0	0	0	0	0	0	0	0	1	0	0	0	0	0
ENSSSCG00000000220	POU6F1	protein_coding	0	0	5000	0	0	1489	0	0	15279	0	0	13790	0	0	16	0	0	16	0	0	5000	0	0	0	0	0	79	0	0	0	0	0	0	0	0	0	0	0	0
ENSSSCG00000000223	ENSSSCG00000000223	protein_coding	0	0	5000	0	0	2072	0	0	24341	0	0	22269	0	0	24	0	0	24	0	0	5000	0	0	455	0	0	0	0	0	0	0	0	0	0	0	0	0	0	0
ENSSSCG00000000224	SMAGP	protein_coding	0	0	5000	0	0	883	0	0	2181	0	0	1298	0	0	2	0	0	2	0	0	5000	0	0	580	0	0	0	0	0	0	0	0	0	0	0	0	0	0	0
ENSSSCG00000000228	SCN8A	protein_coding	0	0	5000	0	0	6140	6	0	207029	6	0	200889	0	0	58	0	0	58	0	0	5000	0	0	0	0	0	188	0	0	0	0	0	0	6	0	0	0	0	0
ENSSSCG00000000231	ANKRD33	protein_coding	0	0	5000	0	0	1170	0	0	2648	0	0	1478	0	0	6	0	0	6	0	0	5000	0	0	0	0	0	0	0	0	0	0	0	0	0	0	0	0	0	0
ENSSSCG00000000232	ACVRL1	protein_coding	0	0	5000	0	0	3787	0	0	10860	0	0	7073	0	0	16	0	0	16	0	0	5000	0	0	2267	0	0	5	0	0	0	0	0	0	0	0	0	0	0	0
ENSSSCG00000000233	ACVR1B	protein_coding	0	0	5000	0	0	1518	0	0	33431	0	0	31913	0	0	16	0	0	16	0	0	5000	0	0	0	0	0	0	0	0	0	0	0	0	0	0	0	0	0	0
ENSSSCG00000000234	GRASP	protein_coding	0	0	5000	0	0	2043	0	0	8000	0	0	5957	0	0	14	0	0	14	0	0	5000	0	0	746	0	0	115	0	0	0	0	0	0	0	0	0	0	0	0
ENSSSCG00000000235	KRT82	protein_coding	0	0	5000	0	0	2731	0	0	15263	0	0	12532	0	0	16	0	0	16	0	0	5000	0	0	1131	0	0	55	0	0	0	0	0	0	0	0	0	0	0	0
ENSSSCG00000000236	KRT75	protein_coding	0	0	5000	0	0	1900	1	0	13559	1	0	11659	0	0	22	0	0	22	0	0	5000	0	0	0	0	0	70	0	0	0	0	0	0	1	0	0	0	0	0
ENSSSCG00000000238	ENSSSCG00000000238	protein_coding	0	0	5000	0	0	552	0	0	552	0	0	0	0	0	0	0	0	0	0	0	5000	0	0	0	0	0	0	0	0	0	0	0	0	0	0	0	0	0	0
ENSSSCG00000000239	ENSSSCG00000000239	protein_coding	0	0	5000	0	0	1883	0	0	7723	0	0	5840	0	0	16	0	0	16	0	0	5000	0	0	336	0	0	65	0	0	0	0	0	0	0	0	0	0	0	0
ENSSSCG00000000240	KRT85	protein_coding	0	0	5000	0	0	2403	0	0	7506	0	0	5103	0	0	16	0	0	16	0	0	5000	0	0	804	0	0	75	0	0	0	0	0	0	0	0	0	0	0	0
ENSSSCG00000000241	KRT84	protein_coding	0	0	5000	0	0	1461	0	0	6206	0	0	4745	0	0	14	0	0	14	0	0	5000	0	0	0	0	0	0	0	0	0	0	0	0	0	0	0	0	0	0
ENSSSCG00000000242	ENSSSCG00000000242	protein_coding	0	0	5000	0	0	346	0	0	558	0	0	212	0	0	4	0	0	4	0	0	5000	0	0	0	0	0	34	0	0	0	0	0	0	0	0	0	0	0	0
ENSSSCG00000000243	PF4	protein_coding	0	0	5000	0	0	1895	0	0	2329	0	0	434	0	0	4	0	0	4	0	0	5000	0	0	1214	0	0	381	0	0	0	0	0	0	0	0	0	0	0	0
ENSSSCG00000000244	PPBP	protein_coding	0	0	5000	0	0	2391	0	0	2802	0	0	411	0	0	4	0	0	4	0	0	5000	0	0	1731	0	0	300	0	0	0	0	0	0	0	0	0	0	0	0
ENSSSCG00000000245	ENSSSCG00000000245	protein_coding	0	0	5000	0	0	2126	0	0	5235	0	0	3109	0	0	16	0	0	16	0	0	5000	0	0	376	0	0	70	0	0	0	0	0	0	0	0	0	0	0	0
ENSSSCG00000000246	ENSSSCG00000000246	protein_coding	0	0	5000	0	0	1114	0	0	2147	0	0	1033	0	0	6	0	0	6	0	0	5000	0	0	721	0	0	69	0	0	0	0	0	0	0	0	0	0	0	0
ENSSSCG00000000247	KRT71	protein_coding	0	0	5000	0	0	1557	0	0	13788	0	0	12231	0	0	16	0	0	16	0	0	5000	0	0	0	0	0	0	0	0	0	0	0	0	0	0	0	0	0	0
ENSSSCG00000000248	KRT5	protein_coding	0	0	5000	0	0	2315	0	0	6368	0	0	4053	0	0	16	0	0	16	0	0	5000	0	0	348	0	0	149	0	0	0	0	0	0	0	0	0	0	0	0
ENSSSCG00000000249	ENSSSCG00000000249	protein_coding	0	0	5000	0	0	612	0	0	2784	0	0	2172	0	0	6	0	0	6	0	0	5000	0	0	0	0	0	0	0	0	0	0	0	0	0	0	0	0	0	0
ENSSSCG00000000250	ENSSSCG00000000250	protein_coding	0	0	5000	0	0	1818	1	0	24934	1	0	23116	0	0	16	0	0	16	0	0	5000	0	0	0	0	0	324	0	0	0	0	0	0	1	0	0	0	0	0
ENSSSCG00000000251	KRT1	protein_coding	0	0	5000	0	0	2364	0	0	5618	0	0	3254	0	0	16	0	0	16	0	0	5000	0	0	474	0	0	0	0	0	0	0	0	0	0	0	0	0	0	0
ENSSSCG00000000252	KRT8	protein_coding	0	0	5000	0	0	1709	0	0	7855	0	0	6146	0	0	16	0	0	16	0	0	5000	0	0	177	0	0	62	0	0	0	0	0	0	0	0	0	0	0	0
ENSSSCG00000000253	KRT18	protein_coding	0	0	5000	0	0	1410	0	0	4459	0	0	3049	0	0	16	0	0	16	0	0	5000	0	0	84	0	0	0	0	0	0	0	0	0	0	0	0	0	0	0
ENSSSCG00000000254	ENSSSCG00000000254	protein_coding	0	0	5000	0	0	734	0	0	3573	0	0	2839	0	0	12	0	0	12	0	0	5000	0	0	21	0	0	65	0	0	0	0	0	0	0	0	0	0	0	0
ENSSSCG00000000256	ZNF740	protein_coding	0	0	5000	0	0	570	0	0	2603	0	0	2033	0	0	10	0	0	10	0	0	5000	0	0	0	0	0	0	0	0	0	0	0	0	0	0	0	0	0	0
ENSSSCG00000000257	ITGB7	protein_coding	0	0	5000	0	0	2403	0	0	9696	0	0	7293	0	0	26	0	0	26	0	0	5000	0	0	0	0	0	0	0	0	0	0	0	0	0	0	0	0	0	0
ENSSSCG00000000258	RARG	protein_coding	0	0	5000	0	0	2925	0	0	10981	0	0	8056	0	0	14	0	0	14	0	0	5000	0	0	1121	0	0	460	0	0	0	0	0	0	0	0	0	0	0	0
ENSSSCG00000000259	CSAD	protein_coding	0	0	5000	0	0	2465	0	0	10141	0	0	7676	0	0	26	0	0	26	0	0	5000	0	0	944	0	0	0	0	0	0	0	0	0	0	0	0	0	0	0
ENSSSCG00000000260	SOAT2	protein_coding	0	0	5000	0	0	1605	0	0	11762	0	0	10157	0	0	30	0	0	30	0	0	5000	0	0	0	0	0	0	0	0	0	0	0	0	0	0	0	0	0	0
ENSSSCG00000000261	IGFBP6	protein_coding	0	0	5000	0	0	1199	0	0	4056	0	0	2857	0	0	6	0	0	6	0	0	5000	0	0	201	0	0	281	0	0	0	0	0	0	0	0	0	0	0	0
ENSSSCG00000000262	SPRYD3	protein_coding	0	0	5000	0	0	2647	0	0	17699	0	0	15052	0	0	20	0	0	20	0	0	5000	0	0	1221	0	0	97	0	0	0	0	0	0	0	0	0	0	0	0
ENSSSCG00000000263	ENSSSCG00000000263	protein_coding	0	0	5000	0	0	3860	0	0	6420	0	0	2560	0	0	30	0	0	30	0	0	5000	0	0	635	0	0	24	0	0	0	0	0	0	0	0	0	0	0	0
ENSSSCG00000000264	MFSD5	protein_coding	0	0	5000	0	0	1353	0	0	1353	0	0	0	0	0	0	0	0	0	0	0	5000	0	0	0	0	0	0	0	0	0	0	0	0	0	0	0	0	0	0
ENSSSCG00000000265	ESPL1	protein_coding	0	0	5000	0	0	6473	0	0	22714	0	0	16241	0	0	60	0	0	60	1	0	5000	0	0	0	0	0	158	0	0	0	0	0	0	0	0	0	1	0	0
ENSSSCG00000000266	PFDN5	protein_coding	0	0	5000	0	0	483	0	0	4101	0	0	3618	0	0	10	0	0	10	0	0	5000	0	0	0	0	0	0	0	0	0	0	0	0	0	0	0	0	0	0
ENSSSCG00000000267	C12ORF10	protein_coding	0	0	5000	0	0	1190	0	0	8687	0	0	7497	0	0	12	0	0	12	0	0	5000	0	0	18	0	0	17	0	0	0	0	0	0	0	0	0	0	0	0
ENSSSCG00000000268	AAAS	protein_coding	0	0	5000	0	0	4249	0	0	13942	0	0	9693	0	0	30	0	0	30	0	0	5000	0	0	2419	0	0	150	0	0	0	0	0	0	0	0	0	0	0	0
ENSSSCG00000000269	SP7	protein_coding	0	0	5000	0	0	1299	0	0	1299	0	0	0	0	0	0	0	0	0	0	0	5000	0	0	0	0	0	0	0	0	0	0	0	0	0	0	0	0	0	0
ENSSSCG00000000271	AMHR2	protein_coding	0	0	5000	0	0	2689	0	0	7011	0	0	4322	0	0	18	0	0	18	0	0	5000	0	0	1186	0	0	0	0	0	0	0	0	0	0	0	0	0	0	0
ENSSSCG00000000272	SP1	protein_coding	0	0	5000	0	0	2638	0	0	41064	0	0	38426	0	0	10	0	0	10	0	0	5000	0	0	0	0	0	277	0	0	0	0	0	0	0	0	0	0	0	0
ENSSSCG00000000273	PRR13	protein_coding	0	0	5000	0	0	1330	0	0	4678	0	0	3348	0	0	6	0	0	6	0	0	5000	0	0	609	0	0	241	0	0	0	0	0	0	0	0	0	0	0	0
ENSSSCG00000000274	PCBP2	protein_coding	0	0	5000	0	0	1235	0	0	22443	0	0	21208	0	0	24	0	0	24	0	0	5000	0	0	173	0	0	0	0	0	0	0	0	0	0	0	0	0	0	0
ENSSSCG00000000275	MAP3K12	protein_coding	0	0	5000	0	0	2983	0	0	16364	0	0	13381	0	0	28	0	0	28	0	0	10000	0	0	0	0	0	304	0	0	0	0	0	0	0	0	0	0	0	0
ENSSSCG00000000276	TARBP2	protein_coding	0	0	5000	0	0	1735	0	0	5298	0	0	3563	0	0	16	0	0	16	0	0	5000	0	0	313	0	0	321	0	0	0	0	0	0	0	0	0	0	0	0
ENSSSCG00000000277	NPFF	protein_coding	0	0	5000	0	0	348	0	0	663	0	0	315	0	0	4	0	0	4	0	0	5000	0	0	0	0	0	0	0	0	0	0	0	0	0	0	0	0	0	0
ENSSSCG00000000278	ATF7	protein_coding	0	0	5000	0	0	1652	3	0	115738	3	0	114086	0	0	24	0	0	26	0	0	5000	0	0	0	0	0	167	0	0	0	0	0	0	3	0	0	0	0	0
ENSSSCG00000000279	HOXC13	protein_coding	0	0	5000	0	0	999	1	0	6478	1	0	5479	0	0	2	0	0	2	0	0	5000	0	0	0	0	0	0	0	0	0	0	0	0	1	0	0	0	0	0
ENSSSCG00000000281	HOXC12	protein_coding	0	0	5000	0	0	846	0	0	1620	0	0	774	0	0	4	0	0	4	0	0	5000	0	0	0	0	0	0	0	0	0	0	0	0	0	0	0	0	0	0
ENSSSCG00000000282	CBX5	protein_coding	0	0	5000	0	0	645	0	0	10891	0	0	10246	0	0	6	0	0	6	0	0	5000	0	0	0	0	0	69	0	0	0	0	0	0	0	0	0	0	0	0
ENSSSCG00000000285	HOXC4	protein_coding	0	0	5000	0	0	1619	0	0	2112	0	0	493	0	0	2	0	0	2	0	0	5000	0	0	824	0	0	0	0	0	0	0	0	0	0	0	0	0	0	0
ENSSSCG00000000288	HNRNPA1L2	protein_coding	0	0	5000	0	0	1382	0	0	4173	0	0	2791	0	0	18	0	0	18	0	0	5000	0	0	359	0	0	60	0	0	0	0	0	0	0	0	0	0	0	0
ENSSSCG00000000289	NFE2	protein_coding	0	0	5000	0	0	1401	0	0	2802	0	0	1401	0	0	6	0	0	6	0	0	5000	0	0	0	0	0	282	0	0	0	0	0	0	0	0	0	0	0	0
ENSSSCG00000000290	COPZ1	protein_coding	0	0	5000	0	0	1947	0	0	19834	0	0	17887	0	0	16	0	0	16	0	0	5000	0	0	1317	0	0	96	0	0	0	0	0	0	0	0	0	0	0	0
ENSSSCG00000000291	ENSSSCG00000000291	pseudogene	0	0	5000	0	0	969	0	0	971	0	0	2	0	0	2	0	0	2	0	0	5000	0	0	0	0	0	0	0	0	0	0	0	0	0	0	0	0	0	0
ENSSSCG00000000292	ZNF385A	protein_coding	0	0	5000	0	0	2356	0	0	16890	0	0	14534	0	0	14	0	0	14	0	0	5000	0	0	1108	0	0	0	0	0	0	0	0	0	0	0	0	0	0	0
ENSSSCG00000000293	ITGA5	protein_coding	0	0	5000	0	0	4844	0	0	23578	0	0	18734	0	0	58	0	0	58	0	0	5000	0	0	1655	0	0	0	0	0	0	0	0	0	0	0	0	0	0	0
ENSSSCG00000000295	NCKAP1L	protein_coding	0	0	5000	0	0	1500	0	0	17337	0	0	15837	0	0	22	0	0	22	0	0	5000	0	0	51	0	0	48	0	0	0	0	0	0	0	0	0	0	0	0
ENSSSCG00000000296	ENSSSCG00000000296	protein_coding	0	0	5000	0	0	426	0	0	3429	0	0	3003	0	0	10	0	0	10	0	0	5000	0	0	0	0	0	0	0	0	0	0	0	0	0	0	0	0	0	0
ENSSSCG00000000297	PDE1B	protein_coding	0	0	5000	0	0	3000	0	0	27544	0	0	24544	0	0	28	0	0	28	0	0	5000	0	0	1370	0	0	13	0	0	0	0	0	0	0	0	0	0	0	0
ENSSSCG00000000298	ENSSSCG00000000298	protein_coding	0	0	5000	0	0	329	0	0	2785	0	0	2456	0	0	6	0	0	6	0	0	5000	0	0	2	0	0	126	0	0	0	0	0	0	0	0	0	0	0	0
ENSSSCG00000000299	KIAA0748	protein_coding	0	0	5000	0	0	1781	2	0	29888	2	0	28107	0	0	22	0	0	22	0	0	5000	0	0	0	0	0	194	0	0	0	0	0	0	2	0	0	0	0	0
ENSSSCG00000000300	NEUROD4	protein_coding	0	0	5000	0	0	996	0	0	996	0	0	0	0	0	0	0	0	0	0	0	5000	0	0	0	0	0	0	0	0	0	0	0	0	0	0	0	0	0	0
ENSSSCG00000000304	ENSSSCG00000000304	protein_coding	0	0	5000	0	0	945	0	0	945	0	0	0	0	0	0	0	0	0	0	0	5000	0	0	0	0	0	0	0	0	0	0	0	0	0	0	0	0	0	0
ENSSSCG00000000307	ENSSSCG00000000307	protein_coding	0	0	5000	0	0	936	0	0	936	0	0	0	0	0	0	0	0	0	0	0	5000	0	0	0	0	0	0	0	0	0	0	0	0	0	0	0	0	0	0
ENSSSCG00000000312	OR10C1	protein_coding	0	0	5000	0	0	972	0	0	972	0	0	0	0	0	0	0	0	0	0	0	5000	0	0	0	0	0	0	0	0	0	0	0	0	0	0	0	0	0	0
ENSSSCG00000000318	OR6C4	protein_coding	1	0	5000	0	0	930	0	0	930	0	0	0	0	0	0	0	0	0	0	0	5000	0	0	0	0	0	0	0	0	0	1	0	0	0	0	0	0	0	0
ENSSSCG00000000320	ENSSSCG00000000320	protein_coding	0	0	5000	0	0	930	0	0	930	0	0	0	0	0	0	0	0	0	0	0	5000	0	0	0	0	0	0	0	0	0	0	0	0	0	0	0	0	0	0
ENSSSCG00000000323	OR6C76	protein_coding	0	0	5000	0	0	942	0	0	942	0	0	0	0	0	0	0	0	0	0	0	5000	0	0	0	0	0	0	0	0	0	0	0	0	0	0	0	0	0	0
ENSSSCG00000000324	OR6C65	protein_coding	0	0	5000	0	0	939	0	0	939	0	0	0	0	0	0	0	0	0	0	0	5000	0	0	0	0	0	0	0	0	0	0	0	0	0	0	0	0	0	0
ENSSSCG00000000326	ENSSSCG00000000326	protein_coding	0	0	5000	0	0	966	0	0	966	0	0	0	0	0	0	0	0	0	0	0	5000	0	0	0	0	0	0	0	0	0	0	0	0	0	0	0	0	0	0
ENSSSCG00000000327	ENSSSCG00000000327	protein_coding	0	0	5000	0	0	936	0	0	936	0	0	0	0	0	0	0	0	0	0	0	5000	0	0	0	0	0	0	0	0	0	0	0	0	0	0	0	0	0	0
ENSSSCG00000000332	ENSSSCG00000000332	protein_coding	2	0	5000	0	0	939	0	0	939	0	0	0	0	0	0	0	0	0	3	0	5000	0	0	0	0	0	0	0	0	0	2	0	0	0	0	0	3	0	0
ENSSSCG00000000333	ENSSSCG00000000333	protein_coding	0	0	5000	0	0	942	0	0	942	0	0	0	0	0	0	0	0	0	0	0	5000	0	0	0	0	0	0	0	0	0	0	0	0	0	0	0	0	0	0
ENSSSCG00000000334	ENSSSCG00000000334	protein_coding	2	0	5000	0	0	936	0	0	936	0	0	0	0	0	0	0	0	0	7	0	5000	0	0	0	0	0	0	0	0	0	2	0	0	0	0	0	7	0	0
ENSSSCG00000000338	ENSSSCG00000000338	protein_coding	0	0	5000	0	0	939	0	0	1121	0	0	182	0	0	2	0	0	2	0	0	5000	0	0	0	0	0	0	0	0	0	0	0	0	0	0	0	0	0	0
ENSSSCG00000000351	ENSSSCG00000000351	protein_coding	0	0	5000	0	0	936	0	0	936	0	0	0	0	0	0	0	0	0	0	0	5000	0	0	0	0	0	0	0	0	0	0	0	0	0	0	0	0	0	0
ENSSSCG00000000352	ENSSSCG00000000352	pseudogene	0	0	5000	0	0	927	0	0	931	0	0	4	0	0	2	0	0	2	0	0	5000	0	0	0	0	0	0	0	0	0	0	0	0	0	0	0	0	0	0
ENSSSCG00000000353	ENSSSCG00000000353	protein_coding	0	0	5000	0	0	936	0	0	936	0	0	0	0	0	0	0	0	0	1	0	5000	0	0	0	0	0	0	0	0	0	0	0	0	0	0	0	1	0	0
ENSSSCG00000000359	ENSSSCG00000000359	protein_coding	0	0	5000	0	0	670	0	0	3997	0	0	3327	0	0	6	0	0	6	0	0	5000	0	0	194	0	0	17	0	0	0	0	0	0	0	0	0	0	0	0
ENSSSCG00000000361	CD63	protein_coding	0	0	5000	0	0	999	0	0	2984	0	0	1985	0	0	12	0	0	12	0	0	5000	0	0	252	0	0	0	0	0	0	0	0	0	0	0	0	0	0	0
ENSSSCG00000000362	RDH5	protein_coding	0	0	5000	0	0	957	0	0	2900	0	0	1943	0	0	6	0	0	6	0	0	5000	0	0	0	0	0	0	0	0	0	0	0	0	0	0	0	0	0	0
ENSSSCG00000000363	BMP11	protein_coding	0	0	5000	0	0	4428	0	0	10655	0	0	6227	0	0	4	0	0	4	0	0	5000	0	0	3028	0	0	185	0	0	0	0	0	0	0	0	0	0	0	0
ENSSSCG00000000364	SARNP	protein_coding	0	0	5000	0	0	633	0	0	45808	0	0	45175	0	0	20	0	0	20	0	0	5000	0	0	0	0	0	0	0	0	0	0	0	0	0	0	0	0	0	0
ENSSSCG00000000365	ORMDL2	protein_coding	0	0	5000	0	0	459	0	0	1168	0	0	709	0	0	4	0	0	4	0	0	5000	0	0	0	0	0	0	0	0	0	0	0	0	0	0	0	0	0	0
ENSSSCG00000000366	DNAJC14	protein_coding	0	0	5000	0	0	3527	0	0	8798	0	0	5271	0	0	12	0	0	12	0	0	5000	0	0	1227	0	0	185	0	0	0	0	0	0	0	0	0	0	0	0
ENSSSCG00000000367	TMEM198	protein_coding	0	0	5000	0	0	2265	0	0	3378	0	0	1113	0	0	6	0	0	6	0	0	5000	0	0	1130	0	0	85	0	0	0	0	0	0	0	0	0	0	0	0
ENSSSCG00000000368	MMP19	protein_coding	0	0	5000	0	0	2157	0	0	6259	0	0	4102	0	0	16	0	0	16	0	0	5000	0	0	525	0	0	0	0	0	0	0	0	0	0	0	0	0	0	0
ENSSSCG00000000369	WIBG	protein_coding	1	0	5000	0	0	1261	0	0	1650	0	0	389	0	0	2	0	0	2	0	0	5000	0	0	646	0	0	0	0	0	0	1	0	0	0	0	0	0	0	0
ENSSSCG00000000370	DGKA	protein_coding	0	0	5000	0	0	3017	0	0	24177	0	0	21160	0	0	46	0	0	46	0	0	5000	0	0	367	0	0	445	0	0	0	0	0	0	0	0	0	0	0	0
ENSSSCG00000000371	PMEL	protein_coding	0	0	5000	0	0	1914	0	0	56320	0	0	54406	0	0	22	0	0	22	0	0	5000	0	0	0	0	0	0	0	0	0	0	0	0	0	0	0	0	0	0
ENSSSCG00000000372	ERBB3	protein_coding	0	0	5000	0	0	1323	0	0	2649	0	0	1326	0	0	12	0	0	12	0	0	5000	0	0	0	0	0	57	0	0	0	0	0	0	0	0	0	0	0	0
ENSSSCG00000000373	CDK2	protein_coding	0	0	5000	0	0	1327	0	0	5581	0	0	4254	0	0	12	0	0	12	0	0	5000	0	0	283	0	0	147	0	0	0	0	0	0	0	0	0	0	0	0
ENSSSCG00000000374	RPS26	protein_coding	0	0	5000	0	0	611	0	0	1947	0	0	1336	0	0	4	0	0	4	0	0	5000	0	0	0	0	0	260	0	0	0	0	0	0	0	0	0	0	0	0
ENSSSCG00000000376	SUOX	protein_coding	0	0	5000	0	0	1648	0	0	4023	0	0	2375	0	0	10	0	0	10	0	0	5000	0	0	0	0	0	196	0	0	0	0	0	0	0	0	0	0	0	0
ENSSSCG00000000377	ENSSSCG00000000377	protein_coding	0	0	5000	0	0	2139	0	0	3352	0	0	1213	0	0	14	0	0	14	0	0	5000	0	0	1101	0	0	405	0	0	0	0	0	0	0	0	0	0	0	0
ENSSSCG00000000379	ESYT1	protein_coding	0	0	5000	0	0	6891	0	0	19758	0	0	12867	0	0	60	0	0	60	0	0	5000	0	0	3177	0	0	411	0	0	0	0	0	0	0	0	0	0	0	0
ENSSSCG00000000382	SMARCC2	protein_coding	0	0	5000	0	0	4921	0	0	23446	0	0	18525	0	0	58	0	0	58	0	0	5000	0	0	1295	0	0	122	0	0	0	0	0	0	0	0	0	0	0	0
ENSSSCG00000000383	ENSSSCG00000000383	protein_coding	0	0	5000	0	0	1710	0	0	4762	0	0	3052	0	0	6	0	0	6	0	0	5000	0	0	843	0	0	0	0	0	0	0	0	0	0	0	0	0	0	0
ENSSSCG00000000384	OBFC2B	protein_coding	1	0	5000	0	0	1484	0	0	7087	0	0	5603	0	0	12	0	0	12	0	0	5000	0	0	0	0	0	842	0	0	0	1	0	0	0	0	0	0	0	0
ENSSSCG00000000385	SLC39A5	protein_coding	0	0	5000	0	0	2009	0	0	5802	0	0	3793	0	0	24	0	0	24	1	0	5000	0	0	117	0	0	263	0	0	0	0	0	0	0	0	0	1	0	0
ENSSSCG00000000386	ANKRD52	protein_coding	0	0	5000	0	0	3228	0	0	14010	0	0	10782	0	0	56	0	0	56	0	0	5000	0	0	0	0	0	0	0	0	0	0	0	0	0	0	0	0	0	0
ENSSSCG00000000388	ENSSSCG00000000388	protein_coding	0	0	5000	0	0	480	0	0	1148	0	0	668	0	0	4	0	0	4	0	0	5000	0	0	0	0	0	0	0	0	0	0	0	0	0	0	0	0	0	0
ENSSSCG00000000393	PAN2	protein_coding	0	0	5000	0	0	4243	0	0	13711	0	0	9468	0	0	48	0	0	48	0	0	5000	0	0	625	0	0	0	0	0	0	0	0	0	0	0	0	0	0	0
ENSSSCG00000000394	CNPY2	protein_coding	0	0	5000	0	0	1314	0	0	3543	0	0	2229	0	0	10	0	0	10	0	0	5000	0	0	200	0	0	565	0	0	0	0	0	0	0	0	0	0	0	0
ENSSSCG00000000396	STAT2	protein_coding	0	0	5000	0	0	2989	0	0	14080	0	0	11091	0	0	51	0	0	51	0	0	5000	0	0	0	0	0	421	0	0	0	0	0	0	0	0	0	0	0	0
ENSSSCG00000000397	APOF	protein_coding	0	0	5000	0	0	1049	0	0	1287	0	0	238	0	0	4	0	0	4	0	0	5000	0	0	0	0	0	74	0	0	0	0	0	0	0	0	0	0	0	0
ENSSSCG00000000398	APON	protein_coding	0	0	5000	0	0	1936	0	0	2078	0	0	142	0	0	2	0	0	2	0	0	5000	0	0	289	0	0	882	0	0	0	0	0	0	0	0	0	0	0	0
ENSSSCG00000000399	TIMELESS	protein_coding	0	0	5000	0	0	5397	1	0	26003	1	0	20606	0	0	56	0	0	56	2	0	5000	0	0	1625	0	0	145	0	0	0	0	0	0	1	0	0	2	0	0
ENSSSCG00000000400	MIP	protein_coding	1	0	5000	0	0	795	0	0	4313	2	0	3518	0	0	6	0	0	6	0	0	5000	0	0	0	0	0	0	0	0	0	1	0	0	2	0	0	0	0	0
ENSSSCG00000000401	GLS2	protein_coding	0	0	5000	0	0	2135	0	0	9193	0	0	7058	0	0	32	0	0	32	0	0	5000	0	0	452	0	0	0	0	0	0	0	0	0	0	0	0	0	0	0
ENSSSCG00000000402	RBMS2	protein_coding	0	0	5000	0	0	1020	1	0	99891	1	0	98871	0	0	18	0	0	18	0	0	5000	0	0	0	0	0	177	0	0	0	0	0	0	1	0	0	0	0	0
ENSSSCG00000000403	BAZ2A	protein_coding	0	0	5000	0	0	8738	0	0	29900	0	0	21162	0	0	67	0	0	62	0	0	5006	0	0	2955	0	0	0	0	0	0	0	0	0	0	0	0	0	0	0
ENSSSCG00000000404	ENSSSCG00000000404	protein_coding	0	0	5000	0	0	624	0	0	1238	0	0	614	0	0	2	0	0	2	0	0	5000	0	0	0	0	0	0	0	0	0	0	0	0	0	0	0	0	0	0
ENSSSCG00000000405	ATP5B	protein_coding	1	0	5000	0	0	1767	0	0	7613	0	0	5846	0	0	18	0	0	18	1	0	5000	0	0	160	0	0	20	0	0	0	1	0	0	0	0	0	1	0	0
ENSSSCG00000000406	PTGES3	protein_coding	0	0	5000	0	0	2258	0	0	21673	0	0	19415	0	0	14	0	0	14	0	0	5000	0	0	1250	0	0	0	0	0	0	0	0	0	0	0	0	0	0	0
ENSSSCG00000000408	PRIM1	protein_coding	0	0	5000	0	0	717	0	0	14421	0	0	13704	0	0	10	0	0	10	0	0	5000	0	0	190	0	0	17	0	0	0	0	0	0	0	0	0	0	0	0
ENSSSCG00000000411	ENSSSCG00000000411	protein_coding	0	0	5000	0	0	5440	0	0	9005	0	0	3565	0	0	12	0	0	12	0	0	5000	0	0	3618	0	0	244	0	0	0	0	0	0	0	0	0	0	0	0
ENSSSCG00000000413	ENSSSCG00000000413	protein_coding	0	0	5000	0	0	3373	0	0	22266	0	0	18893	0	0	54	0	0	54	0	0	5000	0	0	241	0	0	0	0	0	0	0	0	0	0	0	0	0	0	0
ENSSSCG00000000414	ENSSSCG00000000414	protein_coding	0	0	5000	0	0	1547	0	0	5701	0	0	4154	0	0	8	0	0	8	0	0	5000	0	0	217	0	0	376	0	0	0	0	0	0	0	0	0	0	0	0
ENSSSCG00000000415	SDR9C7	protein_coding	0	0	5000	0	0	942	0	0	15350	0	0	14408	0	0	6	0	0	6	0	0	5000	0	0	0	0	0	0	0	0	0	0	0	0	0	0	0	0	0	0
ENSSSCG00000000416	GPR182	protein_coding	0	0	5000	0	0	1302	0	0	1805	0	0	503	0	0	4	0	0	4	0	0	5000	0	0	0	0	0	0	0	0	0	0	0	0	0	0	0	0	0	0
ENSSSCG00000000417	ZBTB39	protein_coding	0	0	5000	0	0	2088	0	0	2125	0	0	37	0	0	12	0	0	12	1	0	5000	0	0	0	0	0	0	0	0	0	0	0	0	0	0	0	1	0	0
ENSSSCG00000000418	TAC3	protein_coding	0	0	5000	0	0	773	1	0	7875	1	0	7102	0	0	12	0	0	12	0	0	5000	0	0	294	0	0	98	0	0	0	0	0	0	1	0	0	0	0	0
ENSSSCG00000000419	ENSSSCG00000000419	protein_coding	0	0	5000	0	0	1222	0	0	4894	0	0	3672	0	0	6	0	0	6	0	0	5000	0	0	217	0	0	0	0	0	0	0	0	0	0	0	0	0	0	0
ENSSSCG00000000420	NDUFA4L2	protein_coding	0	0	5000	0	0	961	0	0	2193	0	0	1232	0	0	6	0	0	6	0	0	5000	0	0	677	0	0	20	0	0	0	0	0	0	0	0	0	0	0	0
ENSSSCG00000000423	ENSSSCG00000000423	protein_coding	0	0	5000	0	0	6315	0	0	36235	0	0	29920	0	0	86	0	0	86	0	0	5000	0	0	873	0	0	0	0	0	0	0	0	0	0	0	0	0	0	0
ENSSSCG00000000424	ENSSSCG00000000424	protein_coding	0	0	5000	0	0	2593	0	0	13522	0	0	10929	0	0	40	0	0	40	0	0	5000	0	0	226	0	0	0	0	0	0	0	0	0	0	0	0	0	0	0
ENSSSCG00000000426	ENSSSCG00000000426	protein_coding	0	0	5000	0	0	2483	0	0	6049	0	0	3566	0	0	12	0	0	12	0	0	5000	0	0	747	0	0	158	0	0	0	0	0	0	0	0	0	0	0	0
ENSSSCG00000000429	ENSSSCG00000000429	protein_coding	0	0	5000	0	0	2255	0	0	20133	0	0	17878	0	0	52	0	0	52	0	0	5000	0	0	20	0	0	0	0	0	0	0	0	0	0	0	0	0	0	0
ENSSSCG00000000430	ENSSSCG00000000430	protein_coding	0	0	5000	0	0	1637	0	0	14033	0	0	12396	0	0	28	0	0	28	0	0	5000	0	0	410	0	0	0	0	0	0	0	0	0	0	0	0	0	0	0
ENSSSCG00000000431	MBD6	protein_coding	0	0	5000	0	0	3015	0	0	4868	0	0	1853	0	0	22	0	0	22	0	0	5000	0	0	0	0	0	0	0	0	0	0	0	0	0	0	0	0	0	0
ENSSSCG00000000433	B4GALNT1	protein_coding	0	0	5000	0	0	1833	0	0	7706	0	0	5873	0	0	32	0	0	32	0	0	5000	0	0	372	0	0	0	0	0	0	0	0	0	0	0	0	0	0	0
ENSSSCG00000000435	ARHGEF25	protein_coding	1	0	5000	0	0	1869	0	0	6645	0	0	4776	0	0	30	0	0	30	0	0	5000	0	0	0	0	0	0	0	0	0	1	0	0	0	0	0	0	0	0
ENSSSCG00000000436	PIP4K2C	protein_coding	0	0	5000	0	0	2495	0	0	4600	0	0	2105	0	0	12	0	0	12	0	0	5000	0	0	1512	0	0	227	0	0	0	0	0	0	0	0	0	0	0	0
ENSSSCG00000000437	ARHGAP9	protein_coding	0	0	5000	0	0	5640	0	0	10987	0	0	5347	0	0	34	0	0	34	0	0	5000	0	0	3336	0	0	0	0	0	0	0	0	0	0	0	0	0	0	0
ENSSSCG00000000438	ENSSSCG00000000438	protein_coding	0	0	5000	0	0	2344	0	0	8973	0	0	6629	0	0	38	0	0	38	0	0	5000	0	0	0	0	0	16	0	0	0	0	0	0	0	0	0	0	0	0
ENSSSCG00000000439	ENSSSCG00000000439	protein_coding	0	0	5000	0	0	3266	2	0	124425	2	0	121159	0	0	48	0	0	48	0	0	5000	0	0	374	0	0	21	0	0	0	0	0	0	2	0	0	0	0	0
ENSSSCG00000000441	ENSSSCG00000000441	protein_coding	0	0	5000	0	0	1636	0	0	6556	0	0	4920	0	0	30	0	0	30	0	0	5000	0	0	0	0	0	40	0	0	0	0	0	0	0	0	0	0	0	0
ENSSSCG00000000442	INHBE	protein_coding	0	0	5000	0	0	1056	0	0	1287	0	0	231	0	0	2	0	0	2	0	0	5000	0	0	0	0	0	0	0	0	0	0	0	0	0	0	0	0	0	0
ENSSSCG00000000443	GLI1	protein_coding	0	0	5000	0	0	3263	0	0	4410	0	0	1147	0	0	4	0	0	4	0	0	5000	0	0	1010	0	0	0	0	0	0	0	0	0	0	0	0	0	0	0
ENSSSCG00000000444	ENSSSCG00000000444	protein_coding	0	0	5000	0	0	1459	0	0	4882	0	0	3423	0	0	20	0	0	22	0	0	5200	0	0	388	0	0	0	0	0	0	0	0	0	0	0	0	0	0	0
ENSSSCG00000000449	DTX3	protein_coding	0	0	5000	0	0	2152	0	0	86521	0	0	84369	0	0	10	0	0	10	0	0	5000	0	0	660	0	0	451	0	0	0	0	0	0	0	0	0	0	0	0
ENSSSCG00000000451	AGAP2	protein_coding	0	0	150	0	0	1432	0	0	4313	0	0	2881	0	0	16	0	0	16	0	0	5000	0	0	144	0	0	154	0	0	0	0	0	0	0	0	0	0	0	0
ENSSSCG00000000453	XRCC6BP1	protein_coding	1	0	5000	0	0	2625	1	0	44679	1	0	42054	0	0	10	0	0	10	0	0	5000	0	0	1851	0	0	0	0	0	0	1	0	0	1	0	0	0	0	0
ENSSSCG00000000455	LRIG3	protein_coding	2	0	5000	0	0	3897	5	0	49506	5	0	45609	0	0	36	0	0	36	3	0	5000	0	0	215	0	0	322	0	0	0	2	0	0	5	0	0	3	0	0
ENSSSCG00000000456	SLC16A7	protein_coding	0	0	5000	0	0	4845	0	0	57749	0	0	52904	0	0	6	0	0	6	0	0	5000	0	0	3360	0	0	0	0	0	0	0	0	0	0	0	0	0	0	0
ENSSSCG00000000457	ENSSSCG00000000457	protein_coding	0	0	5000	0	0	4603	1	0	219664	1	0	215061	0	0	42	0	0	42	0	0	5000	0	0	1654	0	0	0	0	0	0	0	0	0	1	0	0	0	0	0
ENSSSCG00000000458	MON2	protein_coding	0	0	5000	0	0	6105	2	0	139431	2	0	133326	0	0	70	0	0	70	0	0	5000	0	0	1278	0	0	0	0	0	0	0	0	0	2	0	0	0	0	0
ENSSSCG00000000460	HSBP1	protein_coding	1	0	5000	0	0	523	0	0	523	0	0	0	0	0	0	0	0	0	1	0	5000	0	0	246	0	0	46	0	0	0	1	0	0	0	0	0	1	0	0
ENSSSCG00000000461	POLR2L	protein_coding	0	0	5000	0	0	201	0	0	201	0	0	0	0	0	0	0	0	0	2	0	5000	0	0	0	0	0	0	0	0	0	0	0	0	0	0	0	2	0	0
ENSSSCG00000000462	TMEM5	protein_coding	0	0	5000	0	0	1632	0	0	28827	0	0	27195	0	0	10	0	0	10	0	0	5000	0	0	84	0	0	204	0	0	0	0	0	0	0	0	0	0	0	0
ENSSSCG00000000464	C12ORF56	protein_coding	0	0	5024	0	0	1662	7	0	76031	7	0	74369	0	0	28	0	0	26	0	0	5000	0	0	0	0	0	0	0	0	0	0	0	0	7	0	0	0	0	0
ENSSSCG00000000466	XPOT	protein_coding	0	0	5000	0	0	2350	0	0	23201	0	0	20851	0	0	30	0	0	30	0	0	5000	0	0	26	0	0	563	0	0	0	0	0	0	0	0	0	0	0	0
ENSSSCG00000000468	WIF1	protein_coding	0	0	5000	0	0	464	0	0	942	0	0	478	0	0	2	0	0	2	0	0	5000	0	0	0	0	0	167	0	0	0	0	0	0	0	0	0	0	0	0
ENSSSCG00000000469	LEMD3	protein_coding	0	0	5000	0	0	2312	0	0	65727	0	0	63415	0	0	16	0	0	16	0	0	5000	0	0	0	0	0	65	0	0	0	0	0	0	0	0	0	0	0	0
ENSSSCG00000000471	HMGA2	protein_coding	0	0	5000	0	0	327	0	0	140200	0	0	139873	0	0	8	0	0	8	0	0	5000	0	0	0	0	0	0	0	0	0	0	0	0	0	0	0	0	0	0
ENSSSCG00000000472	LLPH	protein_coding	0	0	6058	0	0	1639	0	0	6637	0	0	4998	0	0	8	0	0	6	0	0	5000	0	0	1058	0	0	179	0	0	0	0	0	0	0	0	0	0	0	0
ENSSSCG00000000473	TMBIM4	protein_coding	0	0	5000	0	0	985	0	0	53695	0	0	52710	0	0	18	0	0	18	0	0	5000	0	0	0	0	0	118	0	0	0	0	0	0	0	0	0	0	0	0
ENSSSCG00000000474	ENSSSCG00000000474	pseudogene	0	0	5000	0	0	399	0	0	401	0	0	2	0	0	2	0	0	2	0	0	5000	0	0	0	0	0	0	0	0	0	0	0	0	0	0	0	0	0	0
ENSSSCG00000000475	IRAK3	protein_coding	0	0	5000	0	0	948	0	0	4593	0	0	3645	0	0	6	0	0	6	0	0	5000	0	0	0	0	0	0	0	0	0	0	0	0	0	0	0	0	0	0
ENSSSCG00000000476	ENSSSCG00000000476	protein_coding	0	0	5000	0	0	396	0	0	396	0	0	0	0	0	0	0	0	0	0	0	5000	0	0	0	0	0	0	0	0	0	0	0	0	0	0	0	0	0	0
ENSSSCG00000000477	HELB	protein_coding	0	0	5000	0	0	3519	0	0	45475	0	0	41956	0	0	24	0	0	24	0	0	5000	0	0	224	0	0	46	0	0	0	0	0	0	0	0	0	0	0	0
ENSSSCG00000000478	GRIP1	protein_coding	0	0	5000	1	0	3408	14	0	322756	13	0	319348	0	0	48	0	0	48	0	0	5000	0	0	0	0	0	69	0	0	0	0	0	1	13	0	0	0	0	0
ENSSSCG00000000480	IL26	protein_coding	0	0	5000	0	0	516	0	0	14886	0	0	14370	0	0	8	0	0	8	0	0	5000	0	0	0	0	0	0	0	0	0	0	0	0	0	0	0	0	0	0
ENSSSCG00000000481	IFNG	protein_coding	0	0	5000	0	0	717	0	0	4765	0	0	4048	0	0	6	0	0	6	0	0	5000	0	0	192	0	0	24	0	0	0	0	0	0	0	0	0	0	0	0
ENSSSCG00000000482	IL22	protein_coding	0	0	5000	0	0	573	0	0	4327	0	0	3754	0	0	8	0	0	8	0	0	5000	0	0	0	0	0	0	0	0	0	0	0	0	0	0	0	0	0	0
ENSSSCG00000000483	MDM1	protein_coding	0	0	5000	0	0	2826	0	0	32440	0	0	29614	0	0	28	0	0	28	0	0	5000	0	0	500	0	0	163	0	0	0	0	0	0	0	0	0	0	0	0
ENSSSCG00000000484	ENSSSCG00000000484	protein_coding	0	0	5000	0	0	375	0	0	375	0	0	0	0	0	0	0	0	0	0	0	5000	0	0	0	0	0	0	0	0	0	0	0	0	0	0	0	0	0	0
ENSSSCG00000000486	NUP107	protein_coding	0	0	5000	0	0	2959	2	0	48958	2	0	45999	0	0	54	0	0	54	0	0	5000	0	0	190	0	0	0	0	0	0	0	0	0	2	0	0	0	0	0
ENSSSCG00000000487	SLC35E3	protein_coding	0	0	5000	0	0	1011	0	0	4511	0	0	3500	0	0	4	0	0	4	0	0	5000	0	0	0	0	0	312	0	0	0	0	0	0	0	0	0	0	0	0
ENSSSCG00000000488	MDM2	protein_coding	0	0	5000	0	0	1892	1	0	172314	1	0	170422	0	0	22	0	0	22	0	0	5000	0	0	56	0	0	360	0	0	0	0	0	0	1	0	0	0	0	0
ENSSSCG00000000490	CPSF6	protein_coding	0	0	5000	0	0	1993	0	0	8343	0	0	6350	0	0	8	0	0	8	0	0	5000	0	0	1317	0	0	49	0	0	0	0	0	0	0	0	0	0	0	0
ENSSSCG00000000491	YEATS4	protein_coding	0	0	5000	0	0	630	0	0	5144	0	0	4514	0	0	2	0	0	2	0	0	5000	0	0	122	0	0	316	0	0	0	0	0	0	0	0	0	0	0	0
ENSSSCG00000000492	LYSC2_PIG	protein_coding	0	0	5000	0	0	1264	0	0	6363	0	0	5099	0	0	6	0	0	6	0	0	5000	0	0	759	0	0	64	0	0	0	0	0	0	0	0	0	0	0	0
ENSSSCG00000000493	FRS2	protein_coding	1	0	5000	0	0	1676	5	0	202276	5	0	200600	0	0	14	0	0	14	0	0	5000	0	0	0	0	0	152	0	0	0	1	0	0	5	0	0	0	0	0
ENSSSCG00000000496	CCT2	protein_coding	0	0	5000	0	0	2166	0	0	15250	0	0	13084	0	0	30	0	0	30	0	0	5000	0	0	347	0	0	211	0	0	0	0	0	0	0	0	0	0	0	0
ENSSSCG00000000499	BEST3	protein_coding	0	0	5000	0	0	2001	0	0	38734	0	0	36733	0	0	18	0	0	18	0	0	5000	0	0	0	0	0	0	0	0	0	0	0	0	0	0	0	0	0	0
ENSSSCG00000000500	RAB3IP	protein_coding	0	0	5000	0	0	1663	0	0	36294	0	0	34631	0	0	22	0	0	22	0	0	5000	0	0	271	0	0	0	0	0	0	0	0	0	0	0	0	0	0	0
ENSSSCG00000000501	ENSSSCG00000000501	protein_coding	0	0	5000	0	0	768	0	0	17496	0	0	16728	0	0	12	0	0	12	0	0	5000	0	0	0	0	0	0	0	0	0	0	0	0	0	0	0	0	0	0
ENSSSCG00000000502	CNOT2	protein_coding	0	0	5000	0	0	1744	2	0	74983	2	0	73239	0	0	36	0	0	36	0	0	5000	0	0	0	0	0	118	0	0	0	0	0	0	2	0	0	0	0	0
ENSSSCG00000000504	PTPRB	protein_coding	0	0	5000	0	0	6233	1	0	96255	1	0	90022	0	0	62	0	0	62	0	0	5000	0	0	0	0	0	227	0	0	0	0	0	0	1	0	0	0	0	0
ENSSSCG00000000508	ENSSSCG00000000508	protein_coding	1	0	5000	0	0	1806	0	0	13014	0	0	11208	0	0	18	0	0	18	0	0	5000	0	0	208	0	0	17	0	0	0	1	0	0	0	0	0	0	0	0
ENSSSCG00000000509	ENSSSCG00000000509	protein_coding	0	0	5000	0	0	3213	0	0	27496	0	0	24283	0	0	28	0	0	28	0	0	5000	0	0	0	0	0	0	0	0	0	0	0	0	0	0	0	0	0	0
ENSSSCG00000000510	TMEM19	protein_coding	0	0	5000	0	0	3257	1	0	25870	1	0	22613	0	0	10	0	0	10	0	0	5000	0	0	1667	0	0	579	0	0	0	0	0	0	1	0	0	0	0	0
ENSSSCG00000000511	RAB21	protein_coding	0	0	5000	0	0	991	0	0	28317	0	0	27326	0	0	12	0	0	12	0	0	5000	0	0	0	0	0	322	0	0	0	0	0	0	0	0	0	0	0	0
ENSSSCG00000000512	TBC1D15	protein_coding	0	0	5000	0	0	3208	1	0	52178	1	0	48970	0	0	32	0	0	32	0	0	5000	0	0	1183	0	0	0	0	0	0	0	0	0	1	0	0	0	0	0
ENSSSCG00000000515	TRHDE	protein_coding	0	0	5000	0	0	3204	9	0	452178	9	0	448974	0	0	40	0	0	40	0	0	5000	0	0	0	0	0	126	0	0	0	0	0	0	9	0	0	0	0	0
ENSSSCG00000000516	KCNC2	protein_coding	0	0	5000	0	0	1250	0	0	9036	0	0	7786	0	0	4	0	0	4	0	0	5000	0	0	0	0	0	527	0	0	0	0	0	0	0	0	0	0	0	0
ENSSSCG00000000517	CAPS2	protein_coding	0	0	5000	0	0	2575	1	0	92106	1	0	89531	0	0	32	0	0	32	0	0	5000	0	0	955	0	0	0	0	0	0	0	0	0	1	0	0	0	0	0
ENSSSCG00000000519	GLIPR1	protein_coding	0	0	5000	0	0	2893	7	0	44978	7	0	42085	0	0	14	0	0	14	0	0	5000	0	0	1642	0	0	441	0	0	0	0	0	0	7	0	0	0	0	0
ENSSSCG00000000520	KRR1	protein_coding	0	0	5000	0	0	5818	0	0	14845	0	0	9027	0	0	18	0	0	18	0	0	5000	0	0	4604	0	0	86	0	0	0	0	0	0	0	0	0	0	0	0
ENSSSCG00000000521	PHLDA1	protein_coding	0	0	5000	0	0	1167	0	0	1167	0	0	0	0	0	0	0	0	0	1	0	5000	0	0	0	0	0	0	0	0	0	0	0	0	0	0	0	1	0	0
ENSSSCG00000000522	NAP1L1	protein_coding	0	0	5000	0	0	2914	1	0	34026	1	0	31112	0	0	30	0	0	30	0	0	5000	0	0	1620	0	0	118	0	0	0	0	0	0	1	0	0	0	0	0
ENSSSCG00000000523	BBS10	protein_coding	0	0	5000	0	0	2919	0	0	3349	0	0	430	0	0	2	0	0	2	0	0	5000	0	0	707	0	0	40	0	0	0	0	0	0	0	0	0	0	0	0
ENSSSCG00000000524	ENSSSCG00000000524	protein_coding	0	0	5000	0	0	506	0	0	2054	0	0	1548	0	0	4	0	0	4	1	0	5000	0	0	22	0	0	40	0	0	0	0	0	0	0	0	0	1	0	0
ENSSSCG00000000527	SYT10	protein_coding	0	0	5000	0	0	1938	1	0	63024	1	0	61086	0	0	12	0	0	12	0	0	5000	0	0	48	0	0	318	0	0	0	0	0	0	1	0	0	0	0	0
ENSSSCG00000000528	PKP2	protein_coding	0	0	5000	0	0	2599	1	0	139427	1	0	136828	0	0	26	0	0	26	0	0	5000	0	0	0	0	0	103	0	0	0	0	0	0	1	0	0	0	0	0
ENSSSCG00000000529	ENSSSCG00000000529	protein_coding	0	0	5000	0	0	5095	0	0	31784	0	0	26689	0	0	34	0	0	34	0	0	5000	0	0	3202	0	0	0	0	0	0	0	0	0	0	0	0	0	0	0
ENSSSCG00000000530	FGD4	protein_coding	0	0	5000	0	0	1718	0	0	25408	0	0	23690	0	0	26	0	0	26	0	0	5000	0	0	0	0	0	41	0	0	0	0	0	0	0	0	0	0	0	0
ENSSSCG00000000531	BICD1	protein_coding	0	0	10000	0	0	3471	3	0	208672	3	0	205201	0	0	20	0	0	20	0	0	5000	0	0	0	0	0	861	0	0	0	0	0	0	3	0	0	0	0	0
ENSSSCG00000000534	IPO8	protein_coding	0	0	5000	0	0	5292	0	0	82974	0	0	77682	0	0	48	0	0	48	0	0	5000	0	0	2348	0	0	244	0	0	0	0	0	0	0	0	0	0	0	0
ENSSSCG00000000536	ERGIC2	protein_coding	0	0	5000	0	0	3546	0	0	49164	0	0	45618	0	0	26	0	0	26	0	0	5000	0	0	2253	0	0	159	0	0	0	0	0	0	0	0	0	0	0	0
ENSSSCG00000000539	TMTC1	protein_coding	0	0	5000	0	0	3042	0	0	20242	0	0	17200	0	0	12	0	0	12	0	0	5000	0	0	2154	0	0	195	0	0	0	0	0	0	0	0	0	0	0	0
ENSSSCG00000000540	OVCH1	protein_coding	0	0	5000	0	0	2343	0	0	46927	0	0	44584	0	0	46	0	0	46	0	0	5000	0	0	0	0	0	0	0	0	0	0	0	0	0	0	0	0	0	0
ENSSSCG00000000541	FAR2	protein_coding	0	0	5000	0	0	3723	4	0	198956	4	0	195233	0	0	22	0	0	22	0	0	5000	0	0	1724	0	0	451	0	0	0	0	0	0	4	0	0	0	0	0
ENSSSCG00000000543	CCDC91	protein_coding	0	0	5000	0	0	713	0	0	94534	0	0	93821	0	0	10	0	0	10	0	0	5000	0	0	35	0	0	210	0	0	0	0	0	0	0	0	0	0	0	0
ENSSSCG00000000544	PTHLH	protein_coding	0	0	5000	0	0	1306	0	0	12117	0	0	10811	0	0	6	0	0	6	0	0	5000	0	0	454	0	0	318	0	0	0	0	0	0	0	0	0	0	0	0
ENSSSCG00000000545	KLHDC5	protein_coding	0	0	5000	0	0	4184	0	0	21878	0	0	17694	0	0	4	0	0	4	0	0	5000	0	0	2606	0	0	0	0	0	0	0	0	0	0	0	0	0	0	0
ENSSSCG00000000546	MANSC4	protein_coding	0	0	5000	0	0	1023	0	0	7798	0	0	6775	0	0	4	0	0	4	0	0	5000	0	0	0	0	0	0	0	0	0	0	0	0	0	0	0	0	0	0
ENSSSCG00000000547	MRPS35	protein_coding	0	0	5000	0	0	1952	0	0	49382	0	0	47430	0	0	14	0	0	14	0	0	5000	0	0	873	0	0	101	0	0	0	0	0	0	0	0	0	0	0	0
ENSSSCG00000000548	REP15	protein_coding	0	0	5000	0	0	708	0	0	708	0	0	0	0	0	0	0	0	0	0	0	5000	0	0	0	0	0	0	0	0	0	0	0	0	0	0	0	0	0	0
ENSSSCG00000000549	PPFIBP1	protein_coding	0	0	5000	0	0	4878	0	0	50766	0	0	45888	0	0	56	0	0	56	0	0	5000	0	0	1764	0	0	20	0	0	0	0	0	0	0	0	0	0	0	0
ENSSSCG00000000550	C12ORF70	protein_coding	0	0	5000	0	0	1106	0	0	29765	0	0	28659	0	0	24	0	0	26	0	0	5024	0	0	0	0	0	0	0	0	0	0	0	0	0	0	0	0	0	0
ENSSSCG00000000551	ARNTL2	protein_coding	0	0	5000	0	0	1485	1	0	74137	1	0	72652	0	0	22	0	0	22	0	0	5000	0	0	0	0	0	18	0	0	0	0	0	0	1	0	0	0	0	0
ENSSSCG00000000552	MED21	protein_coding	0	0	5000	0	0	1296	0	0	6520	0	0	5224	0	0	6	0	0	6	0	0	5000	0	0	771	0	0	90	0	0	0	0	0	0	0	0	0	0	0	0
ENSSSCG00000000553	TM7SF3	protein_coding	1	0	5000	0	0	4255	2	0	43269	2	0	39014	0	0	22	0	0	22	1	0	5000	0	0	2293	0	0	249	0	0	0	1	0	0	2	0	0	1	0	0
ENSSSCG00000000554	FGFR1OP2	protein_coding	0	0	5000	0	0	3950	4	0	30845	4	0	26895	0	0	12	0	0	12	0	0	5000	0	0	2875	0	0	313	0	0	0	0	0	0	4	0	0	0	0	0
ENSSSCG00000000555	ITPR2	protein_coding	0	0	5000	0	0	6651	9	0	425560	9	0	418909	0	0	88	0	0	88	0	0	5000	0	0	4161	0	0	0	0	0	0	0	0	0	9	0	0	0	0	0
ENSSSCG00000000559	RASSF8	protein_coding	0	0	5000	0	0	1555	0	0	79579	0	0	78024	0	0	10	0	0	10	0	0	5000	0	0	0	0	0	280	0	0	0	0	0	0	0	0	0	0	0	0
ENSSSCG00000000560	LYRM5	protein_coding	0	0	5000	0	0	431	0	0	5220	0	0	4789	0	0	4	0	0	4	0	0	5000	0	0	0	0	0	158	0	0	0	0	0	0	0	0	0	0	0	0
ENSSSCG00000000563	ENSSSCG00000000563	protein_coding	0	0	10000	0	0	1567	0	0	21547	0	0	19980	0	0	32	0	0	32	0	0	5000	0	0	0	0	0	8	0	0	0	0	0	0	0	0	0	0	0	0
ENSSSCG00000000566	ENSSSCG00000000566	protein_coding	0	0	5000	0	0	776	4	0	152896	4	0	152120	0	0	8	0	0	8	0	0	5000	0	0	46	0	0	28	0	0	0	0	0	0	4	0	0	0	0	0
ENSSSCG00000000567	SOX5	protein_coding	0	0	5000	0	0	951	2	0	29109	2	0	28158	0	0	10	0	0	10	0	0	5000	0	0	0	0	0	0	0	0	0	0	0	0	2	0	0	0	0	0
ENSSSCG00000000570	ENSSSCG00000000570	protein_coding	0	0	5000	0	0	2994	0	0	33722	0	0	30728	0	0	26	0	0	26	0	0	5000	0	0	1249	0	0	20	0	0	0	0	0	0	0	0	0	0	0	0
ENSSSCG00000000571	ABCC9	protein_coding	0	0	5000	0	0	4226	3	0	120478	3	0	116252	0	0	66	0	0	66	0	0	5000	0	0	5	0	0	0	0	0	0	0	0	0	3	0	0	0	0	0
ENSSSCG00000000572	CMAS	protein_coding	0	0	5000	0	0	2477	0	0	20774	0	0	18297	0	0	14	0	0	14	0	0	5000	0	0	1062	0	0	110	0	0	0	0	0	0	0	0	0	0	0	0
ENSSSCG00000000573	KCNJ8	protein_coding	0	0	5000	0	0	1875	0	0	7844	0	0	5969	0	0	4	0	0	4	0	0	5000	0	0	183	0	0	417	0	0	0	0	0	0	0	0	0	0	0	0
ENSSSCG00000000574	ENSSSCG00000000574	protein_coding	0	0	5000	0	0	668	3	0	7273	3	0	6605	0	0	4	0	0	4	0	0	5000	0	0	315	0	0	116	0	0	0	0	0	0	3	0	0	0	0	0
ENSSSCG00000000576	LDHB	protein_coding	0	0	5000	0	0	1106	0	0	21306	0	0	20200	0	0	20	0	0	20	0	0	5000	0	0	0	0	0	95	0	0	0	0	0	0	0	0	0	0	0	0
ENSSSCG00000000577	GYS2	protein_coding	0	0	5000	0	0	2990	0	0	52745	0	0	49755	0	0	30	0	0	30	0	0	5000	0	0	555	0	0	326	0	0	0	0	0	0	0	0	0	0	0	0
ENSSSCG00000000579	GOLT1B	protein_coding	0	0	5000	0	0	3062	0	0	13870	0	0	10808	0	0	8	0	0	8	0	0	5000	0	0	2486	0	0	159	0	0	0	0	0	0	0	0	0	0	0	0
ENSSSCG00000000580	RECQL	protein_coding	0	0	5000	0	0	2873	0	0	42541	0	0	39668	0	0	28	0	0	28	0	0	5000	0	0	811	0	0	112	0	0	0	0	0	0	0	0	0	0	0	0
ENSSSCG00000000582	IAPP	protein_coding	0	0	5000	0	0	270	0	0	3205	0	0	2935	0	0	2	0	0	2	0	0	5000	0	0	0	0	0	0	0	0	0	0	0	0	0	0	0	0	0	0
ENSSSCG00000000583	PYROXD1	protein_coding	0	0	5000	0	0	4576	0	0	27594	0	0	23018	0	0	24	0	0	24	0	0	5000	0	0	2492	0	0	620	0	0	0	0	0	0	0	0	0	0	0	0
ENSSSCG00000000584	SLCO1A2	protein_coding	0	0	5000	0	0	4370	3	0	47398	1	0	43028	0	0	31	0	0	31	0	0	5000	2	0	2360	0	0	0	0	0	0	0	0	0	1	0	0	0	2	0
ENSSSCG00000000585	SLCO1C1	protein_coding	1	0	5000	0	0	2130	2	0	75143	2	0	73013	0	0	30	0	0	30	0	0	5000	0	0	0	0	0	0	0	0	0	1	0	0	2	0	0	0	0	0
ENSSSCG00000000587	AEBP2	protein_coding	0	0	5000	0	0	4283	8	0	74230	8	0	69947	0	0	18	0	0	18	0	0	5000	0	0	2741	0	0	0	0	0	0	0	0	0	8	0	0	0	0	0
ENSSSCG00000000588	PLEKHA5	protein_coding	0	0	5000	0	0	4018	0	0	88689	0	0	84671	0	0	60	0	0	60	0	0	5000	0	0	895	0	0	0	0	0	0	0	0	0	0	0	0	0	0	0
ENSSSCG00000000589	CAPZA3	protein_coding	0	0	5000	0	0	897	0	0	897	0	0	0	0	0	0	0	0	0	0	0	5000	0	0	0	0	0	0	0	0	0	0	0	0	0	0	0	0	0	0
ENSSSCG00000000590	PLCZ1	protein_coding	0	0	5000	0	0	2135	0	0	44229	0	0	42094	0	0	26	0	0	26	0	0	5000	0	0	44	0	0	180	0	0	0	0	0	0	0	0	0	0	0	0
ENSSSCG00000000591	PIK3C2G	protein_coding	0	0	5000	0	0	4590	1	0	360108	1	0	355518	0	0	76	0	0	74	0	0	5000	0	0	0	0	0	0	0	0	0	0	0	0	1	0	0	0	0	0
ENSSSCG00000000593	RECQL	protein_coding	0	0	5000	0	0	1167	0	0	1202	0	0	35	0	0	13	0	0	13	0	0	5000	0	0	0	0	0	0	0	0	0	0	0	0	0	0	0	0	0	0
ENSSSCG00000000594	RERGL	protein_coding	0	0	5000	0	0	389	0	0	6242	0	0	5853	0	0	6	0	0	6	0	0	5000	0	0	2	0	0	78	0	0	0	0	0	0	0	0	0	0	0	0
ENSSSCG00000000596	ENSSSCG00000000596	pseudogene	0	0	5000	0	0	351	0	0	355	0	0	4	0	0	2	0	0	2	0	0	5000	0	0	0	0	0	0	0	0	0	0	0	0	0	0	0	0	0	0
ENSSSCG00000000597	LMO3	protein_coding	0	0	5000	0	0	940	0	0	53232	0	0	52292	0	0	6	0	0	6	0	0	5000	0	0	348	0	0	154	0	0	0	0	0	0	0	0	0	0	0	0
ENSSSCG00000000598	SLC15A5	protein_coding	0	0	5000	0	0	1170	0	0	68785	0	0	67615	0	0	12	0	0	12	0	0	5000	0	0	0	0	0	0	0	0	0	0	0	0	0	0	0	0	0	0
ENSSSCG00000000599	DERA	protein_coding	1	0	5000	0	0	1657	2	0	74811	2	0	73154	0	0	16	0	0	16	0	0	5000	0	0	700	0	0	0	0	0	0	1	0	0	2	0	0	0	0	0
ENSSSCG00000000600	EPS8	protein_coding	0	0	5000	0	0	3710	1	0	70178	1	0	66468	0	0	40	0	0	40	0	0	5000	0	0	1226	0	0	0	0	0	0	0	0	0	1	0	0	0	0	0
ENSSSCG00000000601	PTPRO	protein_coding	2	0	5000	0	0	2275	7	0	48799	7	0	46524	0	0	30	0	0	28	0	0	5000	0	0	640	0	0	417	0	0	0	2	0	0	7	0	0	0	0	0
ENSSSCG00000000602	RERG	protein_coding	0	0	5000	0	0	2232	1	0	115025	1	0	112793	0	0	8	0	0	8	0	0	5000	0	0	1309	0	0	323	0	0	0	0	0	0	1	0	0	0	0	0
ENSSSCG00000000603	PDE6H	protein_coding	0	0	5000	0	0	258	0	0	5101	0	0	4843	0	0	4	0	0	4	0	0	5000	0	0	6	0	0	0	0	0	0	0	0	0	0	0	0	0	0	0
ENSSSCG00000000604	ARHGDIB	protein_coding	0	0	5000	0	0	1824	0	0	22229	0	0	20405	0	0	10	0	0	10	0	0	5000	0	0	774	0	0	447	0	0	0	0	0	0	0	0	0	0	0	0
ENSSSCG00000000605	ERP27	protein_coding	0	0	5000	0	0	819	0	0	25848	0	0	25029	0	0	12	0	0	12	0	0	5000	0	0	0	0	0	0	0	0	0	0	0	0	0	0	0	0	0	0
ENSSSCG00000000606	MGP	protein_coding	0	0	5000	0	0	663	0	0	4163	0	0	3500	0	0	6	0	0	6	0	0	5000	0	0	237	0	0	114	0	0	0	0	0	0	0	0	0	0	0	0
ENSSSCG00000000607	ART4	protein_coding	0	0	5000	0	0	1812	0	0	18693	0	0	16881	0	0	4	0	0	4	0	0	5000	0	0	771	0	0	0	0	0	0	0	0	0	0	0	0	0	0	0
ENSSSCG00000000608	GPBP1L1	protein_coding	0	0	5000	0	0	1302	0	0	1695	0	0	393	0	0	10	0	0	10	0	0	5000	0	0	0	0	0	0	0	0	0	0	0	0	0	0	0	0	0	0
ENSSSCG00000000609	C12ORF60	protein_coding	0	0	5000	0	0	732	0	0	732	0	0	0	0	0	0	0	0	0	0	0	5000	0	0	0	0	0	0	0	0	0	0	0	0	0	0	0	0	0	0
ENSSSCG00000000610	C12ORF69	protein_coding	0	0	5000	0	0	678	0	0	678	0	0	0	0	0	0	0	0	0	0	0	5000	0	0	0	0	0	0	0	0	0	0	0	0	0	0	0	0	0	0
ENSSSCG00000000611	WBP11	protein_coding	0	0	5000	0	0	3591	0	0	66681	0	0	63090	0	0	22	0	0	22	0	0	5000	0	0	1411	0	0	254	0	0	0	0	0	0	0	0	0	0	0	0
ENSSSCG00000000612	ATF7IP	protein_coding	0	0	5000	0	0	8187	0	0	127239	0	0	119052	0	0	30	0	0	30	0	0	10000	0	0	4163	0	0	196	0	0	0	0	0	0	0	0	0	0	0	0
ENSSSCG00000000613	GUCY2C	protein_coding	0	0	5000	0	0	1317	7	0	74260	7	0	72943	0	0	10	0	0	10	0	0	5000	0	0	477	0	0	144	0	0	0	0	0	0	7	0	0	0	0	0
ENSSSCG00000000614	GRIN2B	protein_coding	0	0	5000	0	0	4056	3	0	201816	3	0	197760	0	0	22	0	0	22	0	0	5000	0	0	0	0	0	0	0	0	0	0	0	0	3	0	0	0	0	0
ENSSSCG00000000615	ENSSSCG00000000615	pseudogene	0	0	5000	0	0	522	0	0	525	0	0	3	0	0	3	0	0	3	0	0	5000	0	0	0	0	0	0	0	0	0	0	0	0	0	0	0	0	0	0
ENSSSCG00000000619	KIAA1467	protein_coding	0	0	5000	0	0	5061	5	0	65593	5	0	60532	0	0	22	0	0	22	0	0	5000	0	0	3201	0	0	0	0	0	0	0	0	0	5	0	0	0	0	0
ENSSSCG00000000620	HEBP1	protein_coding	0	0	5000	0	0	725	0	0	1753	0	0	1028	0	0	2	0	0	2	0	0	5000	0	0	349	0	0	52	0	0	0	0	0	0	0	0	0	0	0	0
ENSSSCG00000000622	TCTP	protein_coding	0	0	5000	0	0	516	0	0	533	0	0	17	0	0	4	0	0	4	0	0	5000	0	0	0	0	0	0	0	0	0	0	0	0	0	0	0	0	0	0
ENSSSCG00000000623	BCL-G	protein_coding	0	0	5000	0	0	1251	8	0	22955	8	0	21704	0	0	10	0	0	10	0	0	5000	0	0	199	0	0	62	0	0	0	0	0	0	8	0	0	0	0	0
ENSSSCG00000000625	LRP6	protein_coding	5	0	5000	0	0	8870	3	0	96996	3	0	88126	0	0	42	0	0	42	0	0	5000	0	0	4446	0	0	11	0	0	0	5	0	0	3	0	0	0	0	0
ENSSSCG00000000628	SL44-1	protein_coding	0	0	5243	0	0	713	0	0	2664	0	0	1951	0	0	12	0	0	12	0	0	5590	0	0	0	0	0	0	0	0	0	0	0	0	0	0	0	0	0	0
ENSSSCG00000000629	ENSSSCG00000000629	protein_coding	0	0	5000	0	0	1089	1	0	3088	1	0	1999	0	0	7	0	0	7	0	0	5000	0	0	0	0	0	0	0	0	0	0	0	0	1	0	0	0	0	0
ENSSSCG00000000631	TAS2R9	protein_coding	0	0	5000	0	0	936	0	0	936	0	0	0	0	0	0	0	0	0	0	0	5000	0	0	0	0	0	0	0	0	0	0	0	0	0	0	0	0	0	0
ENSSSCG00000000633	CSDA	protein_coding	0	0	5000	0	0	2426	0	0	23894	0	0	21468	0	0	18	0	0	18	0	0	5000	0	0	941	0	0	342	0	0	0	0	0	0	0	0	0	0	0	0
ENSSSCG00000000634	STYK1	protein_coding	0	0	5000	0	0	3167	0	0	22116	0	0	18949	0	0	18	0	0	18	0	0	5000	0	0	1247	0	0	630	0	0	0	0	0	0	0	0	0	0	0	0
ENSSSCG00000000635	MAGOHB	protein_coding	0	0	5000	0	0	623	0	0	7878	0	0	7255	0	0	8	0	0	8	0	0	5000	0	0	165	0	0	11	0	0	0	0	0	0	0	0	0	0	0	0
ENSSSCG00000000636	LY49	protein_coding	2	0	5000	0	0	993	1	0	18365	1	0	17372	0	0	12	0	0	12	0	0	5000	0	0	115	0	0	89	0	0	0	2	0	0	1	0	0	0	0	0
ENSSSCG00000000637	ENSSSCG00000000637	protein_coding	0	0	5000	0	0	675	0	0	8253	0	0	7578	0	0	18	0	0	18	0	0	5000	0	0	0	0	0	0	0	0	0	0	0	0	0	0	0	0	0	0
ENSSSCG00000000638	ENSSSCG00000000638	protein_coding	0	0	5000	0	0	951	0	0	9981	0	0	9030	0	0	14	0	0	14	0	0	5000	0	0	129	0	0	0	0	0	0	0	0	0	0	0	0	0	0	0
ENSSSCG00000000639	CLEC9A	protein_coding	0	0	5000	0	0	750	0	0	9706	0	0	8956	0	0	10	0	0	10	0	0	5000	0	0	0	0	0	0	0	0	0	0	0	0	0	0	0	0	0	0
ENSSSCG00000000640	ENSSSCG00000000640	protein_coding	0	0	5000	0	0	1585	1	0	4954	1	0	3369	0	0	10	0	0	10	0	0	5000	0	0	799	0	0	78	0	0	0	0	0	0	1	0	0	0	0	0
ENSSSCG00000000641	KLRK1	protein_coding	0	0	5000	0	0	1195	0	0	8456	0	0	7261	0	0	14	0	0	14	0	0	5000	0	0	316	0	0	234	0	0	0	0	0	0	0	0	0	0	0	0
ENSSSCG00000000642	KLRD1	protein_coding	0	0	5000	0	0	231	0	0	1025	0	0	794	0	0	2	0	0	2	0	0	5000	0	0	0	0	0	0	0	0	0	0	0	0	0	0	0	0	0	0
ENSSSCG00000000643	ENSSSCG00000000643	protein_coding	0	0	5000	0	0	399	0	0	1921	0	0	1522	0	0	2	0	0	2	0	0	5000	0	0	0	0	0	0	0	0	0	0	0	0	0	0	0	0	0	0
ENSSSCG00000000644	GABARAPL1	protein_coding	0	0	5000	0	0	599	0	0	8141	0	0	7542	0	0	6	0	0	6	0	0	5000	0	0	0	0	0	245	0	0	0	0	0	0	0	0	0	0	0	0
ENSSSCG00000000645	GABARAPL1	protein_coding	0	0	5000	0	0	1652	0	0	9249	0	0	7597	0	0	6	0	0	6	0	0	5000	0	0	1298	0	0	0	0	0	0	0	0	0	0	0	0	0	0	0
ENSSSCG00000000647	OLR1	protein_coding	4	0	5000	0	0	2565	1	0	11354	1	0	8789	0	0	10	0	0	10	0	0	5000	0	0	1626	0	0	114	0	0	0	4	0	0	1	0	0	0	0	0
ENSSSCG00000000648	CLEC7A	protein_coding	1	0	5000	0	0	2098	2	0	13583	2	0	11485	0	0	12	0	0	12	1	0	5000	0	0	1227	0	0	127	0	0	0	1	0	0	2	0	0	1	0	0
ENSSSCG00000000649	CLEC1A	protein_coding	0	0	5000	0	0	672	1	0	18756	1	0	18084	0	0	8	0	0	8	0	0	5000	0	0	6	0	0	0	0	0	0	0	0	0	1	0	0	0	0	0
ENSSSCG00000000650	CLEC1B	protein_coding	0	0	5000	0	0	522	0	0	4788	0	0	4266	0	0	6	0	0	6	0	0	5000	0	0	0	0	0	0	0	0	0	0	0	0	0	0	0	0	0	0
ENSSSCG00000000651	CLEC12B	protein_coding	0	0	5000	0	0	991	0	0	6748	0	0	5757	0	0	10	0	0	10	0	0	5000	0	0	144	0	0	16	0	0	0	0	0	0	0	0	0	0	0	0
ENSSSCG00000000652	CLEC12A	protein_coding	0	0	5000	0	0	1908	0	0	14940	0	0	13032	0	0	10	0	0	10	0	0	5000	0	0	701	0	0	415	0	0	0	0	0	0	0	0	0	0	0	0
ENSSSCG00000000653	CD69	protein_coding	0	0	5000	0	0	1768	0	0	8047	0	0	6279	0	0	8	0	0	8	0	0	5000	0	0	993	0	0	172	0	0	0	0	0	0	0	0	0	0	0	0
ENSSSCG00000000654	CLECL1	protein_coding	1	0	5000	0	0	1787	0	0	18301	0	0	16514	0	0	10	0	0	10	0	0	5000	0	0	636	0	0	482	0	0	0	1	0	0	0	0	0	0	0	0
ENSSSCG00000000655	KLRF1	protein_coding	0	0	5000	0	0	1091	0	0	11100	0	0	10009	0	0	10	0	0	10	0	0	5000	0	0	337	0	0	52	0	0	0	0	0	0	0	0	0	0	0	0
ENSSSCG00000000656	CLEC2B	protein_coding	0	0	5000	0	0	2366	0	0	29599	0	0	27233	0	0	14	0	0	16	0	0	10000	0	0	1214	0	0	566	0	0	0	0	0	0	0	0	0	0	0	0
ENSSSCG00000000657	CLEC2D	protein_coding	1	0	5000	0	0	1180	0	0	35823	0	0	34643	0	0	16	0	0	16	0	0	5000	0	0	0	0	0	544	0	0	0	1	0	0	0	0	0	0	0	0
ENSSSCG00000000659	ENSSSCG00000000659	protein_coding	1	0	5000	0	0	4887	1	0	51931	1	0	47044	0	0	95	0	0	98	1	0	7413	0	0	189	0	0	0	0	0	0	1	0	0	1	0	0	1	0	0
ENSSSCG00000000660	A2M	protein_coding	0	0	5000	0	0	4465	2	0	45024	2	0	40559	1	0	72	1	0	72	0	0	5000	0	0	31	0	0	0	0	0	0	0	0	0	2	1	1	0	0	0
ENSSSCG00000000661	PHC1	protein_coding	0	0	5000	0	0	3435	1	0	22335	1	0	18900	0	0	34	0	0	34	0	0	5000	0	0	0	0	0	407	0	0	0	0	0	0	1	0	0	0	0	0
ENSSSCG00000000662	M6PR	protein_coding	0	0	5000	0	0	2310	0	0	6438	0	0	4128	0	0	10	0	0	10	0	0	5000	0	0	1470	0	0	0	0	0	0	0	0	0	0	0	0	0	0	0
ENSSSCG00000000663	KLRG1	protein_coding	0	0	5000	0	0	579	0	0	17422	0	0	16843	0	0	8	0	0	8	0	0	5000	0	0	0	0	0	0	0	0	0	0	0	0	0	0	0	0	0	0
ENSSSCG00000000664	A2ML1	protein_coding	0	0	5000	0	0	3750	1	0	33924	1	0	30174	0	0	56	0	0	56	0	0	5000	0	0	0	0	0	0	0	0	0	0	0	0	1	0	0	0	0	0
ENSSSCG00000000665	RIMKLB	protein_coding	0	0	5000	0	0	1312	0	0	28352	0	0	27040	0	0	10	0	0	10	0	0	5000	0	0	0	0	0	151	0	0	0	0	0	0	0	0	0	0	0	0
ENSSSCG00000000666	MFAP5	protein_coding	0	0	5000	0	0	348	0	0	13892	0	0	13544	0	0	14	0	0	14	0	0	5000	0	0	0	0	0	0	0	0	0	0	0	0	0	0	0	0	0	0
ENSSSCG00000000667	AICDA	protein_coding	0	0	5000	0	0	708	0	0	8649	0	0	7941	0	0	8	0	0	8	0	0	5000	0	0	0	0	0	108	0	0	0	0	0	0	0	0	0	0	0	0
ENSSSCG00000000668	APOBEC1	protein_coding	0	0	5000	0	0	734	0	0	7873	0	0	7139	0	0	8	0	0	8	0	0	5000	0	0	0	0	0	23	0	0	0	0	0	0	0	0	0	0	0	0
ENSSSCG00000000669	GDF3	protein_coding	0	0	5000	0	0	1113	0	0	5727	0	0	4614	0	0	2	0	0	2	0	0	5000	0	0	0	0	0	0	0	0	0	0	0	0	0	0	0	0	0	0
ENSSSCG00000000670	ENSSSCG00000000670	pseudogene	0	0	5000	0	0	885	0	0	1467	0	0	582	0	0	11	0	0	11	0	0	5000	0	0	0	0	0	0	0	0	0	0	0	0	0	0	0	0	0	0
ENSSSCG00000000672	CLSTN3	protein_coding	0	0	5000	0	0	4002	0	0	27515	0	0	23513	0	0	34	0	0	34	0	0	5000	0	0	805	0	0	323	0	0	0	0	0	0	0	0	0	0	0	0
ENSSSCG00000000674	ENSSSCG00000000674	protein_coding	0	0	5000	0	0	539	0	0	2966	0	0	2427	0	0	4	0	0	4	0	0	5000	0	0	23	0	0	114	0	0	0	0	0	0	0	0	0	0	0	0
ENSSSCG00000000675	C1R	protein_coding	0	0	5000	0	0	2322	0	0	10851	0	0	8529	0	0	28	0	0	28	0	0	5000	0	0	111	0	0	108	0	0	0	0	0	0	0	0	0	0	0	0
ENSSSCG00000000679	LRRC23	protein_coding	0	0	5000	0	0	1029	0	0	6485	0	0	5456	0	0	10	0	0	10	0	0	5000	0	0	0	0	0	0	0	0	0	0	0	0	0	0	0	0	0	0
ENSSSCG00000000680	GPR162	protein_coding	0	0	5000	0	0	2738	0	0	5778	0	0	3040	0	0	8	0	0	8	0	0	5000	0	0	230	0	0	741	0	0	0	0	0	0	0	0	0	0	0	0
ENSSSCG00000000681	LEPREL2	protein_coding	0	0	5000	0	0	2494	0	0	12192	0	0	9698	0	0	28	0	0	28	0	0	5000	0	0	307	0	0	0	0	0	0	0	0	0	0	0	0	0	0	0
ENSSSCG00000000682	GNB3	protein_coding	0	0	5000	0	0	1654	0	0	6742	0	0	5088	0	0	18	0	0	18	0	0	5000	0	0	503	0	0	128	0	0	0	0	0	0	0	0	0	0	0	0
ENSSSCG00000000683	CDCA3	protein_coding	0	0	5000	0	0	1106	0	0	2339	0	0	1233	0	0	10	0	0	10	0	0	5000	0	0	164	0	0	138	0	0	0	0	0	0	0	0	0	0	0	0
ENSSSCG00000000684	USP5	protein_coding	0	0	5000	0	0	3226	0	0	15040	0	0	11814	0	0	38	0	0	38	0	0	5000	0	0	546	0	0	100	0	0	0	0	0	0	0	0	0	0	0	0
ENSSSCG00000000685	TPI1	protein_coding	1	0	5000	0	0	1267	0	0	3492	0	0	2225	0	0	12	0	0	12	0	0	5000	0	0	475	0	0	45	0	0	0	1	0	0	0	0	0	0	0	0
ENSSSCG00000000687	CD4	protein_coding	0	0	5000	0	0	2716	0	0	26336	0	0	23620	0	0	22	0	0	22	0	0	5000	0	0	1180	0	0	160	0	0	0	0	0	0	0	0	0	0	0	0
ENSSSCG00000000688	LAG3	protein_coding	0	0	5000	0	0	1899	0	0	5761	0	0	3862	0	0	14	0	0	14	0	0	5000	0	0	47	0	0	328	0	0	0	0	0	0	0	0	0	0	0	0
ENSSSCG00000000690	MLF2	protein_coding	0	0	5000	0	0	1482	0	0	5453	0	0	3971	0	0	16	0	0	16	0	0	5000	0	0	586	0	0	152	0	0	0	0	0	0	0	0	0	0	0	0
ENSSSCG00000000691	COPS7A	protein_coding	0	0	5000	0	0	1957	0	0	6928	0	0	4971	0	0	14	0	0	14	0	0	5000	0	0	831	0	0	298	0	0	0	0	0	0	0	0	0	0	0	0
ENSSSCG00000000692	C12ORF53	protein_coding	0	0	5000	0	0	2336	1	0	123970	1	0	121634	0	0	10	0	0	10	0	0	5000	0	0	1222	0	0	259	0	0	0	0	0	0	1	0	0	0	0	0
ENSSSCG00000000693	NCAPD2	protein_coding	0	0	5000	0	0	3220	0	0	11261	0	0	8041	0	0	36	0	0	36	0	0	5000	0	0	271	0	0	408	0	0	0	0	0	0	0	0	0	0	0	0
ENSSSCG00000000694	GAPDH	protein_coding	0	0	5000	0	0	534	0	0	818	0	0	284	0	0	6	0	0	6	0	0	5000	0	0	204	0	0	0	0	0	0	0	0	0	0	0	0	0	0	0
ENSSSCG00000000695	IFFO1	protein_coding	0	0	5000	0	0	1692	0	0	12027	0	0	10335	0	0	18	0	0	18	0	0	5000	0	0	0	0	0	0	0	0	0	0	0	0	0	0	0	0	0	0
ENSSSCG00000000696	NOP2	protein_coding	0	0	5000	0	0	2681	0	0	9474	0	0	6793	0	0	30	0	0	30	0	0	5000	0	0	111	0	0	104	0	0	0	0	0	0	0	0	0	0	0	0
ENSSSCG00000000697	CHD4	protein_coding	0	0	5000	0	0	6172	0	0	32133	0	0	25961	0	0	78	0	0	78	0	0	5000	0	0	0	0	0	433	0	0	0	0	0	0	0	0	0	0	0	0
ENSSSCG00000000699	ENSSSCG00000000699	pseudogene	0	0	5000	0	0	1098	0	0	1102	0	0	4	0	0	4	0	0	4	0	0	5000	0	0	0	0	0	0	0	0	0	0	0	0	0	0	0	0	0	0
ENSSSCG00000000700	ACRBP	protein_coding	0	0	5000	0	0	1845	0	0	10581	0	0	8736	0	0	18	0	0	18	0	0	5000	0	0	225	0	0	0	0	0	0	0	0	0	0	0	0	0	0	0
ENSSSCG00000000701	ING4	protein_coding	1	0	5000	0	0	723	0	0	3723	0	0	3000	0	0	12	0	0	12	0	0	5000	0	0	0	0	0	0	0	0	0	1	0	0	0	0	0	0	0	0
ENSSSCG00000000702	ZNF384	protein_coding	0	0	5000	0	0	3573	0	0	13610	0	0	10037	0	0	16	0	0	16	0	0	5000	0	0	1851	0	0	0	0	0	0	0	0	0	0	0	0	0	0	0
ENSSSCG00000000703	VAMP1	protein_coding	0	0	5000	0	0	357	0	0	1609	0	0	1252	0	0	6	0	0	6	0	0	5000	0	0	0	0	0	0	0	0	0	0	0	0	0	0	0	0	0	0
ENSSSCG00000000704	TAPBPL	protein_coding	0	0	5000	0	0	5405	0	0	11414	0	0	6009	0	0	12	0	0	12	0	0	5000	0	0	3623	0	0	450	0	0	0	0	0	0	0	0	0	0	0	0
ENSSSCG00000000705	CD27	protein_coding	0	0	5000	0	0	1496	0	0	5384	0	0	3888	0	0	10	0	0	10	0	0	5000	0	0	367	0	0	379	0	0	0	0	0	0	0	0	0	0	0	0
ENSSSCG00000000706	LTBR	protein_coding	0	0	5000	0	0	2210	0	0	7209	0	0	4999	0	0	18	0	0	18	0	0	5000	0	0	672	0	0	272	0	0	0	0	0	0	0	0	0	0	0	0
ENSSSCG00000000707	SCNN1A	protein_coding	0	0	5000	0	0	2328	0	0	24878	0	0	22550	0	0	24	0	0	24	0	0	5000	0	0	0	0	0	375	0	0	0	0	0	0	0	0	0	0	0	0
ENSSSCG00000000708	TNFRSF1A	protein_coding	0	0	5000	1	0	2020	1	0	12530	0	0	10510	0	0	23	0	0	23	0	0	5000	0	0	640	0	0	0	0	0	0	0	0	1	0	0	0	0	0	0
ENSSSCG00000000709	PLEKHG6	protein_coding	1	0	5000	0	0	3346	0	0	17994	0	0	14648	0	0	32	0	0	32	0	0	5000	0	0	538	0	0	432	0	0	0	1	0	0	0	0	0	0	0	0
ENSSSCG00000000710	CD9	protein_coding	0	0	5000	0	0	648	0	0	13550	0	0	12902	0	0	14	0	0	14	0	0	5000	0	0	0	0	0	0	0	0	0	0	0	0	0	0	0	0	0	0
ENSSSCG00000000712	VWF	protein_coding	0	0	5000	0	0	4551	3	0	72917	3	0	68366	0	0	46	0	0	46	0	0	5000	0	0	0	0	0	42	0	0	0	0	0	0	3	0	0	0	0	0
ENSSSCG00000000713	ANO2	protein_coding	0	0	5000	0	0	1431	3	0	15618	3	0	14187	0	0	8	0	0	8	0	0	5000	0	0	643	0	0	2	0	0	0	0	0	0	3	0	0	0	0	0
ENSSSCG00000000714	NTF3	protein_coding	1	0	5000	0	0	774	0	0	774	0	0	0	0	0	0	0	0	0	0	0	5000	0	0	0	0	0	0	0	0	0	1	0	0	0	0	0	0	0	0
ENSSSCG00000000716	KCNA1	protein_coding	0	0	5000	0	0	1488	0	0	1488	0	0	0	0	0	0	0	0	0	0	0	5000	0	0	0	0	0	0	0	0	0	0	0	0	0	0	0	0	0	0
ENSSSCG00000000717	KCNA6	protein_coding	0	0	5000	0	0	1629	0	0	1629	0	0	0	0	0	0	0	0	0	0	0	5000	0	0	0	0	0	0	0	0	0	0	0	0	0	0	0	0	0	0
ENSSSCG00000000718	GALNT8	protein_coding	0	0	5000	0	0	2031	1	0	37594	1	0	35563	0	0	20	0	0	20	0	0	5000	0	0	0	0	0	126	0	0	0	0	0	0	1	0	0	0	0	0
ENSSSCG00000000719	NDUFA9	protein_coding	0	0	5000	0	0	1269	0	0	28555	0	0	27286	0	0	20	0	0	20	0	0	5000	0	0	123	0	0	12	0	0	0	0	0	0	0	0	0	0	0	0
ENSSSCG00000000720	AKAP3	protein_coding	0	0	5000	0	0	2565	0	0	17187	0	0	14622	0	0	4	0	0	4	0	0	5000	0	0	0	0	0	0	0	0	0	0	0	0	0	0	0	0	0	0
ENSSSCG00000000721	DYRK4	protein_coding	0	0	5000	0	0	1803	0	0	25118	0	0	23315	0	0	24	0	0	24	0	0	5000	0	0	0	0	0	0	0	0	0	0	0	0	0	0	0	0	0	0
ENSSSCG00000000722	RAD51AP1	protein_coding	0	0	5000	0	0	1149	0	0	23976	0	0	22827	0	0	16	0	0	16	0	0	5000	0	0	0	0	0	132	0	0	0	0	0	0	0	0	0	0	0	0
ENSSSCG00000000723	C12ORF4	protein_coding	0	0	5000	0	0	2145	0	0	41124	0	0	38979	0	0	26	0	0	26	0	0	5000	0	0	444	0	0	0	0	0	0	0	0	0	0	0	0	0	0	0
ENSSSCG00000000724	FGF6	protein_coding	0	0	5000	0	0	627	0	0	9495	0	0	8868	0	0	4	0	0	4	0	0	5000	0	0	0	0	0	0	0	0	0	0	0	0	0	0	0	0	0	0
ENSSSCG00000000727	CCND2	protein_coding	0	0	5000	0	0	456	0	0	17046	0	0	16590	0	0	4	0	0	4	0	0	5000	0	0	0	0	0	0	0	0	0	0	0	0	0	0	0	0	0	0
ENSSSCG00000000728	PARP11	protein_coding	1	0	5000	0	0	4234	0	0	40523	0	0	36289	0	0	20	0	0	18	0	0	5000	0	0	2721	0	0	448	0	0	0	1	0	0	0	0	0	0	0	0
ENSSSCG00000000730	PRMT8	protein_coding	1	0	5000	0	0	5169	15	0	118926	15	0	113757	0	0	18	0	0	18	1	0	5000	0	0	3497	0	0	532	0	0	0	1	0	0	15	0	0	1	0	0
ENSSSCG00000000732	EFCAB4B	protein_coding	1	0	5000	0	0	852	0	0	28456	0	0	27604	0	0	8	0	0	8	0	0	5000	0	0	6	0	0	51	0	0	0	1	0	0	0	0	0	0	0	0
ENSSSCG00000000734	TSPAN11	protein_coding	0	0	5000	0	0	1308	0	0	54725	0	0	53417	0	0	18	0	0	18	0	0	5000	0	0	0	0	0	534	0	0	0	0	0	0	0	0	0	0	0	0
ENSSSCG00000000735	TSPAN9	protein_coding	0	0	5000	0	0	4161	1	0	175304	1	0	171143	0	0	16	0	0	16	0	0	5000	0	0	3242	0	0	199	0	0	0	0	0	0	1	0	0	0	0	0
ENSSSCG00000000736	TEAD4	protein_coding	0	0	5000	0	0	2984	3	0	64202	3	0	61218	0	0	24	0	0	24	0	0	5000	0	0	1495	0	0	184	0	0	0	0	0	0	3	0	0	0	0	0
ENSSSCG00000000737	TULP3	protein_coding	0	0	5000	0	0	1823	0	0	20228	0	0	18405	0	0	22	0	0	22	0	0	5000	0	0	371	0	0	0	0	0	0	0	0	0	0	0	0	0	0	0
ENSSSCG00000000738	C12ORF32	protein_coding	0	0	5000	0	0	2069	0	0	6355	0	0	4286	0	0	4	0	0	4	0	0	5000	0	0	1125	0	0	221	0	0	0	0	0	0	0	0	0	0	0	0
ENSSSCG00000000739	FOXM1	protein_coding	0	0	5000	0	0	3441	0	0	17059	0	0	13618	0	0	16	0	0	16	0	0	5000	0	0	928	0	0	221	0	0	0	0	0	0	0	0	0	0	0	0
ENSSSCG00000000740	ENSSSCG00000000740	protein_coding	0	0	5000	0	0	933	0	0	6166	0	0	5233	0	0	4	0	0	4	0	0	5000	0	0	0	0	0	0	0	0	0	0	0	0	0	0	0	0	0	0
ENSSSCG00000000741	NRIP2	protein_coding	0	0	5000	0	0	834	0	0	8386	0	0	7552	0	0	10	0	0	10	0	0	5000	0	0	0	0	0	0	0	0	0	0	0	0	0	0	0	0	0	0
ENSSSCG00000000742	ITFG2	protein_coding	0	0	5000	0	0	3527	0	0	13810	0	0	10283	0	0	22	0	0	22	0	0	5000	0	0	1619	0	0	564	0	0	0	0	0	0	0	0	0	0	0	0
ENSSSCG00000000743	FKBP4	protein_coding	1	0	5000	0	0	2764	0	0	8849	0	0	6085	0	0	18	0	0	18	11	0	5000	0	0	669	0	0	724	0	0	0	1	0	0	0	0	0	11	0	0
ENSSSCG00000000744	ENSSSCG00000000744	retrotransposed	1	0	5000	0	0	303	0	0	303	0	0	0	0	0	0	0	0	0	0	0	5000	0	0	0	0	0	0	0	0	0	1	0	0	0	0	0	0	0	0
ENSSSCG00000000745	DDX11	protein_coding	0	0	5000	0	0	2495	0	0	13272	0	0	10777	0	0	38	0	0	38	0	0	5000	0	0	0	0	0	449	0	0	0	0	0	0	0	0	0	0	0	0
ENSSSCG00000000746	WASH1	protein_coding	0	0	5000	0	0	1571	1	0	13834	1	0	12263	0	0	18	0	0	18	1	0	5000	0	0	151	0	0	10	0	0	0	0	0	0	1	0	0	1	0	0
ENSSSCG00000000747	ENSSSCG00000000747	protein_coding	0	0	5000	0	0	1086	0	0	6602	0	0	5516	0	0	10	0	0	10	0	0	5000	0	0	0	0	0	456	0	0	0	0	0	0	0	0	0	0	0	0
ENSSSCG00000000748	IQSEC3	protein_coding	1	0	5000	0	0	3048	0	0	65039	0	0	61991	0	0	24	0	0	24	0	0	5000	0	0	0	0	0	0	0	0	0	1	0	0	0	0	0	0	0	0
ENSSSCG00000000749	SLC6A12	protein_coding	0	0	5000	0	0	3069	0	0	22637	0	0	19568	0	0	30	0	0	30	0	0	5000	0	0	892	0	0	365	0	0	0	0	0	0	0	0	0	0	0	0
ENSSSCG00000000751	CCDC77	protein_coding	0	0	5000	0	0	2418	1	0	38388	1	0	35970	0	0	44	0	0	44	0	0	5000	0	0	882	0	0	0	0	0	0	0	0	0	1	0	0	0	0	0
ENSSSCG00000000753	WNK1	protein_coding	0	0	5000	0	0	12120	6	0	146302	6	0	134182	0	0	54	0	0	54	0	0	5000	0	0	4810	0	0	179	0	0	0	0	0	0	6	0	0	0	0	0
ENSSSCG00000000754	PIGRAD52	protein_coding	0	0	5000	0	0	1876	13	0	23447	5	0	21571	0	0	24	0	0	24	0	0	5000	0	0	324	8	0	331	0	0	0	0	0	0	5	0	0	0	0	8
ENSSSCG00000000755	ERC1	protein_coding	0	0	5000	0	0	3087	4	0	173804	4	0	170717	0	0	26	0	0	26	0	0	5000	0	0	0	0	0	423	0	0	0	0	0	0	4	0	0	0	0	0
ENSSSCG00000000757	ADIPOR2	protein_coding	0	0	5000	0	0	1161	0	0	22181	0	0	21020	0	0	12	0	0	12	0	0	5000	0	0	0	0	0	0	0	0	0	0	0	0	0	0	0	0	0	0
ENSSSCG00000000758	CACNA2D4	protein_coding	0	0	5000	0	0	438	0	0	2708	0	0	2270	0	0	8	0	0	8	0	0	5000	0	0	0	0	0	0	0	0	0	0	0	0	0	0	0	0	0	0
ENSSSCG00000000759	ENSSSCG00000000759	protein_coding	1	0	5000	0	0	462	0	0	462	0	0	0	0	0	0	0	0	0	0	0	5000	0	0	0	0	0	0	0	0	0	1	0	0	0	0	0	0	0	0
ENSSSCG00000000760	LRTM2	protein_coding	1	0	5000	0	0	2817	0	0	7376	0	0	4559	0	0	4	0	0	4	0	0	5000	0	0	1704	0	0	0	0	0	0	1	0	0	0	0	0	0	0	0
ENSSSCG00000000763	CACNA1C	protein_coding	0	0	5000	0	0	1468	5	0	85553	5	0	84085	0	0	20	0	0	20	0	0	5000	0	0	53	0	0	19	0	0	0	0	0	0	5	0	0	0	0	0
ENSSSCG00000000764	CECR5	protein_coding	0	0	5000	0	0	1196	0	0	8320	0	0	7124	0	0	16	0	0	16	0	0	5000	0	0	0	0	0	5	0	0	0	0	0	0	0	0	0	0	0	0
ENSSSCG00000000765	IL17RA	protein_coding	0	0	5000	0	0	696	0	0	5438	0	0	4742	0	0	12	0	0	12	0	0	5000	0	0	0	0	0	0	0	0	0	0	0	0	0	0	0	0	0	0
ENSSSCG00000000766	CECR2	protein_coding	0	0	5000	0	0	3392	0	0	15933	0	0	12541	0	0	26	0	0	26	0	0	5000	0	0	0	0	0	47	0	0	0	0	0	0	0	0	0	0	0	0
ENSSSCG00000000767	ATP6V1E1	protein_coding	0	0	5000	0	0	1359	0	0	19945	0	0	18586	0	0	16	0	0	16	0	0	5000	0	0	564	0	0	114	0	0	0	0	0	0	0	0	0	0	0	0
ENSSSCG00000000769	BID	protein_coding	0	0	5000	0	0	1226	0	0	24581	0	0	23355	0	0	10	0	0	10	0	0	5000	0	0	470	0	0	177	0	0	0	0	0	0	0	0	0	0	0	0
ENSSSCG00000000770	ENSSSCG00000000770	protein_coding	0	0	5000	0	0	5926	3	0	95288	3	0	89362	0	0	60	0	0	60	0	0	5000	0	0	0	0	0	76	0	0	0	0	0	0	3	0	0	0	0	0
ENSSSCG00000000773	TUBA8	protein_coding	0	0	5000	0	0	1513	0	0	19546	0	0	18033	0	0	8	0	0	8	0	0	5000	0	0	18	0	0	145	0	0	0	0	0	0	0	0	0	0	0	0
ENSSSCG00000000774	UBP	protein_coding	0	0	5000	0	0	2522	2	0	60260	2	0	57738	0	0	20	0	0	20	0	0	5000	0	0	1305	0	0	251	0	0	0	0	0	0	2	0	0	0	0	0
ENSSSCG00000000777	ENSSSCG00000000777	pseudogene	0	0	5000	0	0	672	0	0	680	0	0	8	0	0	5	0	0	5	1	0	5000	0	0	0	0	0	0	0	0	0	0	0	0	0	0	0	1	0	0
ENSSSCG00000000778	CPNE8	protein_coding	1	0	5000	0	0	3789	7	0	301445	7	0	297656	0	0	40	0	0	42	0	0	11084	0	0	1718	0	0	297	0	0	0	1	0	0	7	0	0	0	0	0
ENSSSCG00000000779	KIF21A	protein_coding	0	0	5000	0	0	5222	11	0	205162	11	0	199940	0	0	74	0	0	74	0	0	5000	0	0	0	0	0	191	0	0	0	0	0	0	11	0	0	0	0	0
ENSSSCG00000000781	ABCD2	protein_coding	2	0	5000	0	0	2226	2	0	59037	2	0	56811	0	0	18	0	0	18	0	0	5000	0	0	0	0	0	0	0	0	0	2	0	0	2	0	0	0	0	0
ENSSSCG00000000782	C12ORF40	protein_coding	1	0	5000	0	0	1950	4	0	69774	4	0	67824	0	0	24	0	0	24	0	0	5000	0	0	0	0	0	0	0	0	0	1	0	0	4	0	0	0	0	0
ENSSSCG00000000783	SLC2A13	protein_coding	1	0	5000	0	0	1294	4	0	142309	4	0	141015	0	0	4	0	0	4	0	0	5000	0	0	1	0	0	345	0	0	0	1	0	0	4	0	0	0	0	0
ENSSSCG00000000784	LRRK2	protein_coding	0	0	5000	0	0	11153	0	0	145534	0	0	134381	0	0	102	0	0	102	0	0	5000	0	0	3396	0	0	179	0	0	0	0	0	0	0	0	0	0	0	0
ENSSSCG00000000785	MUC19	protein_coding	0	0	5000	0	0	1383	0	0	12728	0	0	11345	0	0	22	0	0	22	0	0	5000	0	0	0	0	0	0	0	0	0	0	0	0	0	0	0	0	0	0
ENSSSCG00000000787	ENSSSCG00000000787	protein_coding	0	0	5000	0	0	2988	0	0	117141	0	0	114153	0	0	58	0	0	58	0	0	5000	0	0	0	0	0	1302	0	0	0	0	0	0	0	0	0	0	0	0
ENSSSCG00000000789	CNTN1	protein_coding	0	0	5000	0	0	3197	2	0	222614	2	0	219417	0	0	48	0	0	48	0	0	5000	0	0	0	0	0	140	0	0	0	0	0	0	2	0	0	0	0	0
ENSSSCG00000000791	PDZRN4	protein_coding	0	0	5000	0	0	2271	1	0	70234	1	0	67963	0	0	12	0	0	12	0	0	5000	0	0	0	0	0	0	0	0	0	0	0	0	1	0	0	0	0	0
ENSSSCG00000000793	PPHLN1	protein_coding	0	0	5000	0	0	3340	0	0	120582	0	0	117242	0	0	16	0	0	16	0	0	5000	0	0	2186	0	0	53	0	0	0	0	0	0	0	0	0	0	0	0
ENSSSCG00000000795	ADAMTS20	protein_coding	0	0	5000	0	0	5505	5	0	160230	5	0	154725	0	0	86	0	0	84	0	0	10000	0	0	0	0	0	0	0	0	0	0	0	0	5	0	0	0	0	0
ENSSSCG00000000798	TWF1	protein_coding	0	0	5000	0	0	4819	0	0	14595	0	0	9776	0	0	16	0	0	16	0	0	5000	0	0	3662	0	0	104	0	0	0	0	0	0	0	0	0	0	0	0
ENSSSCG00000000799	IRAK4	protein_coding	0	0	5000	0	0	5608	0	0	27970	0	0	22362	0	0	22	0	0	22	0	0	5000	0	0	3688	0	0	537	0	0	0	0	0	0	0	0	0	0	0	0
ENSSSCG00000000800	PUS7L	protein_coding	0	0	5000	0	0	4495	0	0	30570	0	0	26075	0	0	16	0	0	16	0	0	5000	0	0	1996	0	0	390	0	0	0	0	0	0	0	0	0	0	0	0
ENSSSCG00000000801	TMEM117	protein_coding	0	0	5000	0	0	1007	1	0	185446	1	0	184439	0	0	6	0	0	6	0	0	5000	0	0	215	0	0	0	0	0	0	0	0	0	1	0	0	0	0	0
ENSSSCG00000000802	NELL2	protein_coding	0	0	5000	0	0	2689	4	0	269149	4	0	266460	0	0	54	0	0	54	0	0	5000	0	0	0	0	0	232	0	0	0	0	0	0	4	0	0	0	0	0
ENSSSCG00000000804	ANO6	protein_coding	0	0	5000	0	0	3493	3	0	91179	3	0	87686	0	0	34	0	0	34	0	0	5000	0	0	916	0	0	0	0	0	0	0	0	0	3	0	0	0	0	0
ENSSSCG00000000806	SCAF11	protein_coding	0	0	5000	0	0	7040	0	0	48974	0	0	41934	0	0	36	0	0	36	0	0	5000	0	0	2600	0	0	527	0	0	0	0	0	0	0	0	0	0	0	0
ENSSSCG00000000807	SLC38A1	protein_coding	0	0	5000	0	0	2133	9	0	63579	9	0	61446	0	0	30	0	0	30	0	0	5000	0	0	0	0	0	672	0	0	0	0	0	0	9	0	0	0	0	0
ENSSSCG00000000808	ENSSSCG00000000808	protein_coding	0	0	5000	0	0	1883	0	0	11255	0	0	9372	0	0	30	0	0	30	0	0	5000	0	0	0	0	0	326	0	0	0	0	0	0	0	0	0	0	0	0
ENSSSCG00000000809	ENSSSCG00000000809	protein_coding	0	0	5000	0	0	2148	0	0	10375	0	0	8227	0	0	28	0	0	28	0	0	5000	0	0	0	0	0	591	0	0	0	0	0	0	0	0	0	0	0	0
ENSSSCG00000000810	AMIGO2	protein_coding	0	0	5000	0	0	1566	0	0	1566	0	0	0	0	0	0	0	0	0	0	0	5000	0	0	0	0	0	0	0	0	0	0	0	0	0	0	0	0	0	0
ENSSSCG00000000811	ENSSSCG00000000811	protein_coding	0	0	5000	0	0	1299	0	0	1299	0	0	0	0	0	0	0	0	0	0	0	5000	0	0	0	0	0	0	0	0	0	0	0	0	0	0	0	0	0	0
ENSSSCG00000000812	ENSSSCG00000000812	protein_coding	0	0	5000	0	0	663	0	0	814	0	0	151	0	0	6	0	0	6	0	0	5000	0	0	0	0	0	0	0	0	0	0	0	0	0	0	0	0	0	0
ENSSSCG00000000814	TMEM106C	protein_coding	0	0	5000	0	0	651	0	0	4771	0	0	4120	0	0	14	0	0	14	0	0	5000	0	0	0	0	0	51	0	0	0	0	0	0	0	0	0	0	0	0
ENSSSCG00000000816	SENP1	protein_coding	0	0	5000	0	0	3224	3	0	52619	3	0	49395	0	0	34	0	0	34	0	0	5000	0	0	898	0	0	439	0	0	0	0	0	0	3	0	0	0	0	0
ENSSSCG00000000818	ENSSSCG00000000818	protein_coding	0	0	5000	0	0	930	0	0	930	0	0	0	0	0	0	0	0	0	0	0	5000	0	0	0	0	0	0	0	0	0	0	0	0	0	0	0	0	0	0
ENSSSCG00000000819	OR10AD1	protein_coding	1	0	5000	0	0	954	0	0	1162	0	0	208	0	0	2	0	0	2	0	0	5000	0	0	0	0	0	0	0	0	0	1	0	0	0	0	0	0	0	0
ENSSSCG00000000820	H1FNT	protein_coding	0	0	5000	0	0	738	0	0	738	0	0	0	0	0	0	0	0	0	0	0	5000	0	0	0	0	0	0	0	0	0	0	0	0	0	0	0	0	0	0
ENSSSCG00000000832	ENSSSCG00000000832	protein_coding	1	0	5000	0	0	927	0	0	927	0	0	0	0	0	0	0	0	0	0	0	5000	0	0	0	0	0	0	0	0	0	1	0	0	0	0	0	0	0	0
ENSSSCG00000000837	CHST11	protein_coding	0	0	5000	0	0	1564	8	0	388254	8	0	386690	0	0	4	0	0	4	0	0	5000	0	0	0	0	0	520	0	0	0	0	0	0	8	0	0	0	0	0
ENSSSCG00000000838	SLC41A2	protein_coding	1	0	5000	0	0	1722	30	0	99815	30	0	98093	0	0	18	0	0	18	0	0	5000	0	0	0	0	0	0	0	0	0	1	0	0	30	0	0	0	0	0
ENSSSCG00000000839	ALDH1L2	protein_coding	0	0	5000	0	0	7419	8	0	63495	5	0	56076	0	0	44	0	0	46	0	0	10000	3	0	4410	0	0	171	0	0	0	0	0	0	5	0	0	0	3	0
ENSSSCG00000000840	KIAA1033	protein_coding	0	0	5000	0	0	5122	1	0	41717	1	0	36595	0	0	44	0	0	44	0	0	5000	0	0	2365	0	0	6	0	0	0	0	0	0	1	0	0	0	0	0
ENSSSCG00000000841	APPL2	protein_coding	0	0	5000	0	0	4594	11	0	57585	11	0	52991	0	0	40	0	0	40	0	0	5000	0	0	2372	0	0	233	0	0	0	0	0	0	11	0	0	0	0	0
ENSSSCG00000000842	C12ORF41	protein_coding	0	0	5000	0	0	2108	0	0	22634	0	0	20526	0	0	18	0	0	18	0	0	5000	0	0	576	0	0	56	0	0	0	0	0	0	0	0	0	0	0	0
ENSSSCG00000000843	TXNRD1	protein_coding	0	0	5000	0	0	3440	0	0	43792	0	0	40352	0	0	26	0	0	26	0	0	5000	0	0	1940	0	0	0	0	0	0	0	0	0	0	0	0	0	0	0
ENSSSCG00000000844	NFYB	protein_coding	0	0	5000	0	0	2430	0	0	10403	0	0	7973	0	0	12	0	0	12	0	0	5000	0	0	1806	0	0	0	0	0	0	0	0	0	0	0	0	0	0	0
ENSSSCG00000000846	HCFC2	protein_coding	0	0	5000	0	0	7115	0	0	40030	0	0	32915	0	0	28	0	0	28	0	0	5000	0	0	4682	0	0	54	0	0	0	0	0	0	0	0	0	0	0	0
ENSSSCG00000000847	TDG	protein_coding	0	0	5000	0	0	3405	0	0	19364	0	0	15959	0	0	18	0	0	18	0	0	5000	0	0	1944	0	0	246	0	0	0	0	0	0	0	0	0	0	0	0
ENSSSCG00000000848	GLT8D2	protein_coding	0	0	5000	0	0	1817	2	0	56604	2	0	54787	0	0	20	0	0	20	0	0	5000	0	0	596	0	0	165	0	0	0	0	0	0	2	0	0	0	0	0
ENSSSCG00000000849	HSP90B1	protein_coding	0	0	5000	0	0	2582	1	0	67641	1	0	65059	0	0	48	0	0	48	0	0	5000	0	0	0	0	0	167	0	0	0	0	0	0	1	0	0	0	0	0
ENSSSCG00000000852	STAB2	protein_coding	0	0	5000	0	0	2196	1	0	26832	1	0	24636	0	0	34	0	0	34	0	0	5000	0	0	849	0	0	0	0	0	0	0	0	0	1	0	0	0	0	0
ENSSSCG00000000853	NT5DC3	protein_coding	0	0	5000	0	0	1740	3	0	89700	3	0	87960	0	0	26	0	0	26	0	0	5000	0	0	0	0	0	249	0	0	0	0	0	0	3	0	0	0	0	0
ENSSSCG00000000854	STAB2	protein_coding	0	0	5000	0	0	4790	2	0	90271	2	0	85481	0	0	86	0	0	86	0	0	5000	0	0	548	0	0	0	0	0	0	0	0	0	2	0	0	0	0	0
ENSSSCG00000000856	PAH	protein_coding	0	0	5000	0	0	922	0	0	21993	0	0	21071	0	0	18	0	0	18	0	0	5000	0	0	0	0	0	4	0	0	0	0	0	0	0	0	0	0	0	0
ENSSSCG00000000857	IGF1	protein_coding	0	0	10000	0	0	1443	0	0	73233	0	0	71790	0	0	8	0	0	8	0	0	7036	0	0	487	0	0	317	0	0	0	0	0	0	0	0	0	0	0	0
ENSSSCG00000000858	PMCH	protein_coding	0	0	5000	0	0	707	0	0	1359	0	0	652	0	0	4	0	0	4	0	0	5000	0	0	196	0	0	13	0	0	0	0	0	0	0	0	0	0	0	0
ENSSSCG00000000859	C12ORF48	protein_coding	0	0	5000	0	0	1823	0	0	120684	0	0	118861	0	0	20	0	0	20	0	0	5000	0	0	0	0	0	209	0	0	0	0	0	0	0	0	0	0	0	0
ENSSSCG00000000860	NUP37	protein_coding	0	0	5000	0	0	1098	1	0	51454	1	0	50356	0	0	28	0	0	28	0	0	5000	0	0	0	0	0	114	0	0	0	0	0	0	1	0	0	0	0	0
ENSSSCG00000000862	ENSSSCG00000000862	protein_coding	0	0	5000	0	0	5192	0	0	60356	0	0	55164	0	0	52	0	0	52	0	0	10000	0	0	1359	0	0	80	0	0	0	0	0	0	0	0	0	0	0	0
ENSSSCG00000000863	SYCP3	protein_coding	0	0	5000	0	0	2868	0	0	9731	0	0	6863	0	0	16	0	0	16	0	0	5000	0	0	2097	0	0	0	0	0	0	0	0	0	0	0	0	0	0	0
ENSSSCG00000000864	CHPT1	protein_coding	0	0	5000	0	0	924	0	0	40025	0	0	39101	0	0	12	0	0	12	0	0	5000	0	0	0	0	0	360	0	0	0	0	0	0	0	0	0	0	0	0
ENSSSCG00000000866	MYBPC1	protein_coding	0	0	5000	0	0	3411	0	0	95228	0	0	91817	0	0	52	0	0	52	0	0	5000	0	0	0	0	0	0	0	0	0	0	0	0	0	0	0	0	0	0
ENSSSCG00000000867	SPIC	protein_coding	0	0	5000	0	0	426	0	0	426	0	0	0	0	0	0	0	0	0	0	0	5000	0	0	0	0	0	0	0	0	0	0	0	0	0	0	0	0	0	0
ENSSSCG00000000869	UTP20	protein_coding	0	0	5000	0	0	8507	1	0	99033	1	0	90526	0	0	122	0	0	122	0	0	5000	0	0	161	0	0	0	0	0	0	0	0	0	1	0	0	0	0	0
ENSSSCG00000000870	ARL1	protein_coding	0	0	5000	0	0	3254	0	0	16106	0	0	12852	0	0	10	0	0	10	0	0	5000	0	0	2457	0	0	251	0	0	0	0	0	0	0	0	0	0	0	0
ENSSSCG00000000871	SLC5A8	protein_coding	0	0	5000	0	0	2378	3	0	53808	3	0	51430	0	0	28	0	0	28	0	0	5000	0	0	542	0	0	0	0	0	0	0	0	0	3	0	0	0	0	0
ENSSSCG00000000873	ANO4	protein_coding	0	0	5000	0	0	2817	1	0	226835	1	0	224018	0	0	56	0	0	56	0	0	5000	0	0	0	0	0	0	0	0	0	0	0	0	1	0	0	0	0	0
ENSSSCG00000000874	GAS2L3	protein_coding	1	0	5051	0	0	2047	4	0	19237	4	0	17190	0	0	22	0	0	23	0	0	5687	0	0	0	0	0	0	0	0	0	1	0	0	4	0	0	0	0	0
ENSSSCG00000000875	NR1H4	protein_coding	0	0	5000	1	0	1500	2	0	43672	1	0	42172	0	0	16	0	0	16	0	0	5000	0	0	0	0	0	51	0	0	0	0	0	1	1	0	0	0	0	0
ENSSSCG00000000876	ENSSSCG00000000876	protein_coding	0	0	5000	0	0	830	0	0	9352	0	0	8522	0	0	4	0	0	4	0	0	5000	0	0	259	0	0	148	0	0	0	0	0	0	0	0	0	0	0	0
ENSSSCG00000000877	SCYL2	protein_coding	0	0	5000	0	0	4345	0	0	20842	0	0	16497	0	0	18	0	0	18	0	0	5000	1	0	2595	0	0	109	0	0	0	0	0	0	0	0	0	0	1	0
ENSSSCG00000000878	DEPDC4	protein_coding	0	0	5000	0	0	1167	0	0	13757	0	0	12590	0	0	19	0	0	19	2	0	5000	0	0	0	0	0	0	0	0	0	0	0	0	0	0	0	2	0	0
ENSSSCG00000000879	ACTR6	protein_coding	0	0	5000	0	0	671	0	0	7268	0	0	6597	0	0	10	0	0	10	0	0	5000	0	0	2	0	0	108	0	0	0	0	0	0	0	0	0	0	0	0
ENSSSCG00000000880	ENSSSCG00000000880	protein_coding	1	0	5000	0	0	947	11	0	167862	11	0	166915	0	0	12	0	0	12	0	0	5000	0	0	1	0	0	1	0	0	0	1	0	0	11	0	0	0	0	0
ENSSSCG00000000881	ENSSSCG00000000881	protein_coding	0	0	5000	0	0	627	0	0	14346	0	0	13719	0	0	6	0	0	6	0	0	5000	0	0	0	0	0	0	0	0	0	0	0	0	0	0	0	0	0	0
ENSSSCG00000000882	ANKS1B	protein_coding	0	0	5000	0	0	1157	8	0	205706	8	0	204549	0	0	10	0	0	10	0	0	5000	0	0	13	0	0	109	0	0	0	0	0	0	8	0	0	0	0	0
ENSSSCG00000000883	ENSSSCG00000000883	pseudogene	0	0	5000	0	0	1368	0	0	1377	0	0	9	0	0	7	0	0	7	0	0	5000	0	0	0	0	0	0	0	0	0	0	0	0	0	0	0	0	0	0
ENSSSCG00000000884	APAF1	protein_coding	0	0	5000	0	0	6506	0	0	137978	0	0	131472	0	0	52	0	0	52	0	0	5000	0	0	2057	0	0	699	0	0	0	0	0	0	0	0	0	0	0	0
ENSSSCG00000000886	SLC25A3	protein_coding	0	0	5000	0	0	1355	0	0	7888	0	0	6533	0	0	14	0	0	14	0	0	5000	0	0	182	0	0	90	0	0	0	0	0	0	0	0	0	0	0	0
ENSSSCG00000000887	TMPO	protein_coding	0	0	5000	0	0	2041	0	0	27346	0	0	25305	0	0	16	0	0	16	0	0	5000	0	0	1228	0	0	240	0	0	0	0	0	0	0	0	0	0	0	0
ENSSSCG00000000890	NEDD1	protein_coding	0	0	5000	0	0	1286	0	0	25325	0	0	24039	0	0	14	0	0	14	0	0	5000	0	0	2	0	0	114	0	0	0	0	0	0	0	0	0	0	0	0
ENSSSCG00000000891	AMPT	protein_coding	0	0	5000	0	0	2196	0	0	32054	0	0	29858	0	0	36	0	0	36	0	0	5000	0	0	183	0	0	177	0	0	0	0	0	0	0	0	0	0	0	0
ENSSSCG00000000892	HAL	protein_coding	0	0	5000	0	0	2318	0	0	25932	0	0	23614	0	0	40	0	0	40	0	0	5000	0	0	344	0	0	0	0	0	0	0	0	0	0	0	0	0	0	0
ENSSSCG00000000893	AMDHD1	protein_coding	0	0	5000	0	0	1940	0	0	16943	0	0	15003	0	0	16	0	0	16	0	0	5000	0	0	598	0	0	58	0	0	0	0	0	0	0	0	0	0	0	0
ENSSSCG00000000894	CCDC38	protein_coding	0	0	5000	0	0	1704	0	0	36342	0	0	34638	0	0	30	0	0	30	0	0	5000	0	0	0	0	0	0	0	0	0	0	0	0	0	0	0	0	0	0
ENSSSCG00000000895	SNRPF	protein_coding	0	0	5000	0	0	671	0	0	7933	0	0	7262	0	0	6	0	0	6	0	0	5000	0	0	286	0	0	124	0	0	0	0	0	0	0	0	0	0	0	0
ENSSSCG00000000896	NTN4	protein_coding	0	0	5000	0	0	3261	2	0	112423	2	0	109162	0	0	18	0	0	18	0	0	5000	0	0	1285	0	0	89	0	0	0	0	0	0	2	0	0	0	0	0
ENSSSCG00000000897	ENSSSCG00000000897	protein_coding	0	0	5000	0	0	735	0	0	1345	0	0	610	0	0	9	0	0	9	0	0	5000	0	0	0	0	0	0	0	0	0	0	0	0	0	0	0	0	0	0
ENSSSCG00000000900	VEZT	protein_coding	0	0	5000	0	0	2982	0	0	41271	0	0	38289	0	0	22	0	0	22	0	0	5000	0	0	624	0	0	0	0	0	0	0	0	0	0	0	0	0	0	0
ENSSSCG00000000901	FGD6	protein_coding	0	0	5000	0	0	4296	0	0	165462	0	0	161166	0	0	38	0	0	38	0	0	5000	0	0	0	0	0	0	0	0	0	0	0	0	0	0	0	0	0	0
ENSSSCG00000000902	NR2C1	protein_coding	0	0	5000	0	0	3923	0	0	47193	0	0	43270	0	0	26	0	0	26	0	0	5000	0	0	1776	0	0	329	0	0	0	0	0	0	0	0	0	0	0	0
ENSSSCG00000000905	NDUFA12	protein_coding	0	0	5000	0	0	651	1	0	24375	1	0	23724	0	0	6	0	0	6	0	0	5000	0	0	106	0	0	101	0	0	0	0	0	0	1	0	0	0	0	0
ENSSSCG00000000906	TMCC3	protein_coding	0	0	5000	0	0	1362	0	0	10602	0	0	9240	0	0	4	0	0	4	0	0	5000	0	0	0	0	0	0	0	0	0	0	0	0	0	0	0	0	0	0
ENSSSCG00000000907	PLXNC1	protein_coding	0	0	5000	0	0	7171	5	0	134153	5	0	126982	0	0	80	0	0	80	0	0	5000	0	0	2455	0	0	0	0	0	0	0	0	0	5	0	0	0	0	0
ENSSSCG00000000908	UBE2N	protein_coding	0	0	5000	0	0	1193	0	0	24132	0	0	22939	0	0	6	0	0	6	0	0	5000	0	0	671	0	0	63	0	0	0	0	0	0	0	0	0	0	0	0
ENSSSCG00000000910	SOCS2	protein_coding	0	0	5000	0	0	2310	0	0	5406	0	0	3096	0	0	4	0	0	4	1	0	5000	0	0	1016	0	0	697	0	0	0	0	0	0	0	0	0	1	0	0
ENSSSCG00000000911	CRADD	protein_coding	0	0	5000	0	0	369	0	0	369	0	0	0	0	0	0	0	0	0	1	0	5000	0	0	0	0	0	0	0	0	0	0	0	0	0	0	0	1	0	0
ENSSSCG00000000912	EEA1	protein_coding	0	0	5000	3	0	7444	19	0	85876	16	0	78432	0	0	54	0	0	54	0	0	5000	0	0	3208	0	0	0	0	3	0	0	0	0	16	0	0	0	0	0
ENSSSCG00000000914	BTG1	protein_coding	13	0	5000	0	0	1786	0	0	2751	0	0	965	0	0	2	0	0	2	0	0	5000	0	0	952	0	0	318	0	0	0	13	0	0	0	0	0	0	0	0
ENSSSCG00000000915	DCN	protein_coding	0	0	5000	0	0	1491	1	0	34054	1	0	32563	0	0	14	0	0	14	0	0	5000	0	0	203	0	0	205	0	0	0	0	0	0	1	0	0	0	0	0
ENSSSCG00000000916	LUM	protein_coding	0	0	5000	0	0	3476	0	0	9049	0	0	5573	0	0	4	0	0	4	13	0	5000	0	0	2043	0	0	407	0	0	0	0	0	0	0	0	0	13	0	0
ENSSSCG00000000917	KERA	protein_coding	0	0	5000	0	0	1062	2	0	4992	2	0	3930	0	0	2	0	0	2	0	0	5000	0	0	0	0	0	0	0	0	0	0	0	0	2	0	0	0	0	0
ENSSSCG00000000918	EPYC	protein_coding	0	0	5000	0	0	963	0	0	35889	0	0	34926	0	0	10	0	0	10	0	0	5000	0	0	0	0	0	0	0	0	0	0	0	0	0	0	0	0	0	0
ENSSSCG00000000919	C12ORF12	protein_coding	0	0	5000	0	0	1221	0	0	1221	0	0	0	0	0	0	0	0	0	0	0	5000	0	0	0	0	0	0	0	0	0	0	0	0	0	0	0	0	0	0
ENSSSCG00000000920	POC1B	protein_coding	0	0	5000	0	0	1423	1	0	88706	1	0	87283	0	0	18	0	0	18	0	0	5000	0	0	1	0	0	288	0	0	0	0	0	0	1	0	0	0	0	0
ENSSSCG00000000921	ATP2B1	protein_coding	0	0	5000	0	0	4363	0	0	17365	0	0	13002	0	0	14	0	0	14	0	0	5000	0	0	2958	0	0	265	0	0	0	0	0	0	0	0	0	0	0	0
ENSSSCG00000000922	KITLG	protein_coding	0	0	5000	0	0	610	11	0	88305	11	0	87695	0	0	6	0	0	6	0	0	5000	0	0	80	0	0	137	0	0	0	0	0	0	11	0	0	0	0	0
ENSSSCG00000000924	C12ORF50	protein_coding	0	0	5000	0	0	1539	0	0	24954	0	0	23415	0	0	22	0	0	22	0	0	5000	0	0	288	0	0	0	0	0	0	0	0	0	0	0	0	0	0	0
ENSSSCG00000000925	C12ORF29	protein_coding	0	0	5000	0	0	3643	0	0	16966	0	0	13323	0	0	12	0	0	12	0	0	5000	0	0	2505	0	0	160	0	0	0	0	0	0	0	0	0	0	0	0
ENSSSCG00000000926	CEP290	protein_coding	0	0	5000	0	0	10231	0	0	91746	0	0	81515	0	0	104	0	0	104	0	0	5000	0	0	2779	0	0	0	0	0	0	0	0	0	0	0	0	0	0	0
ENSSSCG00000000927	TMTC3	protein_coding	0	0	5000	0	0	2219	0	0	48105	0	0	45886	0	0	24	0	0	24	0	0	5000	0	0	24	0	0	245	0	0	0	0	0	0	0	0	0	0	0	0
ENSSSCG00000000931	MGAT4C	protein_coding	0	0	5000	0	0	2482	6	0	188578	6	0	186096	0	0	6	0	0	6	0	0	5000	0	0	751	0	0	294	0	0	0	0	0	0	6	0	0	0	0	0
ENSSSCG00000000932	NTS	protein_coding	1	0	5000	0	0	681	1	0	11428	1	0	10747	0	0	6	0	0	6	0	0	5000	0	0	39	0	0	129	0	0	0	1	0	0	1	0	0	0	0	0
ENSSSCG00000000933	ALX1	protein_coding	0	0	5000	0	0	981	1	0	20488	1	0	19507	0	0	6	0	0	6	0	0	5000	0	0	0	0	0	0	0	0	0	0	0	0	1	0	0	0	0	0
ENSSSCG00000000934	LRRIQ1	protein_coding	0	0	5000	0	0	4068	0	0	86297	0	0	82229	0	0	34	0	0	34	0	0	5000	0	0	0	0	0	0	0	0	0	0	0	0	0	0	0	0	0	0
ENSSSCG00000000936	SLC6A15	protein_coding	0	0	5000	0	0	2424	0	0	26228	0	0	23804	0	0	14	0	0	14	0	0	5000	0	0	804	0	0	0	0	0	0	0	0	0	0	0	0	0	0	0
ENSSSCG00000000937	MYF5	protein_coding	0	0	5000	0	0	951	0	0	2178	0	0	1227	0	0	4	0	0	4	0	0	5000	0	0	33	0	0	126	0	0	0	0	0	0	0	0	0	0	0	0
ENSSSCG00000000938	LIN7A	protein_coding	0	0	5000	0	0	1589	7	0	132964	7	0	131375	0	0	8	0	0	8	0	0	5000	0	0	0	0	0	926	0	0	0	0	0	0	7	0	0	0	0	0
ENSSSCG00000000939	ACSS3	protein_coding	0	0	5000	0	0	3194	26	0	171776	26	0	168582	0	0	32	0	0	32	0	0	5000	0	0	1136	0	0	0	0	0	0	0	0	0	26	0	0	0	0	0
ENSSSCG00000000940	PPFIA2	protein_coding	0	0	5000	0	0	3141	12	0	136915	12	0	133774	0	0	48	0	0	48	1	0	5000	0	0	0	0	0	0	0	0	0	0	0	0	12	0	0	1	0	0
ENSSSCG00000000941	C12ORF26	protein_coding	0	0	5000	0	0	1747	8	0	34238	8	0	32491	0	0	14	0	0	14	0	0	5440	0	0	18	0	0	440	0	0	0	0	0	0	8	0	0	0	0	0
ENSSSCG00000000942	CCDC59	protein_coding	0	0	5000	0	0	949	0	0	5371	0	0	4422	0	0	6	0	0	6	0	0	5000	0	0	185	0	0	11	0	0	0	0	0	0	0	0	0	0	0	0
ENSSSCG00000000943	OTOGL	protein_coding	0	0	5000	0	0	6852	15	0	150096	15	0	143244	0	0	114	0	0	114	1	0	5000	0	0	0	0	0	0	0	0	0	0	0	0	15	0	0	1	0	0
ENSSSCG00000000948	SYT1	protein_coding	0	0	5000	0	0	4048	19	0	198621	19	0	194573	0	0	14	0	0	14	2	0	5000	0	0	2779	0	0	0	0	0	0	0	0	0	19	0	0	2	0	0
ENSSSCG00000000950	E2F7	protein_coding	0	0	5000	0	0	5646	2	0	36234	2	0	30588	0	0	24	0	0	24	1	0	5000	0	0	2659	0	0	260	0	0	0	0	0	0	2	0	0	1	0	0
ENSSSCG00000000951	CSRP2	protein_coding	0	0	5000	0	0	1362	3	0	22070	3	0	20708	0	0	10	0	0	10	0	0	5000	0	0	228	0	0	552	0	0	0	0	0	0	3	0	0	0	0	0
ENSSSCG00000000952	ZDHHC17	protein_coding	0	0	5000	0	0	3463	5	0	39324	4	0	35861	0	0	14	0	0	14	0	0	5000	1	0	2488	0	0	0	0	0	0	0	0	0	4	0	0	0	1	0
ENSSSCG00000000953	NAV3	protein_coding	1	0	5000	0	0	1923	6	0	82459	6	0	80536	0	0	19	0	0	19	0	0	5000	0	0	0	0	0	132	0	0	0	1	0	0	6	0	0	0	0	0
ENSSSCG00000000955	TBC1D22A	protein_coding	0	0	5000	0	0	1573	2	0	200778	2	0	199205	0	0	22	0	0	22	0	0	5000	0	0	72	0	0	175	0	0	0	0	0	0	2	0	0	0	0	0
ENSSSCG00000000958	DYRK2	protein_coding	0	0	5000	0	0	1605	0	0	1605	0	0	0	0	0	0	0	0	0	1	0	5000	0	0	0	0	0	0	0	0	0	0	0	0	0	0	0	1	0	0
ENSSSCG00000000959	LARGE	protein_coding	1	0	5000	0	0	2836	6	0	126834	6	0	123998	0	0	16	0	0	16	2	0	5000	0	0	1323	0	0	136	0	0	0	1	0	0	6	0	0	2	0	0
ENSSSCG00000000960	KLHDC7B	protein_coding	0	0	5000	0	0	1815	0	0	1815	0	0	0	0	0	0	0	0	0	0	0	5000	0	0	0	0	0	0	0	0	0	0	0	0	0	0	0	0	0	0
ENSSSCG00000000961	MIOX	protein_coding	0	0	5000	0	0	879	0	0	2073	0	0	1194	0	0	18	0	0	18	0	0	5000	0	0	0	0	0	30	0	0	0	0	0	0	0	0	0	0	0	0
ENSSSCG00000000963	C22ORF41	protein_coding	0	0	5000	0	0	304	2	0	19775	2	0	19471	0	0	2	0	0	2	0	0	5000	0	0	13	0	0	24	0	0	0	0	0	0	2	0	0	0	0	0
ENSSSCG00000000964	LMF2	protein_coding	0	0	5000	0	0	2694	0	0	4731	0	0	2037	0	0	26	0	0	26	0	0	5000	0	0	509	0	0	82	0	0	0	0	0	0	0	0	0	0	0	0
ENSSSCG00000000965	NCAPH2	protein_coding	0	0	5000	0	0	4118	0	0	12733	0	0	8615	0	0	38	0	0	38	0	0	5000	0	0	2150	0	0	135	0	0	0	0	0	0	0	0	0	0	0	0
ENSSSCG00000000966	SCO2	protein_coding	0	0	5000	0	0	1191	0	0	1878	0	0	687	0	0	4	0	0	4	0	0	5000	0	0	43	0	0	353	0	0	0	0	0	0	0	0	0	0	0	0
ENSSSCG00000000967	ODF3B	protein_coding	0	0	5000	0	0	856	0	0	1907	0	0	1051	0	0	12	0	0	12	0	0	5000	0	0	50	0	0	44	0	0	0	0	0	0	0	0	0	0	0	0
ENSSSCG00000000968	SBF1	protein_coding	0	0	5000	0	0	5706	0	0	17725	0	0	12019	0	0	80	0	0	80	0	0	5000	0	0	75	0	0	0	0	0	0	0	0	0	0	0	0	0	0	0
ENSSSCG00000000970	PPP6R2	protein_coding	0	0	5000	0	0	3606	2	0	56324	2	0	52718	0	0	44	0	0	44	0	0	5000	0	0	652	0	0	146	0	0	0	0	0	0	2	0	0	0	0	0
ENSSSCG00000000971	HDAC10	protein_coding	0	0	5000	0	0	2707	0	0	5465	0	0	2758	0	0	38	0	0	38	0	0	5000	0	0	422	0	0	178	0	0	0	0	0	0	0	0	0	0	0	0
ENSSSCG00000000972	TUBGCP6	protein_coding	0	0	5000	0	0	5277	0	0	21715	0	0	16438	0	0	48	0	0	48	0	0	5000	0	0	0	0	0	0	0	0	0	0	0	0	0	0	0	0	0	0
ENSSSCG00000000973	SELO	protein_coding	0	0	5000	0	0	2373	0	0	13308	0	0	10935	0	0	16	0	0	16	0	0	5000	0	0	306	0	0	57	0	0	0	0	0	0	0	0	0	0	0	0
ENSSSCG00000000974	TRABD	protein_coding	0	0	5000	0	0	2377	0	0	9180	0	0	6803	0	0	18	0	0	18	0	0	5000	0	0	1115	0	0	128	0	0	0	0	0	0	0	0	0	0	0	0
ENSSSCG00000000975	PANX2	protein_coding	0	0	5000	0	0	2973	0	0	8665	0	0	5692	0	0	4	0	0	4	0	0	5000	0	0	909	0	0	54	0	0	0	0	0	0	0	0	0	0	0	0
ENSSSCG00000000976	MOV10L1	protein_coding	0	0	5000	0	0	3633	0	0	57865	0	0	54232	0	0	54	0	0	54	0	0	5000	0	0	0	0	0	0	0	0	0	0	0	0	0	0	0	0	0	0
ENSSSCG00000000978	MLC1	protein_coding	0	0	5000	0	0	3384	0	0	21808	0	0	18424	0	0	24	0	0	24	0	0	5000	0	0	2055	0	0	174	0	0	0	0	0	0	0	0	0	0	0	0
ENSSSCG00000000980	ALG12	protein_coding	0	0	5000	0	0	2705	0	0	7078	0	0	4373	0	0	14	0	0	14	0	0	5000	0	0	778	0	0	754	0	0	0	0	0	0	0	0	0	0	0	0
ENSSSCG00000000981	CRELD2	protein_coding	0	0	5000	0	0	1505	0	0	7758	0	0	6253	0	0	18	0	0	18	0	0	5000	0	0	266	0	0	177	0	0	0	0	0	0	0	0	0	0	0	0
ENSSSCG00000000982	TTLL8	protein_coding	0	0	5000	0	0	2391	1	0	36783	1	0	34392	0	0	30	0	0	30	0	0	5000	0	0	0	0	0	0	0	0	0	0	0	0	1	0	0	0	0	0
ENSSSCG00000000983	IL17REL	protein_coding	0	0	5000	0	0	1260	0	0	11129	0	0	9869	0	0	22	0	0	22	0	0	5000	0	0	0	0	0	291	0	0	0	0	0	0	0	0	0	0	0	0
ENSSSCG00000000985	EXOC2	protein_coding	0	0	5000	0	0	3348	1	0	116492	1	0	113144	0	0	54	0	0	54	0	0	5000	0	0	573	0	0	0	0	0	0	0	0	0	1	0	0	0	0	0
ENSSSCG00000000990	ENSSSCG00000000990	protein_coding	0	0	5000	0	0	1352	0	0	159346	0	0	157994	0	0	18	0	0	18	0	0	5000	0	0	0	0	0	449	0	0	0	0	0	0	0	0	0	0	0	0
ENSSSCG00000000991	FOXQ1	protein_coding	0	0	5000	0	0	1212	0	0	2002	0	0	790	0	0	2	0	0	2	0	0	5000	0	0	0	0	0	0	0	0	0	0	0	0	0	0	0	0	0	0
ENSSSCG00000000992	FOXF2	protein_coding	0	0	5000	0	0	1883	0	0	5921	0	0	4038	0	0	6	0	0	6	0	0	5000	0	0	683	0	0	0	0	0	0	0	0	0	0	0	0	0	0	0
ENSSSCG00000000994	GMDS	protein_coding	0	0	5000	0	0	2107	2	0	339916	2	0	337809	0	0	18	0	0	18	0	0	5000	0	0	1045	0	0	9	0	0	0	0	0	0	2	0	0	0	0	0
ENSSSCG00000000997	PPP1R3G	protein_coding	0	0	5000	0	0	1572	0	0	1572	0	0	0	0	0	0	0	0	0	0	0	5000	0	0	392	0	0	118	0	0	0	0	0	0	0	0	0	0	0	0
ENSSSCG00000000998	RPP40	protein_coding	0	0	5000	0	0	2884	0	0	13915	0	0	11031	0	0	14	0	0	14	0	0	5000	0	0	1746	0	0	46	0	0	0	0	0	0	0	0	0	0	0	0
ENSSSCG00000000999	CDYL	protein_coding	0	0	5000	0	0	3339	1	0	164149	1	0	160810	0	0	12	0	0	12	0	0	5000	0	0	1480	0	0	929	0	0	0	0	0	0	1	0	0	0	0	0
ENSSSCG00000001000	PECI	protein_coding	0	0	5000	0	0	2364	0	0	17292	0	0	14928	0	0	24	0	0	24	0	0	5000	0	0	1179	0	0	0	0	0	0	0	0	0	0	0	0	0	0	0
ENSSSCG00000001001	C6ORF201	protein_coding	0	0	5000	0	0	693	0	0	13024	0	0	12331	0	0	8	0	0	8	1	0	5000	0	0	0	0	0	0	0	0	0	0	0	0	0	0	0	1	0	0
ENSSSCG00000001002	PRPF4B	protein_coding	0	0	5000	0	0	1805	0	0	16399	0	0	14594	0	0	20	0	0	20	0	0	5000	0	0	0	0	0	620	0	0	0	0	0	0	0	0	0	0	0	0
ENSSSCG00000001004	SLC22A23	protein_coding	0	0	5000	0	0	2009	0	0	141502	0	0	139493	0	0	22	0	0	22	0	0	5000	0	0	0	0	0	5	0	0	0	0	0	0	0	0	0	0	0	0
ENSSSCG00000001005	PSMG4	protein_coding	0	0	5000	0	0	372	0	0	7496	0	0	7124	0	0	4	0	0	4	0	0	5000	0	0	0	0	0	0	0	0	0	0	0	0	0	0	0	0	0	0
ENSSSCG00000001006	TUBB2A	protein_coding	0	0	5000	0	0	1517	0	0	2905	0	0	1388	0	0	6	0	0	6	0	0	5000	0	0	0	0	0	179	0	0	0	0	0	0	0	0	0	0	0	0
ENSSSCG00000001008	BPHL	protein_coding	0	0	5000	0	0	948	0	0	26890	0	0	25942	0	0	22	0	0	22	0	0	5000	0	0	0	0	0	51	0	0	0	0	0	0	0	0	0	0	0	0
ENSSSCG00000001009	RIPK1	protein_coding	0	0	5000	0	0	3777	0	0	23487	0	0	19710	0	0	18	0	0	18	0	0	5000	0	0	1715	0	0	55	0	0	0	0	0	0	0	0	0	0	0	0
ENSSSCG00000001010	WRNIP1	protein_coding	0	0	5000	0	0	2016	0	0	10397	0	0	8381	0	0	14	0	0	14	0	0	5000	0	0	477	0	0	0	0	0	0	0	0	0	0	0	0	0	0	0
ENSSSCG00000001011	SERPINB1	protein_coding	0	0	5000	0	0	1246	0	0	8242	0	0	6996	0	0	12	0	0	12	0	0	5000	0	0	0	0	0	109	0	0	0	0	0	0	0	0	0	0	0	0
ENSSSCG00000001016	FARS2	protein_coding	0	0	5000	0	0	288	2	0	169038	2	0	168750	0	0	2	0	0	2	0	0	5000	0	0	0	0	0	0	0	0	0	0	0	0	2	0	0	0	0	0
ENSSSCG00000001021	RREB1	protein_coding	0	0	10000	0	0	7841	5	0	61102	3	0	53261	0	0	18	0	0	16	0	0	5000	2	0	2750	0	0	0	0	0	0	0	0	0	3	0	0	0	2	0
ENSSSCG00000001022	SSR1	protein_coding	0	0	5000	0	0	959	4	0	20241	4	0	19282	0	0	16	0	0	16	0	0	5000	0	0	0	0	0	101	0	0	0	0	0	0	4	0	0	0	0	0
ENSSSCG00000001024	RIOK1	protein_coding	0	0	5000	0	0	2229	2	0	24348	2	0	22119	0	0	34	0	0	34	2	0	5000	0	0	435	0	0	99	0	0	0	0	0	0	2	0	0	2	0	0
ENSSSCG00000001025	DSP	protein_coding	0	0	5000	0	0	9614	1	0	52900	1	0	43286	0	0	50	0	0	50	0	0	5000	0	0	691	0	0	889	0	0	0	0	0	0	1	0	0	0	0	0
ENSSSCG00000001026	SNRNP48	protein_coding	0	0	5000	0	0	902	2	0	14584	2	0	13682	0	0	14	0	0	14	0	0	5000	0	0	0	0	0	32	0	0	0	0	0	0	2	0	0	0	0	0
ENSSSCG00000001027	BMP6	protein_coding	0	0	5000	0	0	5753	7	0	154135	7	0	148382	0	0	12	0	0	12	0	0	5000	0	0	3318	0	0	917	0	0	0	0	0	0	7	0	0	0	0	0
ENSSSCG00000001030	EEF1E1	protein_coding	2	0	5000	0	0	2199	1	0	18869	1	0	16670	0	0	6	0	0	6	0	0	5000	0	0	1629	0	0	45	0	0	0	2	0	0	1	0	0	0	0	0
ENSSSCG00000001032	ENSSSCG00000001032	protein_coding	0	0	5000	0	0	411	0	0	411	0	0	0	0	0	0	0	0	0	0	0	5000	0	0	0	0	0	0	0	0	0	0	0	0	0	0	0	0	0	0
ENSSSCG00000001033	SLC35B3	protein_coding	0	0	5000	0	0	3149	0	0	25227	0	0	22078	0	0	20	0	0	20	0	0	5000	0	0	1673	0	0	366	0	0	0	0	0	0	0	0	0	0	0	0
ENSSSCG00000001035	OFCC1	protein_coding	0	0	5000	0	0	627	1	0	20444	1	0	19817	0	0	12	0	0	12	0	0	5000	0	0	0	0	0	0	0	0	0	0	0	0	1	0	0	0	0	0
ENSSSCG00000001036	TFAP2A	protein_coding	0	0	5000	0	0	3089	0	0	13879	0	0	10790	0	0	12	0	0	12	0	0	5000	0	0	1658	0	0	0	0	0	0	0	0	0	0	0	0	0	0	0
ENSSSCG00000001038	ENSSSCG00000001038	protein_coding	0	0	5000	0	0	962	0	0	7216	0	0	6254	0	0	10	0	0	10	0	0	5000	0	0	442	0	0	175	0	0	0	0	0	0	0	0	0	0	0	0
ENSSSCG00000001039	GCNT2	protein_coding	0	0	5000	0	0	4226	0	0	37492	0	0	33266	0	0	4	0	0	4	0	0	5000	0	0	3014	0	0	0	0	0	0	0	0	0	0	0	0	0	0	0
ENSSSCG00000001040	C6ORF52	protein_coding	0	0	5000	0	0	740	0	0	7249	0	0	6509	0	0	6	0	0	6	0	0	5000	0	0	24	0	0	239	0	0	0	0	0	0	0	0	0	0	0	0
ENSSSCG00000001041	PAK1IP1	protein_coding	0	0	5000	0	0	1283	0	0	11572	0	0	10289	0	0	24	0	0	24	0	0	5000	0	0	0	0	0	98	0	0	0	0	0	0	0	0	0	0	0	0
ENSSSCG00000001042	MAK	protein_coding	0	0	5000	0	0	1875	1	0	49341	1	0	47466	0	0	24	0	0	24	0	0	5000	0	0	0	0	0	0	0	0	0	0	0	0	1	0	0	0	0	0
ENSSSCG00000001045	ELOVL2	protein_coding	0	0	5000	0	0	814	0	0	16762	0	0	15948	0	0	10	0	0	10	0	0	5000	0	0	0	0	0	19	0	0	0	0	0	0	0	0	0	0	0	0
ENSSSCG00000001046	ENSSSCG00000001046	protein_coding	0	0	5000	0	0	4612	1	0	46857	1	0	42245	0	0	12	0	0	12	0	0	5000	0	0	1894	0	0	228	0	0	0	0	0	0	1	0	0	0	0	0
ENSSSCG00000001047	TMEM170B	protein_coding	0	0	5000	0	0	326	0	0	11854	0	0	11528	0	0	2	0	0	2	0	0	5000	0	0	0	0	0	8	0	0	0	0	0	0	0	0	0	0	0	0
ENSSSCG00000001048	C6ORF105	protein_coding	0	0	5000	0	0	562	0	0	43459	0	0	42897	0	0	8	0	0	8	0	0	5000	0	0	0	0	0	25	0	0	0	0	0	0	0	0	0	0	0	0
ENSSSCG00000001049	HIVEP1	protein_coding	0	0	5000	0	0	10787	1	0	144578	1	0	133791	0	0	16	0	0	16	0	0	5000	0	0	2246	0	0	459	0	0	0	0	0	0	1	0	0	0	0	0
ENSSSCG00000001050	EDN1	protein_coding	0	0	5000	0	0	2100	0	0	6598	0	0	4498	0	0	8	0	0	8	0	0	5000	0	0	1154	0	0	334	0	0	0	0	0	0	0	0	0	0	0	0
ENSSSCG00000001052	PHACTR1	protein_coding	0	0	5000	0	0	1925	13	0	445715	13	0	443790	0	0	26	0	0	26	0	0	5000	0	0	0	0	0	614	0	0	0	0	0	0	13	0	0	0	0	0
ENSSSCG00000001053	TBC1D7	protein_coding	0	0	5000	0	0	1587	0	0	72211	0	0	70624	0	0	16	0	0	16	0	0	5000	0	0	534	0	0	171	0	0	0	0	0	0	0	0	0	0	0	0
ENSSSCG00000001054	GFOD1	protein_coding	0	0	5000	0	0	1536	3	0	109400	3	0	107864	0	0	2	0	0	2	0	0	5000	0	0	0	0	0	363	0	0	0	0	0	0	3	0	0	0	0	0
ENSSSCG00000001056	RANBP9	protein_coding	0	0	5000	0	0	2680	2	0	36352	2	0	33672	0	0	22	0	0	22	0	0	5000	0	0	1177	0	0	0	0	0	0	0	0	0	2	0	0	0	0	0
ENSSSCG00000001057	CCDC90A	protein_coding	2	0	5000	0	0	4822	7	0	27232	7	0	22410	0	0	16	0	0	16	0	0	5000	0	0	3576	0	0	151	0	0	0	2	0	0	7	0	0	0	0	0
ENSSSCG00000001058	RNF182	protein_coding	0	0	5000	0	0	744	0	0	744	0	0	0	0	0	0	0	0	0	0	0	5000	0	0	0	0	0	0	0	0	0	0	0	0	0	0	0	0	0	0
ENSSSCG00000001060	ENSSSCG00000001060	pseudogene	0	0	5000	0	0	378	0	0	380	0	0	2	0	0	2	0	0	2	0	0	5000	0	0	0	0	0	0	0	0	0	0	0	0	0	0	0	0	0	0
ENSSSCG00000001061	JARID2	protein_coding	0	0	5000	0	0	3811	0	0	120674	0	0	116863	0	0	32	0	0	32	0	0	5000	0	0	0	0	0	112	0	0	0	0	0	0	0	0	0	0	0	0
ENSSSCG00000001062	DTNBP1	protein_coding	0	0	5000	0	0	1162	3	0	117748	3	0	116586	0	0	18	0	0	18	0	0	5000	0	0	84	0	0	49	0	0	0	0	0	0	3	0	0	0	0	0
ENSSSCG00000001063	MYLIP	protein_coding	0	0	5000	0	0	2956	2	0	20587	2	0	17631	0	0	12	0	0	12	1	0	5000	0	0	1396	0	0	222	0	0	0	0	0	0	2	0	0	1	0	0
ENSSSCG00000001064	GMPR	protein_coding	0	0	5000	0	0	1482	0	0	42750	0	0	41268	0	0	16	0	0	16	0	0	5000	0	0	369	0	0	75	0	0	0	0	0	0	0	0	0	0	0	0
ENSSSCG00000001065	ATXN1	protein_coding	0	0	5000	0	0	2397	0	0	18141	0	0	15744	0	0	4	0	0	4	0	0	5000	0	0	0	0	0	0	0	0	0	0	0	0	0	0	0	0	0	0
ENSSSCG00000001066	RBM24	protein_coding	0	0	5000	0	0	3200	0	0	12845	0	0	9645	0	0	6	0	0	6	0	0	5000	0	0	1810	0	0	625	0	0	0	0	0	0	0	0	0	0	0	0
ENSSSCG00000001067	ENSSSCG00000001067	protein_coding	0	0	5000	0	0	1151	1	0	25226	1	0	24075	0	0	8	0	0	8	0	0	5000	0	0	0	0	0	317	0	0	0	0	0	0	1	0	0	0	0	0
ENSSSCG00000001068	CAP2	protein_coding	0	0	5000	0	0	2409	0	0	39586	0	0	37177	0	0	16	0	0	16	0	0	5000	0	0	1231	0	0	14	0	0	0	0	0	0	0	0	0	0	0	0
ENSSSCG00000001070	FAM8A1	protein_coding	0	0	5000	0	0	1233	0	0	9620	0	0	8387	0	0	12	0	0	12	0	0	5000	0	0	0	0	0	0	0	0	0	0	0	0	0	0	0	0	0	0
ENSSSCG00000001071	ENSSSCG00000001071	protein_coding	0	0	13075	0	0	5068	0	0	79833	0	0	74765	0	0	82	0	0	82	0	0	10235	0	0	987	0	0	25	0	0	0	0	0	0	0	0	0	0	0	0
ENSSSCG00000001072	ENSSSCG00000001072	pseudogene	0	0	5000	0	0	855	0	0	857	0	0	2	0	0	2	0	0	2	0	0	5000	0	0	0	0	0	0	0	0	0	0	0	0	0	0	0	0	0	0
ENSSSCG00000001073	TPMT	protein_coding	0	0	5000	0	0	1977	1	0	25367	1	0	23390	0	0	18	0	0	18	0	0	5000	0	0	1009	0	0	230	0	0	0	0	0	0	1	0	0	0	0	0
ENSSSCG00000001074	KDM1B	protein_coding	0	0	5000	0	0	4393	1	0	51063	1	0	46670	0	0	38	0	0	38	2	0	5000	0	0	1930	0	0	0	0	0	0	0	0	0	1	0	0	2	0	0
ENSSSCG00000001075	DEK	protein_coding	0	0	5000	0	0	1260	3	0	32082	3	0	30822	0	0	24	0	0	24	0	0	5000	0	0	0	0	0	153	0	0	0	0	0	0	3	0	0	0	0	0
ENSSSCG00000001076	RNF144B	protein_coding	0	0	5000	0	0	5090	4	0	79480	4	0	74390	0	0	14	0	0	14	0	0	5000	0	0	3653	0	0	513	0	0	0	0	0	0	4	0	0	0	0	0
ENSSSCG00000001078	MBOAT1	protein_coding	0	0	5000	0	0	2011	4	0	109739	4	0	107728	0	0	24	0	0	24	0	0	5000	0	0	0	0	0	523	0	0	0	0	0	0	4	0	0	0	0	0
ENSSSCG00000001079	E2F3	protein_coding	0	0	5000	0	0	4362	0	0	13152	0	0	8790	0	0	16	0	0	16	0	0	5000	0	0	3285	0	0	0	0	0	0	0	0	0	0	0	0	0	0	0
ENSSSCG00000001080	CDKAL1	protein_coding	0	0	5000	0	0	2343	55	0	661144	55	0	658801	0	0	30	0	0	30	0	0	5000	0	0	406	0	0	200	0	0	0	0	0	0	55	0	0	0	0	0
ENSSSCG00000001081	SOX4	protein_coding	0	0	5000	0	0	1434	0	0	1434	0	0	0	0	0	0	0	0	0	0	0	5000	0	0	0	0	0	0	0	0	0	0	0	0	0	0	0	0	0	0
ENSSSCG00000001082	PRL	protein_coding	0	0	5000	0	0	908	0	0	12344	0	0	11436	0	0	8	0	0	8	0	0	5000	0	0	161	0	0	57	0	0	0	0	0	0	0	0	0	0	0	0
ENSSSCG00000001083	HDGFL1	protein_coding	0	0	5000	0	0	687	0	0	687	0	0	0	0	0	0	0	0	0	0	0	5000	0	0	0	0	0	0	0	0	0	0	0	0	0	0	0	0	0	0
ENSSSCG00000001085	DCDC2	protein_coding	0	0	5000	0	0	3172	15	0	170816	15	0	167644	0	0	18	0	0	18	1	0	5000	0	0	1333	0	0	414	0	0	0	0	0	0	15	0	0	1	0	0
ENSSSCG00000001087	MRS2	protein_coding	0	0	5000	0	0	3582	7	0	47370	7	0	43788	0	0	20	0	0	20	0	0	5000	0	0	2161	0	0	116	0	0	0	0	0	0	7	0	0	0	0	0
ENSSSCG00000001088	ATP6V1G1	protein_coding	0	0	5000	0	0	357	0	0	357	0	0	0	0	0	0	0	0	0	1	0	5000	0	0	0	0	0	0	0	0	0	0	0	0	0	0	0	1	0	0
ENSSSCG00000001089	GPLD1	protein_coding	0	0	5000	0	0	2620	7	0	52539	7	0	49919	0	0	50	0	0	50	0	0	5000	0	0	0	0	0	85	0	0	0	0	0	0	7	0	0	0	0	0
ENSSSCG00000001090	ALDH5A1	protein_coding	2	0	5000	0	0	1762	0	0	24215	0	0	22453	0	0	18	0	0	18	0	0	5000	0	0	41	0	0	107	0	0	0	2	0	0	0	0	0	0	0	0
ENSSSCG00000001091	KIAA0319	protein_coding	0	0	5000	0	0	6165	2	0	57626	2	0	51461	0	0	36	0	0	36	0	0	5000	0	0	2925	0	0	0	0	0	0	0	0	0	2	0	0	0	0	0
ENSSSCG00000001092	TDP2	protein_coding	0	0	5000	0	0	3123	1	0	14000	1	0	10877	0	0	12	0	0	12	0	0	5000	0	0	1340	0	0	694	0	0	0	0	0	0	1	0	0	0	0	0
ENSSSCG00000001093	ACOT13	protein_coding	0	0	5000	0	0	342	0	0	1408	0	0	1066	0	0	2	0	0	2	0	0	5000	0	0	0	0	0	0	0	0	0	0	0	0	0	0	0	0	0	0
ENSSSCG00000001094	C6ORF62	protein_coding	0	0	5000	0	0	2719	0	0	13678	0	0	10959	0	0	8	0	0	8	0	0	5000	0	0	2029	0	0	0	0	0	0	0	0	0	0	0	0	0	0	0
ENSSSCG00000001095	GMNN	protein_coding	0	0	5000	0	0	1117	0	0	9419	0	0	8302	0	0	12	0	0	12	0	0	5000	0	0	277	0	0	210	0	0	0	0	0	0	0	0	0	0	0	0
ENSSSCG00000001096	ENSSSCG00000001096	protein_coding	0	0	5000	0	0	720	0	0	2814	0	0	2094	0	0	2	0	0	2	0	0	5000	0	0	0	0	0	0	0	0	0	0	0	0	0	0	0	0	0	0
ENSSSCG00000001097	FAM65B	protein_coding	1	0	5000	0	0	3385	5	0	118824	5	0	115439	0	0	44	0	0	44	0	0	5000	0	0	0	0	0	136	0	0	0	1	0	0	5	0	0	0	0	0
ENSSSCG00000001098	ENSSSCG00000001098	pseudogene	0	0	5000	1	0	1119	0	0	1417	0	0	298	0	0	7	0	0	7	0	0	5000	0	0	0	0	0	0	0	0	0	0	1	0	0	0	0	0	0	0
ENSSSCG00000001099	CMAH	protein_coding	1	0	5000	0	0	2083	0	0	76895	0	0	74812	0	0	28	0	0	28	0	0	5000	0	0	0	0	0	349	0	0	0	1	0	0	0	0	0	0	0	0
ENSSSCG00000001100	LRRC16A	protein_coding	0	0	5000	0	0	4925	43	0	185379	43	0	180454	0	0	68	0	0	68	0	0	5000	0	0	926	0	0	0	0	0	0	0	0	0	43	0	0	0	0	0
ENSSSCG00000001101	SCGN	protein_coding	0	0	5000	0	0	1484	6	0	43464	6	0	41980	0	0	20	0	0	20	0	0	5000	0	0	452	0	0	201	0	0	0	0	0	0	6	0	0	0	0	0
ENSSSCG00000001102	HIST1H2AA	protein_coding	0	0	5000	0	0	396	0	0	396	0	0	0	0	0	0	0	0	0	0	0	5000	0	0	0	0	0	0	0	0	0	0	0	0	0	0	0	0	0	0
ENSSSCG00000001105	ENSSSCG00000001105	pseudogene	0	0	5000	0	0	390	0	0	392	0	0	2	0	0	2	0	0	2	1	0	5000	0	0	0	0	0	0	0	0	0	0	0	0	0	0	0	1	0	0
ENSSSCG00000001106	SLC17A4	protein_coding	0	0	5000	0	0	1491	2	0	21981	2	0	20490	0	0	20	0	0	20	0	0	5000	0	0	0	0	0	0	0	0	0	0	0	0	2	0	0	0	0	0
ENSSSCG00000001107	OATV1	protein_coding	0	0	5000	0	0	1483	1	0	27620	1	0	26137	0	0	20	0	0	20	0	0	5000	0	0	0	0	0	214	0	0	0	0	0	0	1	0	0	0	0	0
ENSSSCG00000001131	ENSSSCG00000001131	protein_coding	0	0	5000	0	0	2145	0	0	13319	0	0	11174	0	0	14	0	0	14	0	0	5000	0	0	0	0	0	570	0	0	0	0	0	0	0	0	0	0	0	0
ENSSSCG00000001132	BTN1A1	protein_coding	0	0	5000	0	0	1584	0	0	5258	0	0	3674	0	0	12	0	0	12	0	0	5000	0	0	0	0	0	0	0	0	0	0	0	0	0	0	0	0	0	0
ENSSSCG00000001134	ENSSSCG00000001134	protein_coding	0	0	5000	0	0	381	0	0	381	0	0	0	0	0	0	0	0	0	0	0	5000	0	0	0	0	0	0	0	0	0	0	0	0	0	0	0	0	0	0
ENSSSCG00000001137	NP_001026962.1	protein_coding	0	0	5000	0	0	668	0	0	668	0	0	0	0	0	0	0	0	0	0	0	5000	0	0	2	0	0	0	0	0	0	0	0	0	0	0	0	0	0	0
ENSSSCG00000001138	ENSSSCG00000001138	pseudogene	0	0	5000	0	0	657	0	0	660	0	0	3	0	0	3	0	0	3	0	0	5000	0	0	0	0	0	0	0	0	0	0	0	0	0	0	0	0	0	0
ENSSSCG00000001147	ENSSSCG00000001147	protein_coding	0	0	5000	0	0	933	0	0	933	0	0	0	0	0	0	0	0	0	0	0	5000	0	0	0	0	0	0	0	0	0	0	0	0	0	0	0	0	0	0
ENSSSCG00000001156	ZNF322	protein_coding	0	0	5000	0	0	2487	0	0	2487	0	0	0	0	0	0	0	0	0	0	0	5000	0	0	1083	0	0	195	0	0	0	0	0	0	0	0	0	0	0	0
ENSSSCG00000001157	ENSSSCG00000001157	protein_coding	0	0	5000	0	0	948	0	0	1088	0	0	140	0	0	2	0	0	2	0	0	5000	0	0	0	0	0	0	0	0	0	0	0	0	0	0	0	0	0	0
ENSSSCG00000001161	ENSSSCG00000001161	protein_coding	0	0	5000	0	0	933	0	0	933	0	0	0	0	0	0	0	0	0	0	0	5000	0	0	0	0	0	0	0	0	0	0	0	0	0	0	0	0	0	0
ENSSSCG00000001164	ENSSSCG00000001164	protein_coding	0	0	5000	0	0	2205	0	0	6256	0	0	4051	0	0	4	0	0	4	0	0	5000	0	0	0	0	0	0	0	0	0	0	0	0	0	0	0	0	0	0
ENSSSCG00000001177	H4_PIG	protein_coding	0	0	5000	0	0	312	0	0	312	0	0	0	0	0	0	0	0	0	0	0	5000	0	0	0	0	0	0	0	0	0	0	0	0	0	0	0	0	0	0
ENSSSCG00000001180	OR2B2	protein_coding	0	0	5000	0	0	942	0	0	942	0	0	0	0	0	0	0	0	0	1	0	5000	0	0	0	0	0	0	0	0	0	0	0	0	0	0	0	1	0	0
ENSSSCG00000001182	OR2B6	protein_coding	0	0	5000	0	0	942	0	0	942	0	0	0	0	0	0	0	0	0	1	0	5000	0	0	0	0	0	0	0	0	0	0	0	0	0	0	0	1	0	0
ENSSSCG00000001190	ENSSSCG00000001190	protein_coding	0	0	5000	0	0	933	0	0	933	0	0	0	0	0	0	0	0	0	0	0	5000	0	0	0	0	0	0	0	0	0	0	0	0	0	0	0	0	0	0
ENSSSCG00000001196	ENSSSCG00000001196	protein_coding	0	0	5000	0	0	999	0	0	1522	0	0	523	0	0	2	0	0	2	0	0	5000	0	0	0	0	0	0	0	0	0	0	0	0	0	0	0	0	0	0
ENSSSCG00000001197	ZNF165	protein_coding	0	0	5000	0	0	1458	0	0	3902	0	0	2444	0	0	4	0	0	4	0	0	5000	0	0	0	0	0	0	0	0	0	0	0	0	0	0	0	0	0	0
ENSSSCG00000001198	ZSCAN16	protein_coding	0	0	5000	0	0	1209	0	0	13091	0	0	11882	0	0	4	0	0	4	0	0	5000	0	0	168	0	0	0	0	0	0	0	0	0	0	0	0	0	0	0
ENSSSCG00000001200	ENSSSCG00000001200	protein_coding	0	0	5000	0	0	933	0	0	933	0	0	0	0	0	0	0	0	0	0	0	5000	0	0	0	0	0	0	0	0	0	0	0	0	0	0	0	0	0	0
ENSSSCG00000001201	ZNF192	protein_coding	0	0	5000	0	0	1993	2	0	14395	2	0	12402	0	0	14	0	0	14	0	0	5000	0	0	803	0	0	262	0	0	0	0	0	0	2	0	0	0	0	0
ENSSSCG00000001202	ZNF389	protein_coding	0	0	5000	0	0	1452	0	0	4616	0	0	3164	0	0	2	0	0	2	0	0	5000	0	0	535	0	0	107	0	0	0	0	0	0	0	0	0	0	0	0
ENSSSCG00000001203	ZNF193	protein_coding	0	0	5000	0	0	2325	0	0	6902	0	0	4577	0	0	6	0	0	6	0	0	5000	0	0	861	0	0	282	0	0	0	0	0	0	0	0	0	0	0	0
ENSSSCG00000001204	ZKSCAN4	protein_coding	0	0	5000	0	0	3004	0	0	9328	0	0	6324	0	0	8	0	0	8	0	0	5000	0	0	1034	0	0	329	0	0	0	0	0	0	0	0	0	0	0	0
ENSSSCG00000001205	NKAPL	protein_coding	0	0	5000	0	0	1525	0	0	1525	0	0	0	0	0	0	0	0	0	0	0	5000	0	0	266	0	0	41	0	0	0	0	0	0	0	0	0	0	0	0
ENSSSCG00000001206	ENSSSCG00000001206	protein_coding	0	0	5000	0	0	1437	0	0	11582	0	0	10145	0	0	4	0	0	4	0	0	5000	0	0	0	0	0	0	0	0	0	0	0	0	0	0	0	0	0	0
ENSSSCG00000001207	PGBD1	protein_coding	0	0	5000	0	0	3100	0	0	19747	0	0	16647	0	0	12	0	0	12	0	0	5000	0	0	92	0	0	584	0	0	0	0	0	0	0	0	0	0	0	0
ENSSSCG00000001209	ZSCAN12	protein_coding	0	0	5000	0	0	5134	0	0	22007	0	0	16873	0	0	8	0	0	8	0	0	5000	0	0	2944	0	0	357	0	0	0	0	0	0	0	0	0	0	0	0
ENSSSCG00000001211	ENSSSCG00000001211	protein_coding	0	0	5000	0	0	951	0	0	951	0	0	0	0	0	0	0	0	0	0	0	5000	0	0	0	0	0	0	0	0	0	0	0	0	0	0	0	0	0	0
ENSSSCG00000001212	ENSSSCG00000001212	protein_coding	0	0	5000	0	0	219	0	0	3733	0	0	3514	0	0	2	0	0	2	0	0	5000	0	0	0	0	0	0	0	0	0	0	0	0	0	0	0	0	0	0
ENSSSCG00000001213	GPX5	protein_coding	0	0	5000	0	0	417	0	0	1960	0	0	1543	0	0	4	0	0	4	0	0	5000	0	0	0	0	0	0	0	0	0	0	0	0	0	0	0	0	0	0
ENSSSCG00000001214	GPX5	protein_coding	0	0	5000	0	0	1433	0	0	11310	0	0	9877	0	0	8	0	0	8	0	0	5000	0	0	755	0	0	18	0	0	0	0	0	0	0	0	0	0	0	0
ENSSSCG00000001216	ZNF232	protein_coding	0	0	5000	0	0	426	0	0	426	0	0	0	0	0	0	0	0	0	0	0	5000	0	0	0	0	0	0	0	0	0	0	0	0	0	0	0	0	0	0
ENSSSCG00000001219	TRIM27	protein_coding	0	0	5000	0	0	3124	0	0	19034	0	0	15910	0	0	16	0	0	16	0	0	5000	0	0	1270	0	0	0	0	0	0	0	0	0	0	0	0	0	0	0
ENSSSCG00000001220	ENSSSCG00000001220	protein_coding	1	0	5000	0	0	945	0	0	945	0	0	0	0	0	0	0	0	0	0	0	5000	0	0	0	0	0	0	0	0	0	1	0	0	0	0	0	0	0	0
ENSSSCG00000001227	SLA-3	protein_coding	0	0	5000	0	0	1733	0	0	3711	0	0	1978	0	0	16	0	0	16	0	0	5000	0	0	567	0	0	83	0	0	0	0	0	0	0	0	0	0	0	0
ENSSSCG00000001228	PG3I	protein_coding	0	0	5000	0	0	1077	0	0	2923	0	0	1846	0	0	16	0	0	16	0	0	5000	0	0	0	0	0	0	0	0	0	0	0	0	0	0	0	0	0	0
ENSSSCG00000001229	SLA-10	protein_coding	1	0	5000	0	0	1577	0	0	3570	0	0	1993	0	0	16	0	0	16	0	0	5000	0	0	408	0	0	83	0	0	0	1	0	0	0	0	0	0	0	0
ENSSSCG00000001230	SLA-8	protein_coding	0	0	5000	0	0	1098	0	0	1662	0	0	564	0	0	4	0	0	4	0	0	5000	0	0	2	0	0	442	0	0	0	0	0	0	0	0	0	0	0	0
ENSSSCG00000001231	SLA-P1	protein_coding	0	0	5000	0	0	1537	0	0	3542	0	0	2005	0	0	14	0	0	14	0	0	5000	0	0	421	0	0	21	0	0	0	0	0	0	0	0	0	0	0	0
ENSSSCG00000001232	AFP	protein_coding	0	0	5000	0	0	1702	0	0	11228	0	0	9526	0	0	12	0	0	12	0	0	5000	0	0	0	0	0	70	0	0	0	0	0	0	0	0	0	0	0	0
ENSSSCG00000001233	TRIM26	protein_coding	0	0	5000	0	0	3840	2	0	24475	2	0	20635	0	0	14	0	0	14	0	0	5000	0	0	1986	0	0	216	0	0	0	0	0	0	2	0	0	0	0	0
ENSSSCG00000001234	TRIM10	protein_coding	0	0	5000	0	0	3076	0	0	11601	0	0	8525	0	0	12	0	0	12	0	0	5000	0	0	1627	0	0	0	0	0	0	0	0	0	0	0	0	0	0	0
ENSSSCG00000001235	TRIM15	protein_coding	0	0	5000	0	0	1531	0	0	11071	0	0	9540	0	0	12	0	0	12	0	0	5000	0	0	0	0	0	145	0	0	0	0	0	0	0	0	0	0	0	0
ENSSSCG00000001236	TRIM40	protein_coding	0	0	5000	0	0	1949	1	0	11813	1	0	9864	0	0	10	0	0	10	0	0	5000	0	0	616	0	0	397	0	0	0	0	0	0	1	0	0	0	0	0
ENSSSCG00000001239	ZNRD1	protein_coding	0	0	5000	0	0	579	0	0	4417	0	0	3838	0	0	6	0	0	6	0	0	5000	0	0	207	0	0	0	0	0	0	0	0	0	0	0	0	0	0	0
ENSSSCG00000001241	KRAB	protein_coding	0	0	5000	0	0	1830	0	0	4613	0	0	2783	0	0	6	0	0	6	0	0	5000	0	0	0	0	0	0	0	0	0	0	0	0	0	0	0	0	0	0
ENSSSCG00000001242	GABBR1	protein_coding	0	0	5000	0	0	4667	0	0	29290	0	0	24623	0	0	40	0	0	40	0	0	5000	0	0	2933	0	0	0	0	0	0	0	0	0	0	0	0	0	0	0
ENSSSCG00000001244	RNF39	protein_coding	0	0	5000	0	0	1290	0	0	4939	0	0	3649	0	0	8	0	0	8	0	0	5000	0	0	0	0	0	63	0	0	0	0	0	0	0	0	0	0	0	0
ENSSSCG00000001245	ZNRD1	protein_coding	0	0	5000	0	0	764	0	0	4721	0	0	3957	0	0	8	0	0	8	0	0	5000	0	0	214	0	0	178	0	0	0	0	0	0	0	0	0	0	0	0
ENSSSCG00000001247	KRAB	protein_coding	0	0	5000	0	0	1827	0	0	4657	0	0	2830	0	0	8	0	0	8	0	0	5000	0	0	0	0	0	0	0	0	0	0	0	0	0	0	0	0	0	0
ENSSSCG00000001248	MOG	protein_coding	0	0	5000	0	0	738	0	0	10627	0	0	9889	0	0	12	0	0	12	0	0	5000	0	0	0	0	0	0	0	0	0	0	0	0	0	0	0	0	0	0
ENSSSCG00000001252	UBD	protein_coding	0	0	5000	0	0	1281	0	0	2547	0	0	1266	0	0	2	0	0	2	0	0	5000	0	0	551	0	0	241	0	0	0	0	0	0	0	0	0	0	0	0
ENSSSCG00000001253	ENSSSCG00000001253	pseudogene	0	0	5000	0	0	951	0	0	955	0	0	4	0	0	2	0	0	2	1	0	5000	0	0	0	0	0	0	0	0	0	0	0	0	0	0	0	1	0	0
ENSSSCG00000001254	ENSSSCG00000001254	protein_coding	5	0	5000	0	0	855	0	0	855	0	0	0	0	0	0	0	0	0	2	0	5000	0	0	0	0	0	0	0	0	0	5	0	0	0	0	0	2	0	0
ENSSSCG00000001255	ENSSSCG00000001255	protein_coding	0	0	5000	0	0	924	0	0	924	0	0	0	0	0	0	0	0	0	2	0	5000	0	0	0	0	0	0	0	0	0	0	0	0	0	0	0	2	0	0
ENSSSCG00000001256	ENSSSCG00000001256	pseudogene	0	0	5000	0	0	972	0	0	973	0	0	1	0	0	1	0	0	1	3	0	5000	0	0	0	0	0	0	0	0	0	0	0	0	0	0	0	3	0	0
ENSSSCG00000001258	ENSSSCG00000001258	protein_coding	1	0	5000	0	0	924	0	0	1823	0	0	899	0	0	6	0	0	6	0	0	5000	0	0	0	0	0	0	0	0	0	1	0	0	0	0	0	0	0	0
ENSSSCG00000001268	ENSSSCG00000001268	protein_coding	0	0	5000	0	0	942	0	0	942	0	0	0	0	0	0	0	0	0	0	0	5000	0	0	0	0	0	0	0	0	0	0	0	0	0	0	0	0	0	0
ENSSSCG00000001279	ENSSSCG00000001279	protein_coding	1	0	5000	0	0	957	0	0	957	0	0	0	0	0	0	0	0	0	3	0	5000	0	0	0	0	0	0	0	0	0	1	0	0	0	0	0	3	0	0
ENSSSCG00000001286	OR5V1	protein_coding	0	0	5000	0	0	954	0	0	954	0	0	0	0	0	0	0	0	0	1	0	5000	0	0	0	0	0	0	0	0	0	0	0	0	0	0	0	1	0	0
ENSSSCG00000001294	ENSSSCG00000001294	protein_coding	5	0	5000	0	0	993	0	0	993	0	0	0	0	0	0	0	0	0	7	0	5000	0	0	0	0	0	0	0	0	0	5	0	0	0	0	0	7	0	0
ENSSSCG00000001297	ENSSSCG00000001297	protein_coding	0	0	5000	0	0	924	0	0	924	0	0	0	0	0	0	0	0	0	1	0	5000	0	0	0	0	0	0	0	0	0	0	0	0	0	0	0	1	0	0
ENSSSCG00000001304	ENSSSCG00000001304	protein_coding	0	0	5000	0	0	927	0	0	1066	0	0	139	0	0	4	0	0	4	0	0	5000	0	0	0	0	0	0	0	0	0	0	0	0	0	0	0	0	0	0
ENSSSCG00000001312	ENSSSCG00000001312	pseudogene	10	0	5000	0	0	918	0	0	925	0	0	7	0	0	4	0	0	4	1	0	5000	0	0	0	0	0	0	0	0	0	10	0	0	0	0	0	1	0	0
ENSSSCG00000001337	ENSSSCG00000001337	protein_coding	0	0	5000	0	0	939	0	0	939	0	0	0	0	0	0	0	0	0	0	0	5000	0	0	0	0	0	0	0	0	0	0	0	0	0	0	0	0	0	0
ENSSSCG00000001340	ENSSSCG00000001340	protein_coding	2	0	5000	0	0	819	0	0	914	0	0	95	0	0	7	0	0	7	0	0	5000	0	0	0	0	0	0	0	0	0	2	0	0	0	0	0	0	0	0
ENSSSCG00000001341	SLA-11	protein_coding	0	0	5000	0	0	1811	0	0	6188	0	0	4377	0	0	14	0	0	14	10	0	5000	0	0	776	0	0	0	0	0	0	0	0	0	0	0	0	10	0	0
ENSSSCG00000001342	TRIM39	protein_coding	0	0	5000	0	0	1474	1	0	11293	1	0	9819	0	0	10	0	0	10	0	0	5000	0	0	0	0	0	7	0	0	0	0	0	0	1	0	0	0	0	0
ENSSSCG00000001344	ENSSSCG00000001344	protein_coding	0	0	5000	0	0	1692	0	0	9789	0	0	8097	0	0	32	0	0	32	0	0	3555	0	0	0	0	0	0	0	0	0	0	0	0	0	0	0	0	0	0
ENSSSCG00000001346	ABCF1	protein_coding	0	0	5000	0	0	4559	0	0	19250	0	0	14691	0	0	46	0	0	46	0	0	5000	0	0	2029	0	0	106	0	0	0	0	0	0	0	0	0	0	0	0
ENSSSCG00000001347	PPP1R10	protein_coding	0	0	5000	0	0	4434	0	0	16856	0	0	12422	0	0	38	0	0	38	0	0	5000	0	0	1092	0	0	564	0	0	0	0	0	0	0	0	0	0	0	0
ENSSSCG00000001362	MDC1	protein_coding	0	0	5000	0	0	7245	0	0	16948	0	0	9703	0	0	28	0	0	28	0	0	5000	0	0	598	0	0	518	0	0	0	0	0	0	0	0	0	0	0	0
ENSSSCG00000001370	ABCF1	protein_coding	0	0	7085	0	0	2576	0	0	12898	0	0	10322	0	0	54	0	0	52	0	0	5000	0	0	0	0	0	43	0	0	0	0	0	0	0	0	0	0	0	0
ENSSSCG00000001372	GNL1	protein_coding	0	0	5000	0	0	2468	0	0	10227	0	0	7759	0	0	22	0	0	22	0	0	5000	0	0	108	0	0	536	0	0	0	0	0	0	0	0	0	0	0	0
ENSSSCG00000001373	ENSSSCG00000001373	protein_coding	0	0	5000	0	0	357	0	0	922	0	0	565	0	0	2	0	0	2	0	0	5000	0	0	0	0	0	0	0	0	0	0	0	0	0	0	0	0	0	0
ENSSSCG00000001376	DHX16	protein_coding	0	0	5000	0	0	3492	0	0	17788	0	0	14296	0	0	38	0	0	38	0	0	5000	0	0	115	0	0	239	0	0	0	0	0	0	0	0	0	0	0	0
ENSSSCG00000001377	PPP1R18	protein_coding	0	0	5000	0	0	2718	0	0	8529	0	0	5811	0	0	4	0	0	4	0	0	5000	0	0	870	0	0	0	0	0	0	0	0	0	0	0	0	0	0	0
ENSSSCG00000001379	TUBB	protein_coding	0	0	5000	0	0	2577	0	0	4506	0	0	1929	0	0	6	0	0	6	0	0	5000	0	0	951	0	0	291	0	0	0	0	0	0	0	0	0	0	0	0
ENSSSCG00000001382	DDR	protein_coding	1	0	5000	0	0	3866	0	0	14424	0	0	10558	0	0	34	0	0	34	0	0	5000	0	0	899	0	0	213	0	0	0	1	0	0	0	0	0	0	0	0
ENSSSCG00000001383	TFIIH	protein_coding	0	0	5000	0	0	1787	0	0	5853	0	0	4066	0	0	26	0	0	26	1	0	5000	0	0	102	0	0	293	0	0	0	0	0	0	0	0	0	1	0	0
ENSSSCG00000001384	VARS2	protein_coding	0	0	5000	0	0	3675	0	0	12132	0	0	8457	0	0	58	0	0	58	0	0	5000	0	0	313	0	0	173	0	0	0	0	0	0	0	0	0	0	0	0
ENSSSCG00000001386	DPCR1	protein_coding	0	0	5000	0	0	2109	0	0	2796	0	0	687	0	0	6	0	0	6	0	0	5729	0	0	0	0	0	0	0	0	0	0	0	0	0	0	0	0	0	0
ENSSSCG00000001388	STG	protein_coding	0	0	5000	0	0	722	0	0	954	0	0	232	0	0	2	0	0	2	0	0	5000	0	0	2	0	0	0	0	0	0	0	0	0	0	0	0	0	0	0
ENSSSCG00000001389	CDSN	protein_coding	0	0	5000	0	0	836	0	0	2590	0	0	1754	0	0	3	0	0	3	0	0	5000	0	0	584	0	0	47	0	0	0	0	0	0	0	0	0	0	0	0
ENSSSCG00000001390	SPR1	protein_coding	0	0	5000	0	0	408	0	0	1171	1	0	763	0	0	2	0	0	2	1	0	5000	0	0	0	0	0	0	0	0	0	0	0	0	1	0	0	1	0	0
ENSSSCG00000001391	CCHCR1	protein_coding	1	0	5000	0	0	2835	1	0	13773	1	0	10938	0	0	36	0	0	36	0	0	5000	0	0	0	0	0	474	0	0	0	1	0	0	1	0	0	0	0	0
ENSSSCG00000001392	TCF19	protein_coding	1	0	5000	0	0	1960	0	0	3233	0	0	1273	0	0	4	0	0	4	0	0	5000	0	0	0	0	0	919	0	0	0	1	0	0	0	0	0	0	0	0
ENSSSCG00000001393	POU5F1	protein_coding	0	0	5000	0	0	1335	6	0	5951	5	0	4616	0	0	8	0	0	8	0	0	5000	1	0	252	0	0	0	0	0	0	0	0	0	5	0	0	0	1	0
ENSSSCG00000001394	SUSC-MIC2	protein_coding	0	0	5000	0	0	1673	0	0	6245	0	0	4572	0	0	8	0	0	8	0	0	5000	0	0	854	0	0	0	0	0	0	0	0	0	0	0	0	0	0	0
ENSSSCG00000001395	ENSSSCG00000001395	protein_coding	0	0	5000	0	0	771	0	0	1853	0	0	1082	0	0	10	0	0	10	0	0	5000	0	0	0	0	0	0	0	0	0	0	0	0	0	0	0	0	0	0
ENSSSCG00000001396	SLA-8	protein_coding	1	0	6006	0	0	1325	0	0	3403	0	0	2078	0	0	18	0	0	18	0	0	5000	0	0	191	0	0	46	0	0	0	1	0	0	0	0	0	0	0	0
ENSSSCG00000001397	SLA-9	protein_coding	0	0	5000	0	0	1092	0	0	2922	0	0	1830	0	0	14	0	0	14	0	0	5000	0	0	0	0	0	0	0	0	0	0	0	0	0	0	0	0	0	0
ENSSSCG00000001398	SLA-6	protein_coding	0	0	7655	0	0	1622	0	0	4043	0	0	2421	0	0	23	0	0	17	0	0	5000	0	0	539	0	0	340	0	0	0	0	0	0	0	0	0	0	0	0
ENSSSCG00000001400	DDX39B	protein_coding	0	0	5000	0	0	1683	0	0	10968	0	0	9285	0	0	20	0	0	20	0	0	5000	0	0	207	0	0	189	0	0	0	0	0	0	0	0	0	0	0	0
ENSSSCG00000001401	ATP6V1G2	protein_coding	0	0	5000	0	0	764	0	0	1541	0	0	777	0	0	4	0	0	4	0	0	5000	0	0	169	0	0	238	0	0	0	0	0	0	0	0	0	0	0	0
ENSSSCG00000001402	NFKBIL1	protein_coding	0	0	5000	0	0	1667	0	0	11321	0	0	9654	0	0	6	0	0	6	0	0	5000	0	0	419	0	0	105	0	0	0	0	0	0	0	0	0	0	0	0
ENSSSCG00000001403	LTA	protein_coding	0	0	5000	0	0	1550	0	0	2264	0	0	714	0	0	6	0	0	6	0	0	5000	0	0	561	0	0	374	0	0	0	0	0	0	0	0	0	0	0	0
ENSSSCG00000001404	TNF	protein_coding	0	0	5000	0	0	1741	0	0	2834	0	0	1093	0	0	6	0	0	6	0	0	5000	0	0	832	0	0	210	0	0	0	0	0	0	0	0	0	0	0	0
ENSSSCG00000001405	LTB	protein_coding	0	0	5000	0	0	934	0	0	1911	0	0	977	0	0	6	0	0	6	0	0	5000	0	0	186	0	0	7	0	0	0	0	0	0	0	0	0	0	0	0
ENSSSCG00000001407	NCR3	protein_coding	0	0	5000	0	0	805	0	0	2743	0	0	1938	0	0	10	0	0	10	0	0	5000	0	0	296	0	0	98	0	0	0	0	0	0	0	0	0	0	0	0
ENSSSCG00000001408	AIF1	protein_coding	0	0	5000	0	0	646	0	0	2025	0	0	1379	0	0	10	0	0	10	0	0	5000	0	0	122	0	0	80	0	0	0	0	0	0	0	0	0	0	0	0
ENSSSCG00000001409	BAT2	protein_coding	0	0	5000	0	0	6607	0	0	13659	0	0	7052	0	0	58	0	0	58	0	0	5000	0	0	65	0	0	41	0	0	0	0	0	0	0	0	0	0	0	0
ENSSSCG00000001410	BAG6	protein_coding	0	0	5000	0	0	3831	0	0	11828	0	0	7997	0	0	48	0	0	48	0	0	5000	0	0	121	0	0	323	0	0	0	0	0	0	0	0	0	0	0	0
ENSSSCG00000001411	APOM	protein_coding	0	0	5000	0	0	772	0	0	2514	0	0	1742	0	0	10	0	0	10	0	0	5000	0	0	121	0	0	84	0	0	0	0	0	0	0	0	0	0	0	0
ENSSSCG00000001412	C7H6ORF47	protein_coding	0	0	5000	0	0	1450	0	0	1450	0	0	0	0	0	0	0	0	0	0	0	5000	0	0	308	0	0	248	0	0	0	0	0	0	0	0	0	0	0	0
ENSSSCG00000001413	BAT4	protein_coding	0	0	5000	0	0	1881	0	0	3801	0	0	1920	0	0	6	0	0	6	0	0	5000	0	0	208	0	0	623	0	0	0	0	0	0	0	0	0	0	0	0
ENSSSCG00000001414	CSNK2B	protein_coding	0	0	5000	0	0	804	0	0	4083	0	0	3279	0	0	10	0	0	10	0	0	5000	0	0	144	0	0	12	0	0	0	0	0	0	0	0	0	0	0	0
ENSSSCG00000001416	LY6G5C	protein_coding	0	0	5000	0	0	429	0	0	4162	0	0	3733	0	0	4	0	0	4	0	0	5000	0	0	0	0	0	0	0	0	0	0	0	0	0	0	0	0	0	0
ENSSSCG00000001417	BAT5	protein_coding	0	0	5000	0	0	1481	0	0	2765	0	0	1284	0	0	14	0	0	14	0	0	5000	0	0	660	0	0	224	0	0	0	0	0	0	0	0	0	0	0	0
ENSSSCG00000001418	NEU1	protein_coding	0	0	5000	0	0	5421	0	0	8426	0	0	3005	0	0	10	0	0	10	0	0	5000	0	0	3969	0	0	201	0	0	0	0	0	0	0	0	0	0	0	0
ENSSSCG00000001419	SLC44A4	protein_coding	0	0	5000	0	0	2515	0	0	18819	0	0	16304	0	0	40	0	0	40	0	0	5000	0	0	142	0	0	249	0	0	0	0	0	0	0	0	0	0	0	0
ENSSSCG00000001420	EHMT2	protein_coding	0	0	5000	0	0	4744	0	0	15763	0	0	11019	0	0	54	0	0	54	0	0	5000	0	0	293	0	0	812	0	0	0	0	0	0	0	0	0	0	0	0
ENSSSCG00000001421	ZBTB12	protein_coding	0	0	5000	0	0	1948	0	0	2452	0	0	504	0	0	2	0	0	2	0	0	5000	0	0	312	0	0	256	0	0	0	0	0	0	0	0	0	0	0	0
ENSSSCG00000001422	SBAB-707F1.3	protein_coding	0	0	5000	0	0	2883	0	0	13827	0	0	10944	0	0	34	0	0	34	0	0	5000	0	0	290	0	0	334	0	0	0	0	0	0	0	0	0	0	0	0
ENSSSCG00000001423	RDBP	protein_coding	0	0	5000	0	0	1561	0	0	6498	0	0	4937	0	0	20	0	0	20	0	0	5000	0	0	215	0	0	209	0	0	0	0	0	0	0	0	0	0	0	0
ENSSSCG00000001424	SKIV2L	protein_coding	0	0	5000	0	0	3883	0	0	10608	0	0	6725	0	0	54	0	0	54	0	0	5000	0	0	51	0	0	91	0	0	0	0	0	0	0	0	0	0	0	0
ENSSSCG00000001425	DOM3Z	protein_coding	0	0	5000	0	0	1693	0	0	2511	0	0	818	0	0	12	0	0	12	0	0	5000	0	0	77	0	0	422	0	0	0	0	0	0	0	0	0	0	0	0
ENSSSCG00000001426	STK19	protein_coding	0	0	5000	0	0	1258	0	0	7222	0	0	5964	0	0	12	0	0	12	0	0	5000	0	0	403	0	0	90	0	0	0	0	0	0	0	0	0	0	0	0
ENSSSCG00000001427	SBAB-514B12.5	protein_coding	0	0	5000	0	0	5392	0	0	15109	0	0	9717	0	0	80	0	0	80	0	0	5000	0	0	115	0	0	51	0	0	0	0	0	0	0	0	0	0	0	0
ENSSSCG00000001428	CYP21A2	protein_coding	0	0	5000	0	0	2048	0	0	3108	0	0	1060	0	0	18	0	0	18	0	0	5000	0	0	529	0	0	40	0	0	0	0	0	0	0	0	0	0	0	0
ENSSSCG00000001429	TNXB	protein_coding	0	0	5134	0	0	4417	0	0	19445	0	0	15028	0	0	36	0	0	36	0	0	5000	0	0	0	0	0	0	0	0	0	0	0	0	0	0	0	0	0	0
ENSSSCG00000001430	CREBL1	protein_coding	0	0	5000	0	0	2563	0	0	10637	0	0	8074	0	0	34	0	0	34	0	0	5000	0	0	457	0	0	0	0	0	0	0	0	0	0	0	0	0	0	0
ENSSSCG00000001431	FKBPL	protein_coding	0	0	5000	0	0	1417	0	0	2305	0	0	888	0	0	2	0	0	2	0	0	5000	0	0	38	0	0	329	0	0	0	0	0	0	0	0	0	0	0	0
ENSSSCG00000001433	PPT2	protein_coding	0	0	5000	0	0	2210	0	0	12715	0	0	10505	0	0	16	0	0	16	0	0	5000	0	0	1008	0	0	272	0	0	0	0	0	0	0	0	0	0	0	0
ENSSSCG00000001434	EGFL8	protein_coding	0	0	5000	0	0	1298	0	0	3327	0	0	2029	0	0	16	0	0	16	0	0	5000	0	0	326	0	0	84	0	0	0	0	0	0	0	0	0	0	0	0
ENSSSCG00000001435	AGPAT1	protein_coding	0	0	5000	0	0	4309	0	0	10392	0	0	6083	0	0	12	0	0	12	0	0	5000	0	0	3123	0	0	322	0	0	0	0	0	0	0	0	0	0	0	0
ENSSSCG00000001436	RNF5	protein_coding	0	0	5000	0	0	1358	0	0	2597	0	0	1239	0	0	10	0	0	10	0	0	5000	0	0	506	0	0	309	0	0	0	0	0	0	0	0	0	0	0	0
ENSSSCG00000001437	AGER	protein_coding	0	0	5000	0	0	1464	0	0	3048	0	0	1584	0	0	22	0	0	22	0	0	5000	0	0	191	0	0	80	0	0	0	0	0	0	0	0	0	0	0	0
ENSSSCG00000001438	PBX2	protein_coding	0	0	5000	0	0	3190	0	0	5387	0	0	2197	0	0	16	0	0	16	0	0	5000	0	0	1629	0	0	268	0	0	0	0	0	0	0	0	0	0	0	0
ENSSSCG00000001439	GPSM3	protein_coding	0	0	5000	0	0	1529	0	0	2206	0	0	677	0	0	6	0	0	6	0	0	5000	0	0	656	0	0	390	0	0	0	0	0	0	0	0	0	0	0	0
ENSSSCG00000001440	NOTCH4	protein_coding	0	0	5000	0	0	6718	0	0	25036	0	0	18318	0	0	58	0	0	58	0	0	5000	0	0	593	0	0	140	0	0	0	0	0	0	0	0	0	0	0	0
ENSSSCG00000001441	ENSSSCG00000001441	protein_coding	0	0	5000	0	0	1683	0	0	10631	0	0	8948	0	0	16	0	0	16	0	0	5000	0	0	0	0	0	0	0	0	0	0	0	0	0	0	0	0	0	0
ENSSSCG00000001443	ENSSSCG00000001443	protein_coding	0	0	5000	0	0	1413	0	0	42703	0	0	41290	0	0	44	0	0	44	0	0	5000	0	0	0	0	0	0	0	0	0	0	0	0	0	0	0	0	0	0
ENSSSCG00000001444	ENSSSCG00000001444	protein_coding	0	0	6110	0	0	2274	0	0	64510	0	0	62236	0	0	74	0	0	72	0	0	5006	0	0	0	0	0	0	0	0	0	0	0	0	0	0	0	0	0	0
ENSSSCG00000001447	ENSSSCG00000001447	protein_coding	0	0	5000	0	0	1623	0	0	8646	0	0	7023	0	0	16	0	0	16	0	0	5000	0	0	0	0	0	0	0	0	0	0	0	0	0	0	0	0	0	0
ENSSSCG00000001451	ENSSSCG00000001451	protein_coding	0	0	5000	0	0	2253	0	0	136616	0	0	134363	0	0	20	0	0	20	0	0	5000	0	0	308	0	0	313	0	0	0	0	0	0	0	0	0	0	0	0
ENSSSCG00000001453	SLA-DRA1	protein_coding	0	0	5000	0	0	1872	0	0	6218	0	0	4346	0	0	8	0	0	8	0	0	5000	0	0	1004	0	0	109	0	0	0	0	0	0	0	0	0	0	0	0
ENSSSCG00000001454	SLA-DRB1	protein_coding	0	0	5000	0	0	781	0	0	4827	0	0	4046	0	0	10	0	0	10	0	0	5000	0	0	85	0	0	0	0	0	0	0	0	0	0	0	0	0	0	0
ENSSSCG00000001455	SLA-DRB	protein_coding	0	0	5606	0	0	1262	2	0	12612	2	0	11350	0	0	12	0	0	10	1	0	5000	0	0	349	0	0	443	0	0	0	0	0	0	2	0	0	1	0	0
ENSSSCG00000001456	SLA-DQA1	protein_coding	0	0	5000	0	0	1174	0	0	5698	0	0	4524	0	0	8	0	0	8	0	0	5000	0	0	338	0	0	68	0	0	0	0	0	0	0	0	0	0	0	0
ENSSSCG00000001457	SLA-DQB*G01	protein_coding	2	0	5000	0	0	1227	0	0	8239	0	0	7012	0	0	8	0	0	8	0	0	5000	0	0	358	0	0	83	0	0	0	2	0	0	0	0	0	0	0	0
ENSSSCG00000001458	ENSSSCG00000001458	protein_coding	0	0	5000	0	0	711	0	0	7429	0	0	6718	0	0	6	0	0	6	0	0	5000	0	0	0	0	0	0	0	0	0	0	0	0	0	0	0	0	0	0
ENSSSCG00000001459	SBAB-554F3.4	protein_coding	0	0	5000	0	0	1873	0	0	7468	0	0	5595	0	0	10	0	0	10	0	0	5000	0	0	1025	0	0	14	0	0	0	0	0	0	0	0	0	0	0	0
ENSSSCG00000001463	PSMB9	protein_coding	0	0	5000	0	0	846	0	0	5037	0	0	4191	0	0	10	0	0	10	0	0	5000	0	0	0	0	0	186	0	0	0	0	0	0	0	0	0	0	0	0
ENSSSCG00000001464	ENSSSCG00000001464	protein_coding	0	0	5000	0	0	783	0	0	8172	0	0	7389	0	0	8	0	0	8	0	0	5000	0	0	0	0	0	0	0	0	0	0	0	0	0	0	0	0	0	0
ENSSSCG00000001465	SLA-DOB	protein_coding	0	0	5000	0	0	1872	0	0	8129	0	0	6257	0	0	10	0	0	10	0	0	5000	0	0	1024	0	0	14	0	0	0	0	0	0	0	0	0	0	0	0
ENSSSCG00000001468	PSMB9	protein_coding	0	0	5000	0	0	713	0	0	4904	0	0	4191	0	0	10	0	0	10	0	0	5000	0	0	53	0	0	0	0	0	0	0	0	0	0	0	0	0	0	0
ENSSSCG00000001469	SLA-DMB	protein_coding	0	0	5000	0	0	1615	0	0	6047	0	0	4432	0	0	10	0	0	10	0	0	5000	0	0	369	0	0	427	0	0	0	0	0	0	0	0	0	0	0	0
ENSSSCG00000001470	SLA-DMA	protein_coding	0	0	5000	0	0	1063	0	0	4433	0	0	3370	0	0	8	0	0	8	0	0	5000	0	0	225	0	0	55	0	0	0	0	0	0	0	0	0	0	0	0
ENSSSCG00000001471	BRD2	protein_coding	0	0	5000	0	0	4708	0	0	11936	0	0	7228	0	0	24	0	0	24	0	0	5000	0	0	616	0	0	1680	0	0	0	0	0	0	0	0	0	0	0	0
ENSSSCG00000001472	SLA-DOA	protein_coding	0	0	5000	0	0	2047	0	0	3914	0	0	1867	0	0	8	0	0	8	0	0	5000	0	0	1200	0	0	94	0	0	0	0	0	0	0	0	0	0	0	0
ENSSSCG00000001473	COL11A2	protein_coding	0	0	5000	0	0	4857	0	0	29135	0	0	24278	0	0	122	0	0	122	0	0	5000	0	0	0	0	0	0	0	0	0	0	0	0	0	0	0	0	0	0
ENSSSCG00000001474	RXRB	protein_coding	0	0	5000	0	0	2742	0	0	6667	0	0	3925	0	0	18	0	0	18	0	0	5000	0	0	1143	0	0	0	0	0	0	0	0	0	0	0	0	0	0	0
ENSSSCG00000001475	SLC39A7	protein_coding	0	0	5000	0	0	2007	0	0	4005	0	0	1998	0	0	12	0	0	12	0	0	5000	0	0	593	0	0	4	0	0	0	0	0	0	0	0	0	0	0	0
ENSSSCG00000001476	HSD17B8	protein_coding	0	0	5000	0	0	997	0	0	2187	0	0	1190	0	0	16	0	0	16	0	0	5000	0	0	183	0	0	34	0	0	0	0	0	0	0	0	0	0	0	0
ENSSSCG00000001477	RING1	protein_coding	0	0	5000	0	0	1851	0	0	4140	0	0	2289	0	0	12	0	0	12	0	0	5000	0	0	318	0	0	312	0	0	0	0	0	0	0	0	0	0	0	0
ENSSSCG00000001478	BMP5	protein_coding	0	0	5000	0	0	1166	2	0	66014	2	0	64848	0	0	10	0	0	10	0	0	5000	0	0	290	0	0	0	0	0	0	0	0	0	2	0	0	0	0	0
ENSSSCG00000001479	HMGCLL1	protein_coding	2	0	5000	0	0	3373	3	0	93140	3	0	89767	0	0	16	0	0	16	0	0	5000	0	0	2443	0	0	0	0	0	0	2	0	0	3	0	0	0	0	0
ENSSSCG00000001480	GFRAL	protein_coding	3	0	5000	0	0	1185	1	0	51080	1	0	49895	0	0	14	0	0	14	0	0	5000	0	0	0	0	0	0	0	0	0	3	0	0	1	0	0	0	0	0
ENSSSCG00000001481	HCRTR2	protein_coding	0	0	5000	0	0	1648	4	0	99408	4	0	97760	0	0	12	0	0	12	0	0	5000	0	0	300	0	0	13	0	0	0	0	0	0	4	0	0	0	0	0
ENSSSCG00000001483	FAM83B	protein_coding	0	0	5000	0	0	7416	3	0	84360	3	0	76944	0	0	8	0	0	8	0	0	5000	0	0	4115	0	0	265	0	0	0	0	0	0	3	0	0	0	0	0
ENSSSCG00000001484	TINAG	protein_coding	0	0	10000	0	0	1710	0	0	72147	0	0	70437	0	0	34	0	0	34	0	0	5272	0	0	6	0	0	217	0	0	0	0	0	0	0	0	0	0	0	0
ENSSSCG00000001485	ENSSSCG00000001485	protein_coding	0	0	5000	0	0	2921	1	0	74395	1	0	71474	0	0	16	0	0	16	0	0	5000	0	0	545	0	0	0	0	0	0	0	0	0	1	0	0	0	0	0
ENSSSCG00000001486	LRRC1	protein_coding	0	0	5000	0	0	3749	0	0	129971	0	0	126222	0	0	26	0	0	26	0	0	5000	0	0	1410	0	0	1007	0	0	0	0	0	0	0	0	0	0	0	0
ENSSSCG00000001487	KLHL31	protein_coding	0	0	5000	0	0	1905	0	0	3612	0	0	1707	0	0	2	0	0	2	0	0	5000	0	0	0	0	0	0	0	0	0	0	0	0	0	0	0	0	0	0
ENSSSCG00000001488	GCLC	protein_coding	0	0	5000	0	0	3905	0	0	44666	0	0	40761	0	0	30	0	0	30	0	0	5000	0	0	1523	0	0	456	0	0	0	0	0	0	0	0	0	0	0	0
ENSSSCG00000001489	ENSSSCG00000001489	pseudogene	0	0	5000	0	0	330	0	0	334	0	0	4	0	0	4	0	0	4	1	0	5000	0	0	0	0	0	0	0	0	0	0	0	0	0	0	0	1	0	0
ENSSSCG00000001490	KHDRBS2	protein_coding	0	0	5000	0	0	1065	2	0	362108	2	0	361043	0	0	10	0	0	10	1	0	5000	0	0	1	0	0	233	0	0	0	0	0	0	2	0	0	1	0	0
ENSSSCG00000001492	ENSSSCG00000001492	pseudogene	0	0	5000	0	0	447	0	0	449	0	0	2	0	0	2	0	0	2	0	0	5000	0	0	0	0	0	0	0	0	0	0	0	0	0	0	0	0	0	0
ENSSSCG00000001493	PRIM2	protein_coding	0	0	5000	0	0	1979	4	0	272771	4	0	270792	0	0	26	0	0	26	0	0	5000	0	0	378	0	0	80	0	0	0	0	0	0	4	0	0	0	0	0
ENSSSCG00000001494	BAG2	protein_coding	0	0	5000	0	0	633	0	0	11405	0	0	10772	0	0	4	0	0	4	0	0	5000	0	0	0	0	0	0	0	0	0	0	0	0	0	0	0	0	0	0
ENSSSCG00000001497	ZNF451	protein_coding	0	0	5000	0	0	3456	0	0	82134	0	0	78678	0	0	28	0	0	28	0	0	5000	0	0	0	0	0	276	0	0	0	0	0	0	0	0	0	0	0	0
ENSSSCG00000001498	BEND6	protein_coding	0	0	5000	0	0	2526	0	0	42113	0	0	39587	0	0	12	0	0	12	0	0	5000	0	0	1290	0	0	396	0	0	0	0	0	0	0	0	0	0	0	0
ENSSSCG00000001499	DST	protein_coding	0	0	5000	0	0	23385	1	0	246981	1	0	223596	0	0	192	0	0	192	0	0	5000	0	0	882	0	0	0	0	0	0	0	0	0	1	0	0	0	0	0
ENSSSCG00000001500	COL21A1	protein_coding	0	0	5000	0	0	1668	1	0	91170	1	0	89502	0	0	18	0	0	18	0	0	5000	0	0	0	0	0	240	0	0	0	0	0	0	1	0	0	0	0	0
ENSSSCG00000001501	VPS52	protein_coding	0	0	5000	0	0	2366	0	0	13845	0	0	11479	0	0	38	0	0	38	0	0	5000	0	0	0	0	0	185	0	0	0	0	0	0	0	0	0	0	0	0
ENSSSCG00000001502	RPS18	protein_coding	0	0	5000	0	0	521	0	0	4057	0	0	3536	0	0	10	0	0	10	0	0	5000	0	0	40	0	0	22	0	0	0	0	0	0	0	0	0	0	0	0
ENSSSCG00000001503	B3GALT4	protein_coding	0	0	5000	0	0	1554	0	0	1661	0	0	107	0	0	2	0	0	2	0	0	5000	0	0	210	0	0	210	0	0	0	0	0	0	0	0	0	0	0	0
ENSSSCG00000001504	WDR46	protein_coding	0	0	5000	0	0	2081	0	0	8186	0	0	6105	0	0	28	0	0	28	0	0	5000	0	0	176	0	0	57	0	0	0	0	0	0	0	0	0	0	0	0
ENSSSCG00000001505	KE2	protein_coding	0	0	5000	0	0	586	0	0	1267	0	0	681	0	0	8	0	0	8	0	0	5000	0	0	101	0	0	95	0	0	0	0	0	0	0	0	0	0	0	0
ENSSSCG00000001506	RGL2	protein_coding	0	0	5000	0	0	2716	0	0	6637	0	0	3921	0	0	32	0	0	32	0	0	5000	0	0	400	0	0	0	0	0	0	0	0	0	0	0	0	0	0	0
ENSSSCG00000001507	TAPBP	protein_coding	0	0	5000	0	0	1389	0	0	8711	0	0	7322	0	0	14	0	0	14	0	0	5000	0	0	0	0	0	0	0	0	0	0	0	0	0	0	0	0	0	0
ENSSSCG00000001508	ZBTB22	protein_coding	0	0	5000	0	0	2326	0	0	2989	0	0	663	0	0	2	0	0	2	0	0	5000	0	0	0	0	0	406	0	0	0	0	0	0	0	0	0	0	0	0
ENSSSCG00000001509	DAXX	protein_coding	0	0	5000	0	0	2568	0	0	4345	0	0	1777	0	0	16	0	0	16	0	0	5000	0	0	153	0	0	132	0	0	0	0	0	0	0	0	0	0	0	0
ENSSSCG00000001510	KIFC1	protein_coding	0	0	5000	0	0	2214	0	0	14718	0	0	12504	0	0	12	0	0	12	0	0	5000	0	0	512	0	0	181	0	0	0	0	0	0	0	0	0	0	0	0
ENSSSCG00000001511	PHF1	protein_coding	0	0	5000	0	0	2284	0	0	5340	0	0	3056	0	0	28	0	0	28	0	0	5000	0	0	351	0	0	229	0	0	0	0	0	0	0	0	0	0	0	0
ENSSSCG00000001512	CUTA	protein_coding	0	0	5000	0	0	745	0	0	1590	0	0	845	0	0	12	0	0	12	0	0	5000	0	0	92	0	0	119	0	0	0	0	0	0	0	0	0	0	0	0
ENSSSCG00000001513	SYNGAP1	protein_coding	0	0	5000	0	0	4038	1	0	28432	1	0	24394	0	0	36	0	0	36	0	0	5000	0	0	0	0	0	0	0	0	0	0	0	0	1	0	0	0	0	0
ENSSSCG00000001515	ZBTB9	protein_coding	0	0	5000	0	0	1407	0	0	1407	0	0	0	0	0	0	0	0	0	0	0	5000	0	0	0	0	0	0	0	0	0	0	0	0	0	0	0	0	0	0
ENSSSCG00000001516	BAK1	protein_coding	0	0	5000	0	0	3949	0	0	8236	0	0	4287	0	0	10	0	0	10	0	0	5000	0	0	2984	0	0	323	0	0	0	0	0	0	0	0	0	0	0	0
ENSSSCG00000001517	GGNBP1	protein_coding	0	0	5000	0	0	1253	0	0	4812	0	0	3559	0	0	10	0	0	10	0	0	5000	0	0	206	0	0	0	0	0	0	0	0	0	0	0	0	0	0	0
ENSSSCG00000001518	ITPR3	protein_coding	0	0	5000	0	0	11706	1	0	67783	1	0	56077	0	0	114	0	0	114	0	0	5000	0	0	2772	0	0	918	0	0	0	0	0	0	1	0	0	0	0	0
ENSSSCG00000001520	LEMD2	protein_coding	0	0	5000	0	0	1533	0	0	15457	0	0	13924	0	0	18	0	0	18	0	0	5000	0	0	0	0	0	0	0	0	0	0	0	0	0	0	0	0	0	0
ENSSSCG00000001521	MLN	protein_coding	0	0	5000	0	0	544	0	0	9542	0	0	8998	0	0	8	0	0	8	0	0	5000	0	0	146	0	0	38	0	0	0	0	0	0	0	0	0	0	0	0
ENSSSCG00000001523	GRM4	protein_coding	0	0	5000	0	0	3106	5	0	88831	5	0	85725	0	0	18	0	0	18	0	0	5000	0	0	0	0	0	367	0	0	0	0	0	0	5	0	0	0	0	0
ENSSSCG00000001526	HMGA1	protein_coding	0	0	5000	0	0	1683	0	0	5353	0	0	3670	0	0	6	0	0	6	0	0	5000	0	0	1347	0	0	45	0	0	0	0	0	0	0	0	0	0	0	0
ENSSSCG00000001527	C6ORF106	protein_coding	1	0	5000	0	0	510	0	0	47406	0	0	46896	0	0	4	0	0	4	0	0	5000	0	0	0	0	0	0	0	0	0	1	0	0	0	0	0	0	0	0
ENSSSCG00000001528	RPS10	protein_coding	0	0	5000	0	0	1406	0	0	7555	0	0	6149	0	0	10	0	0	10	0	0	5000	0	0	518	0	0	390	0	0	0	0	0	0	0	0	0	0	0	0
ENSSSCG00000001531	SNRPC	protein_coding	0	0	5000	0	0	748	0	0	15176	0	0	14428	0	0	10	0	0	10	0	0	5000	0	0	225	0	0	43	0	0	0	0	0	0	0	0	0	0	0	0
ENSSSCG00000001532	UHRF1BP1	protein_coding	0	0	5000	0	0	5018	1	0	64376	1	0	59358	0	0	42	0	0	42	0	0	5000	0	0	0	0	0	362	0	0	0	0	0	0	1	0	0	0	0	0
ENSSSCG00000001533	TAF11	protein_coding	0	0	5000	0	0	1439	0	0	11785	0	0	10346	0	0	8	0	0	8	1	0	5000	0	0	704	0	0	99	0	0	0	0	0	0	0	0	0	1	0	0
ENSSSCG00000001534	ANKS1A	protein_coding	1	0	5000	0	0	3460	12	0	209487	12	0	206027	0	0	46	0	0	46	1	0	5000	0	0	1	0	0	0	0	0	0	1	0	0	12	0	0	1	0	0
ENSSSCG00000001535	TCP11	protein_coding	0	0	5000	1	0	1524	1	0	24498	0	0	22974	0	0	18	0	0	18	0	0	5000	0	0	0	0	0	0	0	0	0	0	0	1	0	0	0	0	0	0
ENSSSCG00000001536	SCUBE3	protein_coding	0	0	5000	0	0	3278	0	0	154416	0	0	151138	0	0	44	0	0	44	0	0	5000	0	0	0	0	0	113	0	0	0	0	0	0	0	0	0	0	0	0
ENSSSCG00000001537	ZNF76	protein_coding	0	0	5000	0	0	1641	0	0	8874	0	0	7233	0	0	22	0	0	22	0	0	5000	0	0	0	0	0	0	0	0	0	0	0	0	0	0	0	0	0	0
ENSSSCG00000001538	DEF6	protein_coding	0	0	5000	0	0	2296	0	0	22401	0	0	20105	0	0	20	0	0	20	0	0	5000	0	0	400	0	0	0	0	0	0	0	0	0	0	0	0	0	0	0
ENSSSCG00000001539	PPARD	protein_coding	0	0	5000	0	0	3418	0	0	73655	0	0	70237	0	0	14	0	0	14	0	0	5000	0	0	1772	0	0	320	0	0	0	0	0	0	0	0	0	0	0	0
ENSSSCG00000001541	ENSSSCG00000001541	protein_coding	0	0	5000	0	0	612	0	0	2742	0	0	2130	0	0	8	0	0	8	0	0	5000	0	0	0	0	0	0	0	0	0	0	0	0	0	0	0	0	0	0
ENSSSCG00000001543	RPL10A	protein_coding	0	0	5000	0	0	560	0	0	2230	0	0	1670	0	0	8	0	0	8	0	0	5000	0	0	29	0	0	0	0	0	0	0	0	0	0	0	0	0	0	0
ENSSSCG00000001544	NP_001033055.1	protein_coding	0	0	5000	0	0	2713	5	0	14986	5	0	12273	0	0	22	0	0	22	0	0	5000	0	0	1355	0	0	50	0	0	0	0	0	0	5	0	0	0	0	0
ENSSSCG00000001546	FANCE	protein_coding	0	0	5000	0	0	1779	0	0	12923	0	0	11144	0	0	20	0	0	20	0	0	5128	0	0	498	0	0	159	0	0	0	0	0	0	0	0	0	0	0	0
ENSSSCG00000001549	FKBP5	protein_coding	0	0	5000	0	0	1611	9	0	105412	9	0	103801	0	0	24	0	0	24	0	0	5000	0	0	0	0	0	240	0	0	0	0	0	0	9	0	0	0	0	0
ENSSSCG00000001550	C6ORF81	protein_coding	0	0	5000	0	0	1020	0	0	10817	0	0	9797	0	0	10	0	0	10	0	0	5000	0	0	0	0	0	0	0	0	0	0	0	0	0	0	0	0	0	0
ENSSSCG00000001551	C6ORF126	protein_coding	0	0	5000	0	0	258	0	0	2065	0	0	1807	0	0	4	0	0	4	0	0	5000	0	0	0	0	0	0	0	0	0	0	0	0	0	0	0	0	0	0
ENSSSCG00000001552	CLPS	protein_coding	0	0	5000	0	0	497	0	0	2214	0	0	1717	0	0	4	0	0	4	0	0	5000	0	0	115	0	0	43	0	0	0	0	0	0	0	0	0	0	0	0
ENSSSCG00000001553	LHFPL5	protein_coding	0	0	5000	0	0	705	0	0	7940	0	0	7235	0	0	2	0	0	2	0	0	5000	0	0	0	0	0	0	0	0	0	0	0	0	0	0	0	0	0	0
ENSSSCG00000001554	SRPK1	protein_coding	0	0	5000	0	0	2499	1	0	62943	1	0	60444	0	0	30	0	0	30	0	0	5000	0	0	203	0	0	328	0	0	0	0	0	0	1	0	0	0	0	0
ENSSSCG00000001555	SLC26A8	protein_coding	0	0	5000	0	0	2817	2	0	53548	2	0	50731	0	0	40	0	0	40	0	0	5000	0	0	0	0	0	0	0	0	0	0	0	0	2	0	0	0	0	0
ENSSSCG00000001556	MAPK14	protein_coding	0	0	5000	0	0	2866	0	0	68656	0	0	65790	0	0	22	0	0	22	0	0	5000	0	0	1340	0	0	443	0	0	0	0	0	0	0	0	0	0	0	0
ENSSSCG00000001559	PNPLA1	protein_coding	0	0	5000	0	0	1479	0	0	37231	0	0	35752	0	0	14	0	0	14	0	0	5000	0	0	0	0	0	0	0	0	0	0	0	0	0	0	0	0	0	0
ENSSSCG00000001560	C6ORF222	protein_coding	0	0	5000	0	0	1956	0	0	11584	0	0	9628	0	0	20	0	0	20	0	0	5000	0	0	0	0	0	0	0	0	0	0	0	0	0	0	0	0	0	0
ENSSSCG00000001561	ETV7	protein_coding	0	0	5000	0	0	1032	0	0	18134	0	0	17102	0	0	20	0	0	20	0	0	5000	0	0	0	0	0	0	0	0	0	0	0	0	0	0	0	0	0	0
ENSSSCG00000001562	KCTD20	protein_coding	0	0	5000	0	0	2161	0	0	46402	0	0	44241	0	0	14	0	0	14	0	0	5000	0	0	777	0	0	124	0	0	0	0	0	0	0	0	0	0	0	0
ENSSSCG00000001563	STK38	protein_coding	0	0	5000	0	0	3976	0	0	47899	0	0	43923	0	0	26	0	0	26	0	0	5000	0	0	2284	0	0	321	0	0	0	0	0	0	0	0	0	0	0	0
ENSSSCG00000001564	SRSF3	protein_coding	2	0	5000	0	0	1437	0	0	7141	0	0	5704	0	0	10	0	0	10	0	0	5000	0	0	821	0	0	121	0	0	0	2	0	0	0	0	0	0	0	0
ENSSSCG00000001565	CDKN1A	protein_coding	0	0	1398	0	0	947	0	0	7721	0	0	6774	0	0	6	0	0	6	0	0	5000	0	0	347	0	0	0	0	0	0	0	0	0	0	0	0	0	0	0
ENSSSCG00000001566	RAB44	protein_coding	0	0	5000	0	0	2211	0	0	13327	0	0	11116	0	0	14	0	0	14	0	0	5000	0	0	0	0	0	0	0	0	0	0	0	0	0	0	0	0	0	0
ENSSSCG00000001567	CPNE5	protein_coding	0	0	5000	0	0	2291	0	0	97092	0	0	94801	0	0	40	0	0	40	0	0	5000	0	0	509	0	0	0	0	0	0	0	0	0	0	0	0	0	0	0
ENSSSCG00000001569	C6ORF89	protein_coding	0	0	5000	0	0	1988	0	0	31665	0	0	29677	0	0	14	0	0	14	0	0	5000	0	0	846	0	0	77	0	0	0	0	0	0	0	0	0	0	0	0
ENSSSCG00000001570	PI16	protein_coding	0	0	5000	0	0	1503	0	0	9898	0	0	8395	0	0	10	0	0	10	0	0	5000	0	0	70	0	0	47	0	0	0	0	0	0	0	0	0	0	0	0
ENSSSCG00000001571	MTCH1	protein_coding	0	0	5000	0	0	2017	1	0	18180	0	0	16163	0	0	22	0	0	22	0	0	5000	1	0	788	0	0	59	0	0	0	0	0	0	0	0	0	0	1	0
ENSSSCG00000001572	FGD2	protein_coding	0	0	5000	0	0	2353	0	0	26119	0	0	23766	0	0	30	0	0	30	1	0	5000	0	0	382	0	0	0	0	0	0	0	0	0	0	0	0	1	0	0
ENSSSCG00000001573	PIM1	protein_coding	0	0	5000	0	0	2623	0	0	5505	0	0	2882	0	0	10	0	0	10	0	0	5000	0	0	1398	0	0	22	0	0	0	0	0	0	0	0	0	0	0	0
ENSSSCG00000001574	ENSSSCG00000001574	protein_coding	0	0	5000	0	0	516	0	0	516	0	0	0	0	0	0	0	0	0	1	0	5000	0	0	0	0	0	0	0	0	0	0	0	0	0	0	0	1	0	0
ENSSSCG00000001575	ENSSSCG00000001575	pseudogene	0	0	5000	0	0	555	0	0	561	0	0	6	0	0	6	0	0	6	0	0	5000	0	0	0	0	0	0	0	0	0	0	0	0	0	0	0	0	0	0
ENSSSCG00000001576	TMEM217	protein_coding	1	0	5000	0	0	579	0	0	579	0	0	0	0	0	0	0	0	0	0	0	5000	0	0	0	0	0	0	0	0	0	1	0	0	0	0	0	0	0	0
ENSSSCG00000001577	TBC1D22B	protein_coding	0	0	5000	0	0	3516	0	0	75682	0	0	72166	0	0	24	0	0	24	0	0	5000	0	0	1806	0	0	192	0	0	0	0	0	0	0	0	0	0	0	0
ENSSSCG00000001578	ENSSSCG00000001578	protein_coding	0	0	6085	0	0	1662	0	0	31191	0	0	29529	0	0	16	0	0	14	0	0	5000	0	0	0	0	0	184	0	0	0	0	0	0	0	0	0	0	0	0
ENSSSCG00000001579	ENSSSCG00000001579	protein_coding	0	0	5000	0	0	3762	1	0	63334	1	0	59572	0	0	42	0	0	42	0	0	5000	0	0	2783	0	0	172	0	0	0	0	0	0	1	0	0	0	0	0
ENSSSCG00000001582	MDGA1	protein_coding	0	0	5000	0	0	2808	8	0	26252	8	0	23444	0	0	30	0	0	30	0	0	5000	0	0	0	0	0	0	0	0	0	0	0	0	8	0	0	0	0	0
ENSSSCG00000001583	ENSSSCG00000001583	protein_coding	0	0	5000	0	0	195	0	0	195	0	0	0	0	0	0	0	0	0	0	0	5000	0	0	0	0	0	0	0	0	0	0	0	0	0	0	0	0	0	0
ENSSSCG00000001584	ENSSSCG00000001584	protein_coding	0	0	5000	0	0	396	1	0	132433	1	0	132037	0	0	4	0	0	4	0	0	5000	0	0	1	0	0	68	0	0	0	0	0	0	1	0	0	0	0	0
ENSSSCG00000001588	DNAH8	protein_coding	0	0	5000	0	0	14190	7	0	283162	7	0	268972	0	0	182	0	0	182	0	0	5000	0	0	0	0	0	0	0	0	0	0	0	0	7	0	0	0	0	0
ENSSSCG00000001589	GLP1R	protein_coding	0	0	5000	0	0	1401	1	0	28384	1	0	26983	1	0	26	1	0	26	0	0	5000	0	0	0	0	0	0	0	0	0	0	0	0	1	1	1	0	0	0
ENSSSCG00000001592	KCNK17	protein_coding	1	0	5000	0	0	1029	1	0	14267	1	0	13238	0	0	10	0	0	10	0	0	5000	0	0	0	0	0	0	0	0	0	1	0	0	1	0	0	0	0	0
ENSSSCG00000001594	KIF6	protein_coding	1	0	5000	0	0	1209	5	0	99257	5	0	98048	0	0	16	0	0	16	0	0	5000	0	0	0	0	0	0	0	0	0	1	0	0	5	0	0	0	0	0
ENSSSCG00000001595	DAAM2	protein_coding	0	0	5000	0	0	3204	3	0	48463	3	0	45259	0	0	48	0	0	48	0	0	5000	0	0	0	0	0	0	0	0	0	0	0	0	3	0	0	0	0	0
ENSSSCG00000001596	MOCS1	protein_coding	0	0	5000	0	0	2772	1	0	34372	1	0	31600	0	0	20	0	0	20	1	0	5000	0	0	808	0	0	50	0	0	0	0	0	0	1	0	0	1	0	0
ENSSSCG00000001597	LRFN2	protein_coding	0	0	5000	0	0	4872	0	0	46271	0	0	41399	0	0	2	0	0	2	0	0	5000	0	0	2453	0	0	43	0	0	0	0	0	0	0	0	0	0	0	0
ENSSSCG00000001598	ENSSSCG00000001598	protein_coding	0	0	5000	0	0	1380	0	0	7644	0	0	6264	0	0	24	0	0	24	0	0	5000	0	0	0	0	0	0	0	0	0	0	0	0	0	0	0	0	0	0
ENSSSCG00000001600	NFYA	protein_coding	0	0	5000	0	0	1763	0	0	20737	0	0	18974	0	0	18	0	0	18	0	0	5000	0	0	549	0	0	188	0	0	0	0	0	0	0	0	0	0	0	0
ENSSSCG00000001605	TSPO2	protein_coding	0	0	5000	0	0	516	0	0	1102	0	0	586	0	0	4	0	0	4	0	0	5000	0	0	0	0	0	0	0	0	0	0	0	0	0	0	0	0	0	0
ENSSSCG00000001611	NFYA	protein_coding	0	0	5000	0	0	3598	0	0	17243	0	0	13645	0	0	16	0	0	16	0	0	5000	0	0	2572	0	0	0	0	0	0	0	0	0	0	0	0	0	0	0
ENSSSCG00000001612	ENSSSCG00000001612	protein_coding	0	0	5021	0	0	4719	0	0	38411	0	0	33692	0	0	84	0	0	76	0	0	5000	0	0	0	0	0	0	0	0	0	0	0	0	0	0	0	0	0	0
ENSSSCG00000001613	TREML1	protein_coding	0	0	5000	0	0	1232	0	0	5238	0	0	4006	0	0	10	0	0	10	1	0	5000	0	0	248	0	0	51	0	0	0	0	0	0	0	0	0	1	0	0
ENSSSCG00000001614	ENSSSCG00000001614	protein_coding	1	0	5000	0	0	468	0	0	3676	0	0	3208	0	0	4	0	0	4	0	0	5000	0	0	0	0	0	0	0	0	0	1	0	0	0	0	0	0	0	0
ENSSSCG00000001615	ENSSSCG00000001615	protein_coding	0	0	5000	0	0	1982	0	0	10171	0	0	8189	0	0	6	0	0	6	0	0	250	0	0	1262	0	0	0	0	0	0	0	0	0	0	0	0	0	0	0
ENSSSCG00000001616	TREML2	protein_coding	0	0	5352	0	0	1799	0	0	7787	0	0	5988	0	0	8	0	0	8	0	0	5370	0	0	352	0	0	532	0	0	0	0	0	0	0	0	0	0	0	0
ENSSSCG00000001617	TREM1	protein_coding	0	0	5000	0	0	2100	1	0	22610	1	0	20510	0	0	6	0	0	6	0	0	5000	0	0	1167	0	0	216	0	0	0	0	0	0	1	0	0	0	0	0
ENSSSCG00000001618	NCR2	protein_coding	0	0	5000	0	0	648	1	0	5894	1	0	5246	0	0	6	0	0	6	0	0	5000	0	0	0	0	0	0	0	0	0	0	0	0	1	0	0	0	0	0
ENSSSCG00000001619	FOXP4	protein_coding	0	0	5000	0	0	3922	0	0	33007	0	0	29085	0	0	32	0	0	32	0	0	5000	0	0	1765	0	0	0	0	0	0	0	0	0	0	0	0	0	0	0
ENSSSCG00000001620	MDFI	protein_coding	0	0	5000	0	0	1609	1	0	16410	1	0	14801	0	0	8	0	0	8	1	0	5000	0	0	679	0	0	189	0	0	0	0	0	0	1	0	0	1	0	0
ENSSSCG00000001621	TFEB	protein_coding	0	0	5647	0	0	3021	0	0	8274	0	0	5253	0	0	24	0	0	22	0	0	5000	0	0	638	0	0	773	0	0	0	0	0	0	0	0	0	0	0	0
ENSSSCG00000001624	FRS3	protein_coding	0	0	5000	0	0	2178	0	0	10062	0	0	7884	0	0	12	0	0	12	0	0	5000	0	0	336	0	0	354	0	0	0	0	0	0	0	0	0	0	0	0
ENSSSCG00000001625	PGC	protein_coding	0	0	5000	0	0	1170	2	0	10403	2	0	9233	0	0	16	0	0	16	0	0	5000	0	0	0	0	0	0	0	0	0	0	0	0	2	0	0	0	0	0
ENSSSCG00000001626	ENSSSCG00000001626	protein_coding	0	0	5000	0	0	459	0	0	459	0	0	0	0	0	0	0	0	0	0	0	5000	0	0	0	0	0	0	0	0	0	0	0	0	0	0	0	0	0	0
ENSSSCG00000001629	USP49	protein_coding	0	0	5000	0	0	2049	1	0	10395	1	0	8346	0	0	8	0	0	8	0	0	5000	0	0	0	0	0	0	0	0	0	0	0	0	1	0	0	0	0	0
ENSSSCG00000001630	MED20	protein_coding	0	0	5000	0	0	642	0	0	4183	0	0	3541	0	0	14	0	0	14	0	0	5000	0	0	0	0	0	0	0	0	0	0	0	0	0	0	0	0	0	0
ENSSSCG00000001631	BYSL	protein_coding	0	0	5000	0	0	1302	0	0	9688	0	0	8386	0	0	26	0	0	26	2	0	5000	0	0	0	0	0	0	0	0	0	0	0	0	0	0	0	2	0	0
ENSSSCG00000001633	ENSSSCG00000001633	protein_coding	0	0	5000	0	0	345	0	0	345	0	0	0	0	0	0	0	0	0	0	0	5000	0	0	0	0	0	0	0	0	0	0	0	0	0	0	0	0	0	0
ENSSSCG00000001634	C6ORF132	protein_coding	0	0	5000	0	0	1373	0	0	101347	0	0	99974	0	0	6	0	0	6	0	0	5000	0	0	0	0	0	209	0	0	0	0	0	0	0	0	0	0	0	0
ENSSSCG00000001636	GUCA1A	protein_coding	2	0	5000	0	0	444	0	0	7028	0	0	6584	0	0	4	0	0	4	0	0	5000	0	0	0	0	0	0	0	0	0	2	0	0	0	0	0	0	0	0
ENSSSCG00000001637	GUCA1B	protein_coding	0	0	5000	0	0	558	2	0	6369	2	0	5811	0	0	8	0	0	8	1	0	5000	0	0	0	0	0	0	0	0	0	0	0	0	2	0	0	1	0	0
ENSSSCG00000001638	MRPS10	protein_coding	0	0	5000	0	0	1580	0	0	10994	0	0	9414	0	0	12	0	0	12	0	0	5000	0	0	934	0	0	40	0	0	0	0	0	0	0	0	0	0	0	0
ENSSSCG00000001639	TRERF1	protein_coding	0	0	5000	0	0	7265	1	0	46420	1	0	39155	0	0	26	0	0	26	0	0	5000	0	0	3653	0	0	0	0	0	0	0	0	0	1	0	0	0	0	0
ENSSSCG00000001641	UBR2	protein_coding	0	0	5000	0	0	4216	2	0	103548	2	0	99332	0	0	70	0	0	70	0	0	5000	0	0	67	0	0	0	0	0	0	0	0	0	2	0	0	0	0	0
ENSSSCG00000001646	KIAA0240	protein_coding	0	0	5000	0	0	6794	0	0	37113	0	0	30319	0	0	20	0	0	20	0	0	5000	0	0	3111	0	0	440	0	0	0	0	0	0	0	0	0	0	0	0
ENSSSCG00000001650	PTCRA	protein_coding	0	0	5000	0	0	771	0	0	3604	0	0	2833	0	0	4	0	0	4	0	0	5000	0	0	0	0	0	87	0	0	0	0	0	0	0	0	0	0	0	0
ENSSSCG00000001651	CNPY3	protein_coding	0	0	5000	0	0	4412	0	0	12179	0	0	7767	0	0	10	0	0	10	0	0	5000	0	0	3200	0	0	360	0	0	0	0	0	0	0	0	0	0	0	0
ENSSSCG00000001652	GNMT	protein_coding	0	0	5000	0	0	1315	0	0	3039	0	0	1724	0	0	10	0	0	10	0	0	5000	0	0	353	0	0	35	0	0	0	0	0	0	0	0	0	0	0	0
ENSSSCG00000001653	PEX6	protein_coding	0	0	5000	0	0	3649	0	0	12567	0	0	8918	0	0	34	0	0	34	0	0	5000	0	0	631	0	0	108	0	0	0	0	0	0	0	0	0	0	0	0
ENSSSCG00000001654	PPP2R5D	protein_coding	0	0	5000	0	0	4584	0	0	24298	0	0	19714	0	0	30	0	0	30	0	0	5000	0	0	2616	0	0	159	0	0	0	0	0	0	0	0	0	0	0	0
ENSSSCG00000001655	MEA1	protein_coding	0	0	5000	0	0	1311	0	0	2369	0	0	1058	0	0	6	0	0	6	0	0	5000	0	0	657	0	0	129	0	0	0	0	0	0	0	0	0	0	0	0
ENSSSCG00000001656	KLHDC3	protein_coding	0	0	5000	0	0	3023	0	0	7291	0	0	4268	0	0	12	0	0	12	0	0	5000	0	0	1990	0	0	292	0	0	0	0	0	0	0	0	0	0	0	0
ENSSSCG00000001657	CUL7	protein_coding	0	0	5000	0	0	5337	0	0	69832	0	0	64495	0	0	56	0	0	56	0	0	5000	0	0	84	0	0	0	0	0	0	0	0	0	0	0	0	0	0	0
ENSSSCG00000001658	MRPL2	protein_coding	0	0	5000	0	0	1080	0	0	4498	0	0	3418	0	0	12	0	0	12	0	0	5000	0	0	39	0	0	120	0	0	0	0	0	0	0	0	0	0	0	0
ENSSSCG00000001659	KLC4	protein_coding	0	0	5000	0	0	2384	0	0	12833	0	0	10449	0	0	30	0	0	30	0	0	5000	0	0	432	0	0	101	0	0	0	0	0	0	0	0	0	0	0	0
ENSSSCG00000001660	PTK7	protein_coding	0	0	5000	0	0	4028	0	0	29223	0	0	25195	0	0	36	0	0	36	0	0	5000	0	0	845	0	0	0	0	0	0	0	0	0	0	0	0	0	0	0
ENSSSCG00000001661	SRF	protein_coding	0	0	5000	0	0	3850	0	0	10004	0	0	6154	0	0	12	0	0	12	0	0	5000	0	0	2311	0	0	0	0	0	0	0	0	0	0	0	0	0	0	0
ENSSSCG00000001664	TTBK1	protein_coding	0	0	5000	0	0	4241	0	0	40355	0	0	36114	0	0	28	0	0	28	5	0	5000	0	0	0	0	0	323	0	0	0	0	0	0	0	0	0	5	0	0
ENSSSCG00000001667	ZNF318	protein_coding	0	0	5000	0	0	9399	0	0	31524	0	0	22125	0	0	20	0	0	20	0	0	5000	0	0	2607	0	0	0	0	0	0	0	0	0	0	0	0	0	0	0
ENSSSCG00000001672	CRIP3	protein_coding	0	0	5000	0	0	612	0	0	3363	0	0	2751	0	0	16	0	0	16	0	0	5000	0	0	0	0	0	0	0	0	0	0	0	0	0	0	0	0	0	0
ENSSSCG00000001675	TJAP1	protein_coding	0	0	5000	0	0	1598	0	0	6238	0	0	4640	0	0	14	0	0	14	0	0	5000	0	0	5	0	0	0	0	0	0	0	0	0	0	0	0	0	0	0
ENSSSCG00000001676	LRRC73	protein_coding	0	0	5000	0	0	1822	0	0	3364	0	0	1542	0	0	10	0	0	10	0	0	5000	0	0	267	0	0	601	0	0	0	0	0	0	0	0	0	0	0	0
ENSSSCG00000001679	ENSSSCG00000001679	protein_coding	1	0	5000	0	0	4578	0	0	38910	0	0	34332	0	0	64	0	0	64	0	0	5000	0	0	957	0	0	0	0	0	0	1	0	0	0	0	0	0	0	0
ENSSSCG00000001680	ENSSSCG00000001680	protein_coding	0	0	5000	0	0	4605	0	0	14918	0	0	10313	0	0	38	0	0	38	0	0	5000	0	0	0	0	0	165	0	0	0	0	0	0	0	0	0	0	0	0
ENSSSCG00000001681	ABCC10	protein_coding	0	0	5000	0	0	837	0	0	2713	0	0	1876	0	0	10	0	0	10	0	0	5000	0	0	0	0	0	0	0	0	0	0	0	0	0	0	0	0	0	0
ENSSSCG00000001682	DLK2	protein_coding	0	0	5000	0	0	1274	0	0	4352	0	0	3078	0	0	10	0	0	10	0	0	5000	0	0	2	0	0	120	0	0	0	0	0	0	0	0	0	0	0	0
ENSSSCG00000001683	POLH	protein_coding	0	0	5000	0	0	4035	0	0	32483	0	0	28448	0	0	20	0	0	20	0	0	5000	0	0	1654	0	0	284	0	0	0	0	0	0	0	0	0	0	0	0
ENSSSCG00000001686	YIPF3	protein_coding	0	0	5000	0	0	1588	0	0	4857	0	0	3269	0	0	16	0	0	16	1	0	5000	0	0	346	0	0	198	0	0	0	0	0	0	0	0	0	1	0	0
ENSSSCG00000001688	ENSSSCG00000001688	protein_coding	0	0	5000	0	0	2370	0	0	5348	0	0	2978	0	0	14	0	0	14	2	0	5000	0	0	696	0	0	0	0	0	0	0	0	0	0	0	0	2	0	0
ENSSSCG00000001689	ENSSSCG00000001689	protein_coding	0	0	5000	0	0	1419	0	0	4173	0	0	2754	0	0	16	0	0	16	0	0	5000	0	0	0	0	0	0	0	0	0	0	0	0	0	0	0	0	0	0
ENSSSCG00000001691	ENSSSCG00000001691	protein_coding	0	0	5000	0	0	831	0	0	15498	0	0	14667	0	0	8	0	0	8	0	0	5000	0	0	0	0	0	0	0	0	0	0	0	0	0	0	0	0	0	0
ENSSSCG00000001692	ENSSSCG00000001692	protein_coding	0	0	5000	0	0	855	0	0	146228	0	0	145373	0	0	10	0	0	10	0	0	5000	0	0	219	0	0	45	0	0	0	0	0	0	0	0	0	0	0	0
ENSSSCG00000001694	VEGF	protein_coding	0	0	5000	0	0	72	0	0	72	0	0	0	0	0	0	0	0	0	0	0	5000	0	0	0	0	0	0	0	0	0	0	0	0	0	0	0	0	0	0
ENSSSCG00000001695	VEGFA	protein_coding	0	0	5000	0	0	1875	0	0	14565	0	0	12690	0	0	12	0	0	12	0	0	5000	0	0	673	0	0	629	0	0	0	0	0	0	0	0	0	0	0	0
ENSSSCG00000001696	MRPL14	protein_coding	0	0	5000	0	0	947	1	0	13531	1	0	12584	0	0	4	0	0	4	0	0	5000	0	0	366	0	0	143	0	0	0	0	0	0	1	0	0	0	0	0
ENSSSCG00000001697	TMEM63B	protein_coding	0	0	5000	0	0	3270	0	0	26690	0	0	23420	0	0	46	0	0	46	0	0	5000	0	0	610	0	0	167	0	0	0	0	0	0	0	0	0	0	0	0
ENSSSCG00000001698	CAPN11	protein_coding	0	0	5000	0	0	2130	0	0	15170	0	0	13040	0	0	42	0	0	42	0	0	5000	0	0	0	0	0	0	0	0	0	0	0	0	0	0	0	0	0	0
ENSSSCG00000001699	ENSSSCG00000001699	protein_coding	0	0	5000	0	0	264	0	0	264	0	0	0	0	0	0	0	0	0	0	0	5000	0	0	0	0	0	0	0	0	0	0	0	0	0	0	0	0	0	0
ENSSSCG00000001700	SLC29A1	protein_coding	0	0	5000	0	0	3928	0	0	12994	0	0	9066	0	0	26	0	0	26	0	0	5000	0	0	2230	0	0	249	0	0	0	0	0	0	0	0	0	0	0	0
ENSSSCG00000001701	HSPCB	protein_coding	0	0	5000	0	0	6664	0	0	10685	0	0	4021	0	0	22	0	0	22	0	0	5000	0	0	4285	0	0	204	0	0	0	0	0	0	0	0	0	0	0	0
ENSSSCG00000001702	SLC35B2	protein_coding	0	0	5000	0	0	1978	0	0	2965	0	0	987	0	0	6	0	0	6	0	0	5000	0	0	631	0	0	0	0	0	0	0	0	0	0	0	0	0	0	0
ENSSSCG00000001703	NFKBIE	protein_coding	0	0	5000	0	0	2863	0	0	8710	0	0	5847	0	0	12	0	0	12	0	0	5000	0	0	1597	0	0	0	0	0	0	0	0	0	0	0	0	0	0	0
ENSSSCG00000001705	TCTE1	protein_coding	0	0	5000	0	0	1650	0	0	22616	0	0	20966	0	0	8	0	0	8	0	0	5000	0	0	0	0	0	144	0	0	0	0	0	0	0	0	0	0	0	0
ENSSSCG00000001706	AARS2	protein_coding	0	0	5000	0	0	3906	0	0	13065	0	0	9159	0	0	42	0	0	42	0	0	5000	0	0	566	0	0	382	0	0	0	0	0	0	0	0	0	0	0	0
ENSSSCG00000001708	CDC5L	protein_coding	0	0	5000	0	0	5321	0	0	45927	0	0	40606	0	0	30	0	0	30	0	0	5000	0	0	2767	0	0	142	0	0	0	0	0	0	0	0	0	0	0	0
ENSSSCG00000001709	ENSSSCG00000001709	protein_coding	0	0	5000	0	0	1064	1	0	129888	1	0	128824	0	0	18	0	0	18	0	0	5000	0	0	0	0	0	113	0	0	0	0	0	0	1	0	0	0	0	0
ENSSSCG00000001710	ENSSSCG00000001710	protein_coding	0	0	5000	0	0	438	0	0	438	0	0	0	0	0	0	0	0	0	0	0	5000	0	0	0	0	0	0	0	0	0	0	0	0	0	0	0	0	0	0
ENSSSCG00000001711	CLIC5	protein_coding	0	0	5000	0	0	3122	0	0	122719	0	0	119597	0	0	14	0	0	14	0	0	5000	0	0	2074	0	0	289	0	0	0	0	0	0	0	0	0	0	0	0
ENSSSCG00000001715	ENPP5	protein_coding	0	0	5000	0	0	4292	0	0	16448	0	0	12156	0	0	6	0	0	6	1	0	5000	0	0	2603	0	0	255	0	0	0	0	0	0	0	0	0	1	0	0
ENSSSCG00000001716	RCAN2	protein_coding	0	0	5000	0	0	701	4	0	87395	4	0	86694	0	0	4	0	0	4	0	0	5000	0	0	9	0	0	245	0	0	0	0	0	0	4	0	0	0	0	0
ENSSSCG00000001718	CYP39A1	protein_coding	0	0	5000	0	0	2591	0	0	81260	0	0	78669	0	0	22	0	0	22	0	0	5000	0	0	915	0	0	266	0	0	0	0	0	0	0	0	0	0	0	0
ENSSSCG00000001719	ENSSSCG00000001719	protein_coding	0	0	5000	0	0	1685	0	0	73667	0	0	71982	0	0	34	0	0	34	0	0	5000	0	0	0	0	0	269	0	0	0	0	0	0	0	0	0	0	0	0
ENSSSCG00000001720	SLC25A27	protein_coding	0	0	6549	0	0	2580	0	0	28688	0	0	26108	0	0	18	0	0	18	0	0	5000	0	0	1290	0	0	231	0	0	0	0	0	0	0	0	0	0	0	0
ENSSSCG00000001723	PAF-AH	protein_coding	0	0	5000	0	0	2867	1	0	27272	0	0	24405	0	0	20	0	0	20	0	0	5000	1	0	1556	0	0	0	0	0	0	0	0	0	0	0	0	0	1	0
ENSSSCG00000001724	MEP1A	protein_coding	0	0	5633	0	0	2970	0	0	37220	0	0	34250	0	0	30	0	0	30	0	0	5012	0	0	633	0	0	12	0	0	0	0	0	0	0	0	0	0	0	0
ENSSSCG00000001725	GPR116	protein_coding	0	0	5000	0	0	5300	3	0	127213	3	0	121913	0	0	40	0	0	40	0	0	5000	0	0	1185	0	0	86	0	0	0	0	0	0	3	0	0	0	0	0
ENSSSCG00000001726	GPR110	protein_coding	0	0	5000	0	0	2893	0	0	31187	0	0	28294	0	0	28	0	0	28	0	0	5000	0	0	141	0	0	22	0	0	0	0	0	0	0	0	0	0	0	0
ENSSSCG00000001727	TNFRSF21	protein_coding	0	0	5000	0	0	3109	1	0	45706	1	0	42597	0	0	10	0	0	10	0	0	5000	0	0	1231	0	0	0	0	0	0	0	0	0	1	0	0	0	0	0
ENSSSCG00000001728	CD2AP	protein_coding	0	0	5000	0	0	741	1	0	43094	1	0	42353	0	0	8	0	0	8	0	0	5000	0	0	0	0	0	0	0	0	0	0	0	0	1	0	0	0	0	0
ENSSSCG00000001729	PTCHD4	protein_coding	0	0	5000	0	0	1053	0	0	50926	0	0	49873	0	0	2	0	0	2	0	0	5000	0	0	0	0	0	0	0	0	0	0	0	0	0	0	0	0	0	0
ENSSSCG00000001731	CENPQ	protein_coding	0	0	5000	0	0	2860	0	0	15140	0	0	12280	0	0	18	0	0	18	0	0	5000	0	0	1801	0	0	249	0	0	0	0	0	0	0	0	0	0	0	0
ENSSSCG00000001732	MUT	protein_coding	0	0	5000	0	0	3634	0	0	22628	0	0	18994	0	0	22	0	0	22	0	0	5000	0	0	2009	0	0	47	0	0	0	0	0	0	0	0	0	0	0	0
ENSSSCG00000001734	C6ORF141	protein_coding	1	0	5000	0	0	582	0	0	582	0	0	0	0	0	0	0	0	0	0	0	5000	0	0	0	0	0	0	0	0	0	1	0	0	0	0	0	0	0	0
ENSSSCG00000001735	RHAG	protein_coding	1	0	5000	0	0	1302	1	0	25171	1	0	23869	0	0	18	0	0	18	0	0	5000	0	0	0	0	0	0	0	0	0	1	0	0	1	0	0	0	0	0
ENSSSCG00000001736	CRISP2	protein_coding	0	0	5000	0	0	1289	2	0	18833	2	0	17544	0	0	16	0	0	16	0	0	5000	0	0	475	0	0	79	0	0	0	0	0	0	2	0	0	0	0	0
ENSSSCG00000001738	ENSSSCG00000001738	retrotransposed	0	0	5000	0	0	1254	0	0	1254	0	0	0	0	0	0	0	0	0	0	0	5000	0	0	0	0	0	0	0	0	0	0	0	0	0	0	0	0	0	0
ENSSSCG00000001739	CRISP1	protein_coding	0	0	5000	0	0	1173	3	0	28133	3	0	26960	0	0	16	0	0	16	0	0	5000	0	0	215	0	0	208	0	0	0	0	0	0	3	0	0	0	0	0
ENSSSCG00000001741	BD114	protein_coding	0	0	5000	0	0	799	0	0	9206	0	0	8407	0	0	2	0	0	2	2	0	5000	0	0	558	0	0	31	0	0	0	0	0	0	0	0	0	2	0	0
ENSSSCG00000001743	DEFB110	protein_coding	0	0	5000	0	0	370	0	0	4590	0	0	4220	0	0	4	0	0	4	0	0	5000	0	0	169	0	0	0	0	0	0	0	0	0	0	0	0	0	0	0
ENSSSCG00000001744	TFAP2D	protein_coding	0	0	5000	0	0	1362	0	0	62282	0	0	60920	0	0	14	0	0	14	0	0	5000	0	0	0	0	0	0	0	0	0	0	0	0	0	0	0	0	0	0
ENSSSCG00000001745	ENSSSCG00000001745	protein_coding	1	0	5000	0	0	1623	2	0	45765	2	0	44142	0	0	12	0	0	12	0	0	5000	0	0	0	0	0	0	0	0	0	1	0	0	2	0	0	0	0	0
ENSSSCG00000001746	PKHD1	protein_coding	0	0	5000	0	0	10377	29	0	343563	29	0	333186	0	0	132	0	0	132	0	0	5000	0	0	0	0	0	255	0	0	0	0	0	0	29	0	0	0	0	0
ENSSSCG00000001748	IL-17	protein_coding	0	0	5000	0	0	1189	0	0	3578	0	0	2389	0	0	4	0	0	4	0	0	5000	0	0	671	0	0	56	0	0	0	0	0	0	0	0	0	0	0	0
ENSSSCG00000001749	IL17F	protein_coding	0	0	5000	0	0	476	0	0	1243	0	0	767	0	0	2	0	0	2	0	0	5000	0	0	11	0	0	0	0	0	0	0	0	0	0	0	0	0	0	0
ENSSSCG00000001750	PAQR8	protein_coding	0	0	5000	0	0	2699	0	0	46637	0	0	43938	0	0	2	0	0	2	0	0	5000	0	0	1562	0	0	72	0	0	0	0	0	0	0	0	0	0	0	0
ENSSSCG00000001751	CHRNA5	protein_coding	0	0	5000	0	0	1488	0	0	14085	0	0	12597	0	0	14	0	0	14	2	0	5000	0	0	0	0	0	0	0	0	0	0	0	0	0	0	0	2	0	0
ENSSSCG00000001752	CHRNA3	protein_coding	0	0	5000	0	0	4452	3	0	20620	3	0	16168	0	0	10	0	0	10	0	0	5000	0	0	2740	0	0	194	0	0	0	0	0	0	3	0	0	0	0	0
ENSSSCG00000001753	CHRNB4	protein_coding	0	0	5000	0	0	1634	1	0	19306	1	0	17672	0	0	10	0	0	10	0	0	5000	0	0	0	0	0	146	0	0	0	0	0	0	1	0	0	0	0	0
ENSSSCG00000001754	PSMA4	protein_coding	0	0	5000	0	0	3430	0	0	8820	0	0	5390	0	0	14	0	0	14	0	0	5000	0	0	2621	0	0	23	0	0	0	0	0	0	0	0	0	0	0	0
ENSSSCG00000001755	AGPHD1	protein_coding	1	0	5000	0	0	1314	0	0	22740	0	0	21426	0	0	10	0	0	10	0	0	5000	0	0	140	0	0	307	0	0	0	1	0	0	0	0	0	0	0	0
ENSSSCG00000001756	ENSSSCG00000001756	protein_coding	0	0	5000	0	0	3108	0	0	45043	0	0	41935	0	0	44	0	0	44	0	0	5000	0	0	0	0	0	204	0	0	0	0	0	0	0	0	0	0	0	0
ENSSSCG00000001757	WDR61	protein_coding	0	0	5000	0	0	1171	0	0	18263	0	0	17092	0	0	22	0	0	22	0	0	5000	0	0	199	0	0	108	0	0	0	0	0	0	0	0	0	0	0	0
ENSSSCG00000001758	TBC1D2B	protein_coding	0	0	5000	0	0	3212	0	0	19083	0	0	15871	0	0	12	0	0	12	1	0	5000	0	0	747	0	0	473	0	0	0	0	0	0	0	0	0	1	0	0
ENSSSCG00000001759	DNAJA4	protein_coding	0	0	5000	0	0	2969	0	0	14392	0	0	11423	0	0	12	0	0	12	0	0	5000	0	0	1745	0	0	30	0	0	0	0	0	0	0	0	0	0	0	0
ENSSSCG00000001760	ACSBG1	protein_coding	0	0	5000	0	0	4668	0	0	16584	0	0	11916	0	0	28	0	0	28	0	0	5000	0	0	2727	0	0	0	0	0	0	0	0	0	0	0	0	0	0	0
ENSSSCG00000001761	IDH3A	protein_coding	0	0	5000	0	0	3570	1	0	19383	0	0	15813	0	0	20	0	0	20	0	0	5000	1	0	2401	0	0	68	0	0	0	0	0	0	0	0	0	0	1	0
ENSSSCG00000001762	CIB2	protein_coding	0	0	5000	0	0	1438	1	0	24636	1	0	23198	0	0	10	0	0	10	0	0	5000	0	0	704	0	0	170	0	0	0	0	0	0	1	0	0	0	0	0
ENSSSCG00000001764	SH2D7	protein_coding	0	0	5000	0	0	1359	0	0	9594	0	0	8235	0	0	10	0	0	10	1	0	5000	0	0	0	0	0	0	0	0	0	0	0	0	0	0	0	1	0	0
ENSSSCG00000001765	ADAMTS7	protein_coding	0	0	5000	0	0	5383	0	0	17681	0	0	12298	0	0	30	0	0	30	1	0	5000	0	0	1696	0	0	0	0	0	0	0	0	0	0	0	0	1	0	0
ENSSSCG00000001767	ADAMTS1	protein_coding	0	0	5000	0	0	1188	0	0	23364	0	0	22176	0	0	12	0	0	12	0	0	5000	0	0	18	0	0	0	0	0	0	0	0	0	0	0	0	0	0	0
ENSSSCG00000001769	MORF4L1	protein_coding	0	0	5000	0	0	1937	0	0	25662	0	0	23725	0	0	24	0	0	24	0	0	5000	0	0	690	0	0	158	0	0	0	0	0	0	0	0	0	0	0	0
ENSSSCG00000001770	CTSH	protein_coding	0	0	5000	0	0	1425	0	0	21201	0	0	19776	0	0	24	0	0	22	0	0	5000	0	0	643	0	0	97	0	0	0	0	0	0	0	0	0	0	0	0
ENSSSCG00000001771	RASGRF1	protein_coding	0	0	5000	0	0	4736	1	0	124884	1	0	120148	0	0	52	0	0	52	0	0	5000	0	0	425	0	0	474	0	0	0	0	0	0	1	0	0	0	0	0
ENSSSCG00000001772	ANKRD34C	protein_coding	0	0	5000	0	0	1608	0	0	1608	0	0	0	0	0	0	0	0	0	0	0	5000	0	0	0	0	0	0	0	0	0	0	0	0	0	0	0	0	0	0
ENSSSCG00000001773	TMED3	protein_coding	0	0	5134	0	0	690	0	0	2560	0	0	1870	0	0	6	0	0	4	0	0	5000	0	0	0	0	0	201	0	0	0	0	0	0	0	0	0	0	0	0
ENSSSCG00000001774	TMED3	protein_coding	0	0	5000	0	0	225	0	0	225	0	0	0	0	0	0	0	0	0	0	0	5000	0	0	0	0	0	0	0	0	0	0	0	0	0	0	0	0	0	0
ENSSSCG00000001775	KIAA1024	protein_coding	0	0	5000	0	0	2754	0	0	13164	0	0	10410	0	0	4	0	0	4	0	0	5000	0	0	0	0	0	0	0	0	0	0	0	0	0	0	0	0	0	0
ENSSSCG00000001776	ENSSSCG00000001776	pseudogene	0	0	5000	0	0	1158	0	0	1159	0	0	1	0	0	1	0	0	1	0	0	5000	0	0	0	0	0	0	0	0	0	0	0	0	0	0	0	0	0	0
ENSSSCG00000001778	BCL2A1	protein_coding	0	0	5000	0	0	1086	0	0	10906	0	0	9820	0	0	2	0	0	2	0	0	5000	0	0	198	0	0	360	0	0	0	0	0	0	0	0	0	0	0	0
ENSSSCG00000001779	ZFAND6	protein_coding	0	0	5000	0	0	1675	4	0	67147	4	0	65472	0	0	14	0	0	14	0	0	5000	0	0	770	0	0	275	0	0	0	0	0	0	4	0	0	0	0	0
ENSSSCG00000001780	FAH	protein_coding	0	0	5000	0	0	1536	2	0	40188	2	0	38652	0	0	26	0	0	26	0	0	5000	0	0	141	0	0	135	0	0	0	0	0	0	2	0	0	0	0	0
ENSSSCG00000001781	ARNT2	protein_coding	0	0	5000	0	0	624	0	0	24017	0	0	23393	0	0	6	0	0	6	0	0	5000	0	0	0	0	0	0	0	0	0	0	0	0	0	0	0	0	0	0
ENSSSCG00000001782	FAM108C1	protein_coding	0	0	5000	0	0	2607	7	0	58794	7	0	56187	0	0	4	0	0	4	0	0	5000	0	0	1267	0	0	347	0	0	0	0	0	0	7	0	0	0	0	0
ENSSSCG00000001783	ENSSSCG00000001783	protein_coding	0	0	5000	0	0	1205	0	0	11301	0	0	10096	0	0	8	0	0	8	0	0	5000	0	0	109	0	0	229	0	0	0	0	0	0	0	0	0	0	0	0
ENSSSCG00000001785	MESDC1	protein_coding	0	0	5000	0	0	1110	0	0	2072	0	0	962	0	0	4	0	0	4	0	0	5000	0	0	0	0	0	0	0	0	0	0	0	0	0	0	0	0	0	0
ENSSSCG00000001786	C15ORF26	protein_coding	6	0	5000	0	0	1722	0	0	13404	0	0	11682	0	0	12	0	0	12	0	0	5000	0	0	738	0	0	39	0	0	0	6	0	0	0	0	0	0	0	0
ENSSSCG00000001787	IL-16	protein_coding	0	0	5000	0	0	2450	0	0	17599	0	0	15149	0	0	12	0	0	12	0	0	5000	0	0	294	0	0	248	0	0	0	0	0	0	0	0	0	0	0	0
ENSSSCG00000001788	STARD5	protein_coding	0	0	5000	0	0	1240	0	0	11625	0	0	10385	0	0	10	0	0	10	0	0	5000	0	0	483	0	0	115	0	0	0	0	0	0	0	0	0	0	0	0
ENSSSCG00000001789	TMC3	protein_coding	0	0	5000	0	0	3282	0	0	55418	0	0	52136	0	0	42	0	0	42	0	0	5000	0	0	0	0	0	0	0	0	0	0	0	0	0	0	0	0	0	0
ENSSSCG00000001790	ENSSSCG00000001790	protein_coding	0	0	5000	0	0	246	0	0	246	0	0	0	0	0	0	0	0	0	1	0	5000	0	0	0	0	0	0	0	0	0	0	0	0	0	0	0	1	0	0
ENSSSCG00000001791	FAM154B	protein_coding	0	0	5000	0	0	1308	0	0	19743	0	0	18435	0	0	6	0	0	6	0	0	5000	0	0	0	0	0	0	0	0	0	0	0	0	0	0	0	0	0	0
ENSSSCG00000001792	EFTUD1	protein_coding	0	0	5000	0	0	1916	0	0	48690	0	0	46774	0	0	28	0	0	28	0	0	5000	0	0	292	0	0	145	0	0	0	0	0	0	0	0	0	0	0	0
ENSSSCG00000001793	ADAMTSL3	protein_coding	0	0	5000	0	0	4389	1	0	171117	1	0	166728	0	0	46	0	0	46	0	0	5000	0	0	0	0	0	24	0	0	0	0	0	0	1	0	0	0	0	0
ENSSSCG00000001794	ADAMTSL3	protein_coding	0	0	5000	0	0	603	2	0	49039	2	0	48436	0	0	10	0	0	10	0	0	5000	0	0	0	0	0	0	0	0	0	0	0	0	2	0	0	0	0	0
ENSSSCG00000001795	SH3GL3	protein_coding	0	0	5000	0	0	1766	3	0	135529	3	0	133763	0	0	18	0	0	20	0	0	10000	0	0	788	0	0	927	0	0	0	0	0	0	3	0	0	0	0	0
ENSSSCG00000001798	BNC1	protein_coding	0	0	5000	0	0	2895	0	0	10720	0	0	7825	0	0	6	0	0	6	0	0	5000	0	0	0	0	0	0	0	0	0	0	0	0	0	0	0	0	0	0
ENSSSCG00000001799	ENSSSCG00000001799	protein_coding	0	0	5000	0	0	525	2	0	16638	2	0	16113	0	0	6	0	0	6	0	0	5000	0	0	0	0	0	0	0	0	0	0	0	0	2	0	0	0	0	0
ENSSSCG00000001800	TM6SF1	protein_coding	2	0	5000	0	0	1597	0	0	28839	0	0	27242	0	0	18	0	0	18	0	0	5000	0	0	0	0	0	475	0	0	0	2	0	0	0	0	0	0	0	0
ENSSSCG00000001801	BTBD1	protein_coding	0	0	5000	0	0	1622	4	0	46840	4	0	45218	0	0	14	0	0	14	2	0	5000	0	0	0	0	0	161	0	0	0	0	0	0	4	0	0	2	0	0
ENSSSCG00000001804	HOMER2	protein_coding	0	0	5000	0	0	1522	7	0	93459	7	0	91937	0	0	16	0	0	16	0	0	5000	0	0	307	0	0	183	0	0	0	0	0	0	7	0	0	0	0	0
ENSSSCG00000001805	WHAMM	protein_coding	0	0	5000	0	0	3087	0	0	31510	0	0	28423	0	0	18	0	0	18	0	0	5000	0	0	498	0	0	156	0	0	0	0	0	0	0	0	0	0	0	0
ENSSSCG00000001806	FSD2	protein_coding	0	0	5000	0	0	2259	0	0	26278	0	0	24019	0	0	26	0	0	26	0	0	5000	0	0	0	0	0	0	0	0	0	0	0	0	0	0	0	0	0	0
ENSSSCG00000001807	AP3B2	protein_coding	0	0	5000	0	0	3506	0	0	37338	0	0	33832	0	0	52	0	0	52	0	0	5000	0	0	0	0	0	257	0	0	0	0	0	0	0	0	0	0	0	0
ENSSSCG00000001808	CPEB1	protein_coding	0	0	5000	0	0	1701	0	0	77034	0	0	75333	0	0	22	0	0	22	0	0	5000	0	0	0	0	0	0	0	0	0	0	0	0	0	0	0	0	0	0
ENSSSCG00000001810	PDE8A	protein_coding	0	0	10000	0	0	2657	3	0	192899	3	0	190242	0	0	62	0	0	54	0	0	10000	0	0	15	0	0	95	0	0	0	0	0	0	3	0	0	0	0	0
ENSSSCG00000001811	ENSSSCG00000001811	protein_coding	0	0	5000	0	0	1863	0	0	47551	0	0	45688	0	0	38	0	0	41	0	0	6416	0	0	41	0	0	0	0	0	0	0	0	0	0	0	0	0	0	0
ENSSSCG00000001814	IQGAP1	protein_coding	0	0	5000	0	0	4780	0	0	29199	0	0	24419	0	0	34	0	0	34	0	0	5000	0	0	2257	0	0	0	0	0	0	0	0	0	0	0	0	0	0	0
ENSSSCG00000001815	BLM	protein_coding	0	0	5000	0	0	1713	3	0	14383	3	0	12670	0	0	16	1	0	16	0	0	5000	0	0	63	0	0	24	0	0	0	0	0	0	3	0	1	0	0	0
ENSSSCG00000001816	BLM	protein_coding	0	0	5000	0	0	1844	1	0	34404	1	0	32560	0	0	18	0	0	18	0	0	5000	0	0	162	0	0	146	0	0	0	0	0	0	1	0	0	0	0	0
ENSSSCG00000001817	FURIN	protein_coding	0	0	5000	0	0	2394	0	0	7207	0	0	4813	0	0	28	0	0	28	0	0	5000	0	0	0	0	0	0	0	0	0	0	0	0	0	0	0	0	0	0
ENSSSCG00000001818	FES	protein_coding	0	0	5000	0	0	2744	0	0	11388	0	0	8644	0	0	36	0	0	36	0	0	5000	0	0	221	0	0	54	0	0	0	0	0	0	0	0	0	0	0	0
ENSSSCG00000001819	MAN2A2	protein_coding	0	0	5000	0	0	7156	0	0	21822	0	0	14666	0	0	46	0	0	46	0	0	5000	0	0	2967	0	0	736	0	0	0	0	0	0	0	0	0	0	0	0
ENSSSCG00000001820	HDDC3	protein_coding	0	0	5000	0	0	1531	0	0	2233	0	0	702	0	0	6	0	0	6	0	0	5000	0	0	939	0	0	52	0	0	0	0	0	0	0	0	0	0	0	0
ENSSSCG00000001821	UNC45A	protein_coding	0	0	5000	0	0	3258	0	0	14976	0	0	11718	0	0	38	0	0	38	0	0	5000	0	0	423	0	0	0	0	0	0	0	0	0	0	0	0	0	0	0
ENSSSCG00000001822	RCCD1	protein_coding	0	0	5000	0	0	1557	0	0	9403	0	0	7846	0	0	18	0	0	18	0	0	5000	0	0	0	0	0	393	0	0	0	0	0	0	0	0	0	0	0	0
ENSSSCG00000001823	UROC1	protein_coding	0	0	5000	0	0	2952	0	0	37107	0	0	34155	0	0	38	0	0	38	0	0	5000	0	0	855	0	0	66	0	0	0	0	0	0	0	0	0	0	0	0
ENSSSCG00000001824	ZXDC	protein_coding	0	0	5000	0	0	6360	0	0	34884	0	0	28524	0	0	18	0	0	18	0	0	5000	0	0	3831	0	0	0	0	0	0	0	0	0	0	0	0	0	0	0
ENSSSCG00000001825	SLC41A3	protein_coding	0	0	5000	0	0	1227	0	0	22860	0	0	21633	0	0	18	0	0	18	0	0	5000	0	0	0	0	0	54	0	0	0	0	0	0	0	0	0	0	0	0
ENSSSCG00000001826	CCDC37	protein_coding	0	0	5000	0	0	1818	0	0	29484	0	0	27666	0	0	30	0	0	30	0	0	5000	0	0	0	0	0	0	0	0	0	0	0	0	0	0	0	0	0	0
ENSSSCG00000001827	IGF2BP1	protein_coding	0	0	5000	0	0	1708	0	0	1715	0	0	7	0	0	19	0	0	19	0	0	5003	0	0	0	0	0	0	0	0	0	0	0	0	0	0	0	0	0	0
ENSSSCG00000001828	ENSSSCG00000001828	protein_coding	0	0	5000	0	0	978	0	0	978	0	0	0	0	0	0	0	0	0	0	0	5000	0	0	0	0	0	0	0	0	0	0	0	0	0	0	0	0	0	0
ENSSSCG00000001829	ENSSSCG00000001829	protein_coding	0	0	5000	0	0	963	0	0	963	0	0	0	0	0	0	0	0	0	0	0	5000	0	0	0	0	0	0	0	0	0	0	0	0	0	0	0	0	0	0
ENSSSCG00000001830	ENSSSCG00000001830	protein_coding	1	0	5000	0	0	891	0	0	891	0	0	0	0	0	0	0	0	0	0	0	5000	0	0	0	0	0	0	0	0	0	1	0	0	0	0	0	0	0	0
ENSSSCG00000001831	ENSSSCG00000001831	protein_coding	0	0	5000	0	0	852	0	0	852	0	0	0	0	0	0	0	0	0	0	0	5000	0	0	0	0	0	0	0	0	0	0	0	0	0	0	0	0	0	0
ENSSSCG00000001832	ACAN	protein_coding	0	0	5000	0	0	7081	0	0	40041	0	0	32960	0	0	36	0	0	36	0	0	5000	0	0	226	0	0	0	0	0	0	0	0	0	0	0	0	0	0	0
ENSSSCG00000001834	MFGE8	protein_coding	0	0	5000	0	0	2038	0	0	13631	0	0	11593	0	0	16	0	0	16	0	0	5000	0	0	600	0	0	142	0	0	0	0	0	0	0	0	0	0	0	0
ENSSSCG00000001835	ABHD2	protein_coding	0	0	5000	0	0	1504	0	0	114302	0	0	112798	0	0	20	0	0	20	0	0	5000	0	0	0	0	0	226	0	0	0	0	0	0	0	0	0	0	0	0
ENSSSCG00000001836	RLBP1	protein_coding	0	0	5000	0	0	1779	0	0	12356	0	0	10577	0	0	14	0	0	14	0	0	5000	0	0	828	0	0	0	0	0	0	0	0	0	0	0	0	0	0	0
ENSSSCG00000001837	FANCI	protein_coding	0	0	5000	0	0	4085	0	0	78472	0	0	74387	0	0	74	0	0	74	0	0	5000	0	0	0	0	0	95	0	0	0	0	0	0	0	0	0	0	0	0
ENSSSCG00000001838	POLG	protein_coding	0	0	5000	0	0	3675	0	0	16205	0	0	12530	0	0	42	0	0	42	0	0	5000	0	0	0	0	0	0	0	0	0	0	0	0	0	0	0	0	0	0
ENSSSCG00000001840	KIF7	protein_coding	0	0	5000	0	0	3249	0	0	16597	0	0	13348	0	0	30	0	0	30	0	0	5000	0	0	2	0	0	199	0	0	0	0	0	0	0	0	0	0	0	0
ENSSSCG00000001841	RHCG	protein_coding	0	0	5000	0	0	2441	0	0	17454	0	0	15013	0	0	16	0	0	16	0	0	5000	0	0	1245	0	0	2	0	0	0	0	0	0	0	0	0	0	0	0
ENSSSCG00000001842	C15ORF42	protein_coding	0	0	5000	0	0	2203	0	0	4374	0	0	2171	0	0	4	0	0	4	0	0	5000	0	0	128	0	0	8	0	0	0	0	0	0	0	0	0	0	0	0
ENSSSCG00000001844	PLIN1	protein_coding	0	0	5000	0	0	1580	0	0	13284	0	0	11704	0	0	14	0	0	14	0	0	5000	0	0	9	0	0	20	0	0	0	0	0	0	0	0	0	0	0	0
ENSSSCG00000001846	WDR93	protein_coding	0	0	5000	0	0	2064	1	0	47176	1	0	45112	0	0	32	1	0	32	0	0	5000	0	0	0	0	0	0	0	0	0	0	0	0	1	0	1	0	0	0
ENSSSCG00000001847	MESP1	protein_coding	0	0	5000	0	0	1255	0	0	1538	0	0	283	0	0	2	0	0	2	0	0	5000	0	0	484	0	0	0	0	0	0	0	0	0	0	0	0	0	0	0
ENSSSCG00000001848	MESP2	protein_coding	0	0	5000	0	0	1808	0	0	2777	0	0	969	0	0	6	0	0	6	0	0	5000	0	0	692	0	0	0	0	0	0	0	0	0	0	0	0	0	0	0
ENSSSCG00000001849	ANPEP	protein_coding	0	0	5000	0	0	3379	0	0	14918	0	0	11539	0	0	38	0	0	38	0	0	5000	0	0	441	0	0	46	0	0	0	0	0	0	0	0	0	0	0	0
ENSSSCG00000001850	AP3S2	protein_coding	0	0	5000	0	0	926	0	0	12517	0	0	11591	0	0	10	0	0	10	0	0	5000	0	0	0	0	0	248	0	0	0	0	0	0	0	0	0	0	0	0
ENSSSCG00000001852	IDH2	protein_coding	0	0	5000	0	0	1550	0	0	10148	0	0	8598	0	0	18	0	0	18	0	0	5000	0	0	306	0	0	2	0	0	0	0	0	0	0	0	0	0	0	0
ENSSSCG00000001855	ENSSSCG00000001855	protein_coding	0	0	5000	0	0	168	0	0	168	0	0	0	0	0	0	0	0	0	0	0	5000	0	0	0	0	0	0	0	0	0	0	0	0	0	0	0	0	0	0
ENSSSCG00000001858	CIB1	protein_coding	0	0	5000	0	0	700	0	0	3749	0	0	3049	0	0	14	0	0	14	0	0	5000	0	0	0	0	0	58	0	0	0	0	0	0	0	0	0	0	0	0
ENSSSCG00000001859	C15ORF58	protein_coding	0	0	5000	0	0	1896	0	0	9703	0	0	7807	0	0	2	0	0	2	0	0	5000	0	0	655	0	0	86	0	0	0	0	0	0	0	0	0	0	0	0
ENSSSCG00000001860	NRG4	protein_coding	1	0	5000	0	0	377	1	0	17806	1	0	17429	0	0	6	0	0	6	0	0	5000	0	0	119	0	0	0	0	0	0	1	0	0	1	0	0	0	0	0
ENSSSCG00000001861	FBXO22	protein_coding	0	0	5000	0	0	654	0	0	3928	0	0	3274	0	0	4	0	0	4	1	0	5000	0	0	0	0	0	0	0	0	0	0	0	0	0	0	0	1	0	0
ENSSSCG00000001862	ETFA	protein_coding	0	0	5000	0	0	1414	1	0	89783	1	0	88369	0	0	22	0	0	22	0	0	5000	0	0	252	0	0	160	0	0	0	0	0	0	1	0	0	0	0	0
ENSSSCG00000001863	ENSSSCG00000001863	protein_coding	0	0	5000	0	0	1784	0	0	75056	0	0	73272	0	0	18	0	0	18	0	0	5000	0	0	167	0	0	0	0	0	0	0	0	0	0	0	0	0	0	0
ENSSSCG00000001864	ENSSSCG00000001864	protein_coding	0	0	5000	0	0	507	0	0	37407	0	0	36900	0	0	8	0	0	8	0	0	5000	0	0	0	0	0	174	0	0	0	0	0	0	0	0	0	0	0	0
ENSSSCG00000001865	SCAPER	protein_coding	0	0	5000	0	0	2722	1	0	163847	1	0	161125	0	0	42	0	0	42	0	0	5000	0	0	0	0	0	103	0	0	0	0	0	0	1	0	0	0	0	0
ENSSSCG00000001866	RCN2	protein_coding	0	0	5000	0	0	1835	0	0	17406	0	0	15571	0	0	12	0	0	12	0	0	5000	0	0	680	0	0	201	0	0	0	0	0	0	0	0	0	0	0	0
ENSSSCG00000001867	PSTPIP1	protein_coding	0	0	5000	0	0	1832	0	0	42473	0	0	40641	0	0	28	0	0	28	0	0	5000	0	0	147	0	0	437	0	0	0	0	0	0	0	0	0	0	0	0
ENSSSCG00000001868	TSPAN3	protein_coding	0	0	5000	0	0	1859	0	0	25438	0	0	23579	0	0	12	0	0	12	4	0	5000	0	0	811	0	0	286	0	0	0	0	0	0	0	0	0	4	0	0
ENSSSCG00000001869	PEAK1	protein_coding	0	0	5000	0	0	5511	9	0	219430	9	0	213919	0	0	10	0	0	10	0	0	5000	0	0	0	0	0	264	0	0	0	0	0	0	9	0	0	0	0	0
ENSSSCG00000001871	HMG20A	protein_coding	0	0	5000	0	0	3511	0	0	28420	0	0	24909	0	0	16	0	0	16	0	0	5000	0	0	2441	0	0	26	0	0	0	0	0	0	0	0	0	0	0	0
ENSSSCG00000001872	LINGO1	protein_coding	1	0	5000	0	0	1863	0	0	1863	0	0	0	0	0	0	0	0	0	0	0	5000	0	0	0	0	0	0	0	0	0	1	0	0	0	0	0	0	0	0
ENSSSCG00000001873	CSPG4	protein_coding	0	0	5000	0	0	7888	0	0	20659	0	0	12771	0	0	22	0	0	22	0	0	5000	0	0	925	0	0	0	0	0	0	0	0	0	0	0	0	0	0	0
ENSSSCG00000001875	SNX33	protein_coding	0	0	5000	0	0	2018	0	0	9615	0	0	7597	0	0	4	0	0	4	0	0	5000	0	0	296	0	0	0	0	0	0	0	0	0	0	0	0	0	0	0
ENSSSCG00000001876	IMP3	protein_coding	0	0	5000	0	0	1135	0	0	1135	0	0	0	0	0	0	0	0	0	0	0	5000	0	0	534	0	0	46	0	0	0	0	0	0	0	0	0	0	0	0
ENSSSCG00000001877	SNUPN	protein_coding	0	0	5000	0	0	1561	0	0	27118	0	0	25557	0	0	16	0	0	16	0	0	5000	0	0	392	0	0	77	0	0	0	0	0	0	0	0	0	0	0	0
ENSSSCG00000001878	PTPN9	protein_coding	0	0	5000	0	0	4697	0	0	86172	0	0	81475	0	0	24	0	0	24	0	0	5000	0	0	2540	0	0	405	0	0	0	0	0	0	0	0	0	0	0	0
ENSSSCG00000001879	ODF3L1	protein_coding	0	0	5000	0	0	828	0	0	3167	0	0	2339	0	0	6	0	0	6	0	0	5000	0	0	0	0	0	0	0	0	0	0	0	0	0	0	0	0	0	0
ENSSSCG00000001880	SIN3A	protein_coding	0	0	5000	0	0	5027	0	0	50138	0	0	45111	0	0	38	0	0	38	0	0	5000	0	0	1202	0	0	141	0	0	0	0	0	0	0	0	0	0	0	0
ENSSSCG00000001881	MAN2C1	protein_coding	0	0	5000	0	0	3306	0	0	12568	0	0	9262	0	0	50	0	0	50	0	0	5000	0	0	116	0	0	25	0	0	0	0	0	0	0	0	0	0	0	0
ENSSSCG00000001882	NEIL1	protein_coding	0	0	5000	0	0	1473	0	0	6312	0	0	4839	0	0	18	0	0	18	0	0	5000	0	0	211	0	0	92	0	0	0	0	0	0	0	0	0	0	0	0
ENSSSCG00000001883	ENSSSCG00000001883	protein_coding	0	0	5000	0	0	2412	0	0	9438	0	0	7026	0	0	20	0	0	20	0	0	5000	0	0	0	0	0	0	0	0	0	0	0	0	0	0	0	0	0	0
ENSSSCG00000001884	COMMD4	protein_coding	0	0	5000	0	0	1066	0	0	6320	0	0	5254	0	0	14	0	0	14	0	0	5000	0	0	395	0	0	71	0	0	0	0	0	0	0	0	0	0	0	0
ENSSSCG00000001885	C15ORF39	protein_coding	0	0	5000	0	0	4172	0	0	5439	0	0	1267	0	0	10	0	0	10	0	0	5000	0	0	1067	0	0	0	0	0	0	0	0	0	0	0	0	0	0	0
ENSSSCG00000001887	SCAMP5	protein_coding	0	0	5000	0	0	3197	0	0	8366	0	0	5169	0	0	8	0	0	8	0	0	5000	0	0	2489	0	0	0	0	0	0	0	0	0	0	0	0	0	0	0
ENSSSCG00000001888	RPP25	protein_coding	0	0	5000	0	0	1479	0	0	1479	0	0	0	0	0	0	0	0	0	0	0	5000	0	0	675	0	0	204	0	0	0	0	0	0	0	0	0	0	0	0
ENSSSCG00000001892	SCAMP2	protein_coding	0	0	5000	0	0	2530	0	0	26706	0	0	24176	0	0	16	0	0	16	0	0	5000	0	0	1397	0	0	146	0	0	0	0	0	0	0	0	0	0	0	0
ENSSSCG00000001895	CPLX3	protein_coding	0	0	5000	0	0	1451	0	0	4255	0	0	2804	0	0	4	0	0	4	0	0	5000	0	0	903	0	0	71	0	0	0	0	0	0	0	0	0	0	0	0
ENSSSCG00000001898	ULK3	protein_coding	0	0	5000	0	0	2554	0	0	6515	0	0	3961	0	0	30	0	0	30	0	0	5000	0	0	1114	0	0	0	0	0	0	0	0	0	0	0	0	0	0	0
ENSSSCG00000001899	LMAN1L	protein_coding	0	0	5000	0	0	1772	0	0	12356	0	0	10584	0	0	28	0	0	26	0	0	5000	0	0	169	0	0	10	0	0	0	0	0	0	0	0	0	0	0	0
ENSSSCG00000001900	CSK	protein_coding	0	0	5000	0	0	2706	0	0	18741	0	0	16035	0	0	26	0	0	26	0	0	5000	0	0	683	0	0	673	0	0	0	0	0	0	0	0	0	0	0	0
ENSSSCG00000001901	CYP1A2	protein_coding	0	0	5000	0	0	2531	0	0	5943	0	0	3412	0	0	10	0	0	10	0	0	5000	0	0	980	0	0	0	0	0	0	0	0	0	0	0	0	0	0	0
ENSSSCG00000001903	EDC3	protein_coding	0	0	5000	0	0	3908	2	0	66270	2	0	62362	0	0	12	0	0	12	0	0	5000	0	0	2160	0	0	221	0	0	0	0	0	0	2	0	0	0	0	0
ENSSSCG00000001904	CLK3	protein_coding	0	0	5000	0	0	2138	0	0	14532	0	0	12394	0	0	26	0	0	26	0	0	5000	0	0	317	0	0	0	0	0	0	0	0	0	0	0	0	0	0	0
ENSSSCG00000001905	ENSSSCG00000001905	protein_coding	0	0	5000	0	0	600	0	0	600	0	0	0	0	0	0	0	0	0	0	0	5000	0	0	0	0	0	0	0	0	0	0	0	0	0	0	0	0	0	0
ENSSSCG00000001906	CYP1A1	protein_coding	0	0	5000	0	0	2802	0	0	6198	0	0	3396	0	0	12	0	0	12	0	0	5000	0	0	1094	0	0	157	0	0	0	0	0	0	0	0	0	0	0	0
ENSSSCG00000001907	UBL7	protein_coding	0	0	5000	0	0	1391	0	0	13420	0	0	12029	0	0	20	0	0	20	0	0	5000	0	0	111	0	0	137	0	0	0	0	0	0	0	0	0	0	0	0
ENSSSCG00000001908	CCDC33	protein_coding	0	0	5000	0	0	2524	0	0	86468	0	0	83944	0	0	44	0	0	44	0	0	5000	0	0	223	0	0	0	0	0	0	0	0	0	0	0	0	0	0	0
ENSSSCG00000001909	STRA6	protein_coding	0	0	5000	0	0	2857	0	0	22994	0	0	20137	0	0	34	0	0	34	0	0	5000	0	0	829	0	0	0	0	0	0	0	0	0	0	0	0	0	0	0
ENSSSCG00000001910	ISLR	protein_coding	0	0	5000	0	0	2428	0	0	3256	0	0	828	0	0	2	0	0	2	0	0	5000	0	0	715	0	0	426	0	0	0	0	0	0	0	0	0	0	0	0
ENSSSCG00000001912	PML	protein_coding	0	0	5000	0	0	2629	0	0	44649	0	0	42020	0	0	16	0	0	16	0	0	5000	0	0	0	0	0	4	0	0	0	0	0	0	0	0	0	0	0	0
ENSSSCG00000001913	STOML1	protein_coding	0	0	5000	0	0	2037	0	0	9024	0	0	6987	0	0	12	0	0	12	0	0	5000	0	0	730	0	0	110	0	0	0	0	0	0	0	0	0	0	0	0
ENSSSCG00000001914	LOXL1	protein_coding	0	0	5000	0	0	2482	0	0	23782	0	0	21300	0	0	12	0	0	12	0	0	5000	0	0	354	0	0	352	0	0	0	0	0	0	0	0	0	0	0	0
ENSSSCG00000001915	TBC1D21	protein_coding	0	0	5000	0	0	1011	0	0	12968	0	0	11957	0	0	20	0	0	20	0	0	5000	0	0	0	0	0	0	0	0	0	0	0	0	0	0	0	0	0	0
ENSSSCG00000001916	C15ORF59	protein_coding	0	0	5000	0	0	1636	0	0	11861	0	0	10225	0	0	2	0	0	2	0	0	5000	0	0	203	0	0	545	0	0	0	0	0	0	0	0	0	0	0	0
ENSSSCG00000001917	CD276	protein_coding	0	0	5000	0	0	1383	0	0	20487	0	0	19104	0	0	12	0	0	14	0	0	7212	0	0	531	0	0	70	0	0	0	0	0	0	0	0	0	0	0	0
ENSSSCG00000001918	NPTN	protein_coding	0	0	5000	0	0	4247	0	0	35583	0	0	31336	0	0	16	0	0	18	0	0	5000	0	0	3095	0	0	9	0	0	0	0	0	0	0	0	0	0	0	0
ENSSSCG00000001919	C15ORF60	protein_coding	0	0	5000	0	0	258	0	0	22966	0	0	22708	0	0	2	0	0	2	0	0	5000	0	0	1	0	0	2	0	0	0	0	0	0	0	0	0	0	0	0
ENSSSCG00000001920	HCN4	protein_coding	0	0	5000	0	0	3597	0	0	39211	0	0	35614	0	0	16	0	0	16	0	0	5000	0	0	0	0	0	0	0	0	0	0	0	0	0	0	0	0	0	0
ENSSSCG00000001921	NEO1	protein_coding	0	0	5000	0	0	5891	4	0	97490	4	0	91599	0	0	44	0	0	44	0	0	5000	0	0	2497	0	0	22	0	0	0	0	0	0	4	0	0	0	0	0
ENSSSCG00000001922	ENSSSCG00000001922	protein_coding	0	0	5000	0	0	1054	0	0	37931	0	0	36877	0	0	20	0	0	20	0	0	5000	0	0	0	0	0	22	0	0	0	0	0	0	0	0	0	0	0	0
ENSSSCG00000001924	BBS4	protein_coding	0	0	5000	0	0	2578	0	0	117507	0	0	114929	0	0	26	0	0	26	0	0	5000	0	0	1037	0	0	2	0	0	0	0	0	0	0	0	0	0	0	0
ENSSSCG00000001925	ADPGK	protein_coding	0	0	5000	0	0	1043	0	0	8594	0	0	7551	0	0	6	0	0	6	0	0	5000	0	0	0	0	0	65	0	0	0	0	0	0	0	0	0	0	0	0
ENSSSCG00000001926	TMEM202	protein_coding	0	0	5000	0	0	952	0	0	11557	0	0	10605	0	0	8	0	0	8	0	0	5000	0	0	130	0	0	0	0	0	0	0	0	0	0	0	0	0	0	0
ENSSSCG00000001927	HEXA	protein_coding	0	0	5000	0	0	3854	0	0	35112	0	0	31258	0	0	26	0	0	26	0	0	5000	0	0	1860	0	0	404	0	0	0	0	0	0	0	0	0	0	0	0
ENSSSCG00000001928	CELF6	protein_coding	0	0	5000	0	0	1603	4	0	27908	4	0	26305	0	0	22	0	0	22	0	0	5000	0	0	0	0	0	154	0	0	0	0	0	0	4	0	0	0	0	0
ENSSSCG00000001929	PARP6	protein_coding	0	0	5000	0	0	2641	0	0	28170	0	0	25529	0	0	46	0	0	46	0	0	5000	0	0	268	0	0	480	0	0	0	0	0	0	0	0	0	0	0	0
ENSSSCG00000001930	PKM2	protein_coding	0	0	5000	0	0	2322	1	0	25408	1	0	23086	0	0	20	0	0	20	0	0	5000	0	0	620	0	0	79	0	0	0	0	0	0	1	0	0	0	0	0
ENSSSCG00000001931	GRAMD2	protein_coding	0	0	5000	0	0	1475	0	0	43104	0	0	41629	0	0	30	0	0	28	0	0	10000	0	0	313	0	0	83	0	0	0	0	0	0	0	0	0	0	0	0
ENSSSCG00000001932	HNRNPAB	protein_coding	0	0	5000	0	0	843	0	0	9871	0	0	9028	0	0	6	0	0	6	0	0	5000	0	0	0	0	0	0	0	0	0	0	0	0	0	0	0	0	0	0
ENSSSCG00000001934	SEC23A	protein_coding	0	0	5000	0	0	4170	0	0	69620	0	0	65450	0	0	38	0	0	38	0	0	5000	0	0	1537	0	0	335	0	0	0	0	0	0	0	0	0	0	0	0
ENSSSCG00000001938	SSTR1	protein_coding	0	0	5000	0	0	1173	0	0	1173	0	0	0	0	0	0	0	0	0	0	0	5000	0	0	0	0	0	0	0	0	0	0	0	0	0	0	0	0	0	0
ENSSSCG00000001939	TTC6	protein_coding	1	0	5000	0	0	1722	0	0	50950	0	0	49228	0	0	22	0	0	22	0	0	5000	0	0	0	0	0	0	0	0	0	1	0	0	0	0	0	0	0	0
ENSSSCG00000001940	FOXA1	protein_coding	0	0	5000	0	0	2054	0	0	4361	0	0	2307	0	0	2	0	0	2	0	0	5000	0	0	384	0	0	263	0	0	0	0	0	0	0	0	0	0	0	0
ENSSSCG00000001941	MIPOL1	protein_coding	0	0	5000	0	0	600	0	0	60286	0	0	59686	0	0	8	0	0	8	0	0	5000	0	0	3	0	0	171	0	0	0	0	0	0	0	0	0	0	0	0
ENSSSCG00000001942	SLC25A21	protein_coding	0	0	5000	0	0	3715	2	0	56986	2	0	53271	0	0	14	0	0	14	0	0	5000	0	0	2980	0	0	0	0	0	0	0	0	0	2	0	0	0	0	0
ENSSSCG00000001943	PAX9	protein_coding	0	0	5000	0	0	5609	3	0	17943	3	0	12334	0	0	4	0	0	4	0	0	5000	1	0	4493	0	0	0	0	0	0	0	0	0	3	0	0	0	1	0
ENSSSCG00000001944	NKX2-8	protein_coding	0	0	5000	0	0	726	0	0	1399	0	0	673	0	0	2	0	0	2	0	0	5000	0	0	0	0	0	0	0	0	0	0	0	0	0	0	0	0	0	0
ENSSSCG00000001945	TTF1	protein_coding	0	0	5000	0	0	2384	0	0	3289	0	0	905	0	0	2	0	0	2	2	0	5000	0	0	868	0	0	406	0	0	0	0	0	0	0	0	0	2	0	0
ENSSSCG00000001946	MBIP	protein_coding	0	0	5000	0	0	1867	0	0	25388	0	0	23521	0	0	16	0	0	16	0	0	5000	0	0	752	0	0	80	0	0	0	0	0	0	0	0	0	0	0	0
ENSSSCG00000001947	BRMS1L	protein_coding	0	0	5000	0	0	2694	0	0	40570	0	0	37876	0	0	18	0	0	18	0	0	5000	0	0	1506	0	0	216	0	0	0	0	0	0	0	0	0	0	0	0
ENSSSCG00000001948	RALGAPA1	protein_coding	0	0	10000	0	0	3448	0	0	49057	0	0	45609	0	0	42	0	0	44	0	0	2843	0	0	0	0	0	268	0	0	0	0	0	0	0	0	0	0	0	0
ENSSSCG00000001949	INSM2	protein_coding	0	0	5000	0	0	1344	0	0	1674	0	0	330	0	0	6	0	0	6	0	0	5000	0	0	0	0	0	0	0	0	0	0	0	0	0	0	0	0	0	0
ENSSSCG00000001950	KIAA0391	protein_coding	0	0	5000	0	0	730	0	0	5341	0	0	4611	0	0	4	0	0	4	0	0	5000	0	0	166	0	0	153	0	0	0	0	0	0	0	0	0	0	0	0
ENSSSCG00000001951	PSMA6	protein_coding	0	0	5000	0	0	995	0	0	25102	0	0	24107	0	0	12	0	0	12	0	0	5000	0	0	161	0	0	93	0	0	0	0	0	0	0	0	0	0	0	0
ENSSSCG00000001952	NFKBIA	protein_coding	0	0	5000	0	0	1707	0	0	3398	0	0	1691	0	0	10	0	0	10	0	0	5000	0	0	532	0	0	230	0	0	0	0	0	0	0	0	0	0	0	0
ENSSSCG00000001955	SRP54	protein_coding	0	0	5000	0	0	3662	0	0	49917	0	0	46255	0	0	30	0	0	30	0	0	5000	0	0	1288	0	0	859	0	0	0	0	0	0	0	0	0	0	0	0
ENSSSCG00000001956	ENSSSCG00000001956	protein_coding	0	0	5192	0	0	1549	0	0	30081	0	0	28532	0	0	18	0	0	16	0	0	5000	0	0	192	0	0	443	0	0	0	0	0	0	0	0	0	0	0	0
ENSSSCG00000001958	BAZ1A	protein_coding	0	0	5000	0	0	5768	1	0	99652	1	0	93884	0	0	52	0	0	52	0	0	5000	0	0	791	0	0	303	0	0	0	0	0	0	1	0	0	0	0	0
ENSSSCG00000001959	CFL2	protein_coding	0	0	5000	0	0	2914	0	0	3230	0	0	316	0	0	6	0	0	6	0	0	5000	0	0	2413	0	0	0	0	0	0	0	0	0	0	0	0	0	0	0
ENSSSCG00000001960	EAPP	protein_coding	0	0	5000	0	0	1358	0	0	23098	0	0	21740	0	0	10	0	0	10	0	0	5000	0	0	301	0	0	196	0	0	0	0	0	0	0	0	0	0	0	0
ENSSSCG00000001963	EGLN3	protein_coding	1	0	5000	0	0	3300	4	0	28104	4	0	24804	0	0	8	0	0	8	0	0	5000	0	0	2189	0	0	34	0	0	0	1	0	0	4	0	0	0	0	0
ENSSSCG00000001964	NPAS3	protein_coding	0	0	5000	0	0	2216	2	0	180520	2	0	178304	0	0	14	0	0	14	0	0	5000	0	0	0	0	0	263	0	0	0	0	0	0	2	0	0	0	0	0
ENSSSCG00000001965	ENSSSCG00000001965	protein_coding	1	0	5000	0	0	2415	3	0	60063	3	0	57648	0	0	8	0	0	8	0	0	5000	0	0	0	0	0	0	0	0	0	1	0	0	3	0	0	0	0	0
ENSSSCG00000001966	ENSSSCG00000001966	protein_coding	0	0	5000	0	0	3886	0	0	25947	0	0	22061	0	0	4	0	0	4	0	0	5000	0	0	4	0	0	0	0	0	0	0	0	0	0	0	0	0	0	0
ENSSSCG00000001968	ENSSSCG00000001968	protein_coding	0	0	5000	0	0	411	13	0	24292	13	0	23881	0	0	10	0	0	10	0	0	5000	0	0	0	0	0	0	0	0	0	0	0	0	13	0	0	0	0	0
ENSSSCG00000001970	HEATR5A	protein_coding	0	0	5000	0	0	7489	8	0	98492	8	0	91003	0	0	68	0	0	68	0	0	5000	0	0	1200	0	0	142	0	0	0	0	0	0	8	0	0	0	0	0
ENSSSCG00000001971	HECTD1	protein_coding	0	0	5000	2	0	8319	9	0	102980	7	0	94661	0	0	90	0	0	90	0	0	5000	0	0	0	0	0	495	0	0	0	0	0	2	7	0	0	0	0	0
ENSSSCG00000001972	AP4S1	protein_coding	1	0	5000	0	0	507	0	0	21302	0	0	20795	0	0	8	0	0	8	0	0	5000	0	0	0	0	0	72	0	0	0	1	0	0	0	0	0	0	0	0
ENSSSCG00000001973	SCFD1	protein_coding	0	0	5000	0	0	1814	1	0	69982	1	0	68168	0	0	36	0	0	36	0	0	5000	0	0	108	0	0	53	0	0	0	0	0	0	1	0	0	0	0	0
ENSSSCG00000001974	G2E3	protein_coding	0	0	5000	0	0	6111	2	0	64217	2	0	58106	0	0	28	0	0	28	0	0	5000	0	0	3842	0	0	151	0	0	0	0	0	0	2	0	0	0	0	0
ENSSSCG00000001975	PRKD1	protein_coding	0	0	5000	0	0	737	5	0	88301	5	0	87564	0	0	8	0	0	8	0	0	5000	0	0	8	0	0	24	0	0	0	0	0	0	5	0	0	0	0	0
ENSSSCG00000001977	STXBP6	protein_coding	0	0	5000	0	0	690	6	0	201702	6	0	201012	0	0	8	0	0	8	0	0	5000	0	0	52	0	0	5	0	0	0	0	0	0	6	0	0	0	0	0
ENSSSCG00000001978	GZMB	protein_coding	0	0	5000	0	0	990	0	0	3409	0	0	2419	0	0	8	0	0	8	0	0	5000	0	0	91	0	0	152	0	0	0	0	0	0	0	0	0	0	0	0
ENSSSCG00000001979	ENSSSCG00000001979	protein_coding	0	0	5000	0	0	753	0	0	2864	0	0	2111	0	0	8	0	0	8	0	0	5000	0	0	0	0	0	0	0	0	0	0	0	0	0	0	0	0	0	0
ENSSSCG00000001982	ENSSSCG00000001982	protein_coding	0	0	5000	0	0	768	0	0	2441	0	0	1673	0	0	12	0	0	12	0	0	5000	0	0	0	0	0	0	0	0	0	0	0	0	0	0	0	0	0	0
ENSSSCG00000001983	SDR39U1	protein_coding	0	0	5000	0	0	885	0	0	2640	0	0	1755	0	0	10	0	0	10	0	0	5000	0	0	0	0	0	0	0	0	0	0	0	0	0	0	0	0	0	0
ENSSSCG00000001984	KHNYN	protein_coding	0	0	5000	0	0	7154	0	0	13141	0	0	5987	0	0	14	0	0	14	0	0	5000	0	0	4832	0	0	330	0	0	0	0	0	0	0	0	0	0	0	0
ENSSSCG00000001985	CBLN3	protein_coding	0	0	5000	0	0	3554	0	0	4204	0	0	650	0	0	4	0	0	4	0	0	5000	0	0	2161	0	0	775	0	0	0	0	0	0	0	0	0	0	0	0
ENSSSCG00000001986	NFATC4	protein_coding	0	0	5000	0	0	3077	1	0	10440	1	0	7363	0	0	18	0	0	18	0	0	5000	0	0	368	0	0	0	0	0	0	0	0	0	1	0	0	0	0	0
ENSSSCG00000001987	RIPK3	protein_coding	1	0	5000	0	0	1398	0	0	3363	0	0	1965	0	0	18	0	0	18	0	0	5000	0	0	0	0	0	0	0	0	0	1	0	0	0	0	0	0	0	0
ENSSSCG00000001988	ADCY4	protein_coding	0	0	5000	0	0	3249	0	0	15486	0	0	12237	0	0	48	0	0	48	1	0	5000	0	0	0	0	0	0	0	0	0	0	0	0	0	0	0	1	0	0
ENSSSCG00000001989	CIDEB	protein_coding	0	0	5000	0	0	1154	0	0	2889	0	0	1735	0	0	8	0	0	8	0	0	5000	0	0	426	0	0	105	0	0	0	0	0	0	0	0	0	0	0	0
ENSSSCG00000001990	C14ORF21	protein_coding	0	0	5000	0	0	4026	0	0	8230	0	0	4204	0	0	18	0	0	18	0	0	5000	0	0	1962	0	0	150	0	0	0	0	0	0	0	0	0	0	0	0
ENSSSCG00000001991	DHRS1	protein_coding	0	0	5000	0	0	2016	0	0	10573	0	0	8557	0	0	16	0	0	16	0	0	5000	0	0	828	0	0	246	0	0	0	0	0	0	0	0	0	0	0	0
ENSSSCG00000001992	RABGGTA	protein_coding	0	0	5000	0	0	1790	0	0	5760	0	0	3970	0	0	30	0	0	30	0	0	5000	0	0	41	0	0	45	0	0	0	0	0	0	0	0	0	0	0	0
ENSSSCG00000001993	TGM1	protein_coding	0	0	5000	0	0	2898	0	0	15260	0	0	12362	0	0	30	0	0	30	0	0	5000	0	0	142	0	0	269	0	0	0	0	0	0	0	0	0	0	0	0
ENSSSCG00000001994	TINF2	protein_coding	0	0	5000	0	0	1820	0	0	2936	0	0	1116	0	0	16	0	0	16	0	0	5000	0	0	153	0	0	299	0	0	0	0	0	0	0	0	0	0	0	0
ENSSSCG00000001997	ENSSSCG00000001997	protein_coding	0	0	5000	0	0	495	0	0	1283	0	0	788	0	0	10	0	0	10	0	0	5000	0	0	0	0	0	0	0	0	0	0	0	0	0	0	0	0	0	0
ENSSSCG00000001999	CHMP4A	protein_coding	1	0	5000	0	0	2727	0	0	24469	0	0	21742	0	0	18	0	0	18	0	0	5000	0	0	267	0	0	0	0	0	0	1	0	0	0	0	0	0	0	0
ENSSSCG00000002000	IPO4	protein_coding	0	0	5000	0	0	3240	0	0	8166	1	0	4926	0	0	58	0	0	58	0	0	5000	0	0	0	0	0	0	0	0	0	0	0	0	1	0	0	0	0	0
ENSSSCG00000002001	REC8	protein_coding	0	0	5000	0	0	6029	0	0	10587	0	0	4558	0	0	36	0	0	36	0	0	5000	0	0	4176	0	0	101	0	0	0	0	0	0	0	0	0	0	0	0
ENSSSCG00000002002	IRF9	protein_coding	0	0	5000	0	0	1586	0	0	5969	0	0	4383	0	0	16	0	0	16	0	0	5000	0	0	257	0	0	93	0	0	0	0	0	0	0	0	0	0	0	0
ENSSSCG00000002003	RNF31	protein_coding	0	0	5000	0	0	3506	0	0	13564	0	0	10058	0	0	48	0	0	44	0	0	5000	0	0	75	0	0	176	0	0	0	0	0	0	0	0	0	0	0	0
ENSSSCG00000002004	PSME2	protein_coding	0	0	5000	0	0	1016	0	0	3439	0	0	2423	0	0	20	0	0	20	0	0	5000	0	0	158	0	0	105	0	0	0	0	0	0	0	0	0	0	0	0
ENSSSCG00000002005	FAM158A	protein_coding	0	0	5000	0	0	3791	0	0	5519	0	0	1728	0	0	8	0	0	8	0	0	5000	0	0	2850	0	0	320	0	0	0	0	0	0	0	0	0	0	0	0
ENSSSCG00000002006	INF-GAMMA	protein_coding	0	0	5000	0	0	1002	0	0	2733	0	0	1731	0	0	20	0	0	20	0	0	5000	0	0	138	0	0	114	0	0	0	0	0	0	0	0	0	0	0	0
ENSSSCG00000002007	FITM1	protein_coding	0	0	5000	0	0	1269	0	0	1647	0	0	378	0	0	4	0	0	4	0	0	5000	0	0	0	0	0	399	0	0	0	0	0	0	0	0	0	0	0	0
ENSSSCG00000002008	DCAF11	protein_coding	0	0	5000	0	0	4933	0	0	11980	0	0	7047	0	0	28	0	0	28	0	0	5000	0	0	2907	0	0	385	0	0	0	0	0	0	0	0	0	0	0	0
ENSSSCG00000002009	PCK2	protein_coding	0	0	5000	0	0	2368	0	0	10473	0	0	8105	0	0	18	0	0	18	0	0	5000	0	0	241	0	0	204	0	0	0	0	0	0	0	0	0	0	0	0
ENSSSCG00000002010	NRL	protein_coding	0	0	5000	0	0	990	0	0	1701	0	0	711	0	0	4	0	0	4	0	0	5000	0	0	0	0	0	0	0	0	0	0	0	0	0	0	0	0	0	0
ENSSSCG00000002011	CPNE6	protein_coding	0	0	5000	0	0	1788	0	0	6487	0	0	4699	0	0	34	0	0	34	0	0	5000	0	0	0	0	0	0	0	0	0	0	0	0	0	0	0	0	0	0
ENSSSCG00000002012	LRRC16B	protein_coding	0	0	5000	0	0	4331	0	0	18453	0	0	14122	0	0	80	0	0	80	0	0	5000	0	0	0	0	0	200	0	0	0	0	0	0	0	0	0	0	0	0
ENSSSCG00000002013	DHRS4	protein_coding	0	0	5000	0	0	1186	0	0	13412	0	0	12226	0	0	14	0	0	14	0	0	5000	0	0	294	0	0	52	0	0	0	0	0	0	0	0	0	0	0	0
ENSSSCG00000002014	JPH4	protein_coding	0	0	5000	0	0	3646	0	0	7845	0	0	4199	0	0	8	0	0	8	0	0	5000	0	0	1573	0	0	171	0	0	0	0	0	0	0	0	0	0	0	0
ENSSSCG00000002015	AP1G2	protein_coding	0	0	5000	0	0	2458	0	0	14860	0	0	12402	0	0	42	0	0	42	0	0	5000	0	0	0	0	0	1255	0	0	0	0	0	0	0	0	0	0	0	0
ENSSSCG00000002016	THTPA	protein_coding	0	0	5000	0	0	2435	0	0	4091	0	0	1656	0	0	4	0	0	4	0	0	5000	0	0	1696	0	0	46	0	0	0	0	0	0	0	0	0	0	0	0
ENSSSCG00000002017	ENSSSCG00000002017	protein_coding	0	0	5000	0	0	918	0	0	918	0	0	0	0	0	0	0	0	0	0	0	5000	0	0	0	0	0	0	0	0	0	0	0	0	0	0	0	0	0	0
ENSSSCG00000002020	ENSSSCG00000002020	protein_coding	0	0	5000	0	0	1127	0	0	8109	0	0	6982	0	0	20	0	0	20	0	0	5000	0	0	150	0	0	29	0	0	0	0	0	0	0	0	0	0	0	0
ENSSSCG00000002021	PPP1R3E	protein_coding	0	0	5000	0	0	834	0	0	1142	0	0	308	0	0	6	0	0	6	0	0	5000	0	0	0	0	0	0	0	0	0	0	0	0	0	0	0	0	0	0
ENSSSCG00000002022	BCL2L2	protein_coding	0	0	5000	0	0	618	0	0	1245	0	0	627	0	0	2	0	0	2	0	0	5000	0	0	0	0	0	0	0	0	0	0	0	0	0	0	0	0	0	0
ENSSSCG00000002023	PABPN1	protein_coding	0	0	5000	0	0	1008	0	0	3953	0	0	2945	0	0	12	0	0	12	0	0	5000	0	0	79	0	0	8	0	0	0	0	0	0	0	0	0	0	0	0
ENSSSCG00000002025	SLC22A17	protein_coding	0	0	5000	0	0	2657	1	0	6465	1	0	3808	0	0	18	0	0	18	0	0	5000	0	0	501	0	0	452	0	0	0	0	0	0	1	0	0	0	0	0
ENSSSCG00000002026	EFS	protein_coding	0	0	5000	0	0	3128	0	0	9809	0	0	6681	0	0	10	0	0	10	0	0	5000	0	0	1220	0	0	225	0	0	0	0	0	0	0	0	0	0	0	0
ENSSSCG00000002028	CMTM5	protein_coding	0	0	5000	0	0	971	0	0	2678	0	0	1707	0	0	8	0	0	8	0	0	5000	0	0	276	0	0	224	0	0	0	0	0	0	0	0	0	0	0	0
ENSSSCG00000002029	MYH7	protein_coding	0	0	5000	0	0	5994	0	0	22060	0	0	16066	0	0	79	0	0	79	0	0	5000	0	0	116	0	0	73	0	0	0	0	0	0	0	0	0	0	0	0
ENSSSCG00000002032	SLC7A8	protein_coding	0	0	9072	0	0	3697	0	0	18187	0	0	14490	0	0	16	0	0	14	0	0	5100	0	0	2481	0	0	100	0	0	0	0	0	0	0	0	0	0	0	0
ENSSSCG00000002033	CEBPE	protein_coding	0	0	5000	0	0	846	0	0	1428	0	0	582	0	0	2	0	0	2	0	0	5000	0	0	0	0	0	0	0	0	0	0	0	0	0	0	0	0	0	0
ENSSSCG00000002034	ACIN1	protein_coding	0	0	5000	0	0	4650	1	0	38213	1	0	33563	0	0	36	0	0	36	0	0	5000	0	0	633	0	0	0	0	0	0	0	0	0	1	0	0	0	0	0
ENSSSCG00000002035	C14ORF119	protein_coding	0	0	5000	0	0	429	0	0	429	0	0	0	0	0	0	0	0	0	0	0	5000	0	0	0	0	0	0	0	0	0	0	0	0	0	0	0	0	0	0
ENSSSCG00000002036	ENSSSCG00000002036	protein_coding	0	0	5000	0	0	1042	0	0	7034	0	0	5992	0	0	4	0	0	4	0	0	5000	0	0	223	0	0	27	0	0	0	0	0	0	0	0	0	0	0	0
ENSSSCG00000002037	CDH24	protein_coding	0	0	5000	0	0	3280	0	0	24690	0	0	21410	0	0	22	0	0	22	1	0	5000	0	0	824	0	0	110	0	0	0	0	0	0	0	0	0	1	0	0
ENSSSCG00000002038	PSMB11	protein_coding	0	0	5000	0	0	876	0	0	876	0	0	0	0	0	0	0	0	0	0	0	5000	0	0	0	0	0	0	0	0	0	0	0	0	0	0	0	0	0	0
ENSSSCG00000002039	MMP14	protein_coding	0	0	5000	0	0	3873	0	0	11581	0	0	7708	0	0	18	0	0	18	0	0	5000	0	0	1781	0	0	349	0	0	0	0	0	0	0	0	0	0	0	0
ENSSSCG00000002040	MRPL52	protein_coding	0	0	5000	0	0	1132	0	0	4480	0	0	3348	0	0	8	0	0	8	0	0	5000	0	0	421	0	0	336	0	0	0	0	0	0	0	0	0	0	0	0
ENSSSCG00000002041	SLC7A7	protein_coding	0	0	5000	0	0	5217	0	0	36412	0	0	31195	0	0	18	0	0	18	0	0	5000	0	0	3503	0	0	178	0	0	0	0	0	0	0	0	0	0	0	0
ENSSSCG00000002042	OXA1L	protein_coding	0	0	5000	0	0	1488	0	0	30448	0	0	28960	0	0	20	0	0	20	0	0	5000	0	0	0	0	0	0	0	0	0	0	0	0	0	0	0	0	0	0
ENSSSCG00000002045	ENSSSCG00000002045	protein_coding	0	0	5000	0	0	756	0	0	756	0	0	0	0	0	0	0	0	0	0	0	5000	0	0	0	0	0	0	0	0	0	0	0	0	0	0	0	0	0	0
ENSSSCG00000002046	TRAJ44	protein_coding	0	0	5000	0	0	60	0	0	60	0	0	0	0	0	0	0	0	0	0	0	5000	0	0	0	0	0	0	0	0	0	0	0	0	0	0	0	0	0	0
ENSSSCG00000002047	TRAJ42	protein_coding	0	0	5000	0	0	63	0	0	63	0	0	0	0	0	0	0	0	0	0	0	5000	0	0	0	0	0	0	0	0	0	0	0	0	0	0	0	0	0	0
ENSSSCG00000002048	TRAJ41	protein_coding	0	0	5000	0	0	60	0	0	60	0	0	0	0	0	0	0	0	0	0	0	5000	0	0	0	0	0	0	0	0	0	0	0	0	0	0	0	0	0	0
ENSSSCG00000002049	TRAJ39	protein_coding	0	0	5000	0	0	60	0	0	60	0	0	0	0	0	0	0	0	0	0	0	5000	0	0	0	0	0	0	0	0	0	0	0	0	0	0	0	0	0	0
ENSSSCG00000002050	DAD1	protein_coding	0	0	5000	0	0	730	2	0	25414	2	0	24684	0	0	4	0	0	4	0	0	5000	0	0	287	0	0	101	0	0	0	0	0	0	2	0	0	0	0	0
ENSSSCG00000002051	ABHD4	protein_coding	0	0	5000	0	0	2519	0	0	15265	0	0	12746	0	0	12	0	0	12	0	0	5000	0	0	1388	0	0	63	0	0	0	0	0	0	0	0	0	0	0	0
ENSSSCG00000002052	OR6J1	protein_coding	0	0	5000	0	0	1026	0	0	1026	0	0	0	0	0	0	0	0	0	0	0	5000	0	0	0	0	0	0	0	0	0	0	0	0	0	0	0	0	0	0
ENSSSCG00000002053	TRADV1	protein_coding	0	0	5000	0	0	345	0	0	447	0	0	102	0	0	2	0	0	2	0	0	5000	0	0	0	0	0	0	0	0	0	0	0	0	0	0	0	0	0	0
ENSSSCG00000002055	TRDV4	protein_coding	0	0	5000	0	0	354	0	0	522	0	0	168	0	0	2	0	0	2	0	0	5000	0	0	0	0	0	0	0	0	0	0	0	0	0	0	0	0	0	0
ENSSSCG00000002056	TRADV3	protein_coding	0	0	5000	0	0	333	0	0	533	0	0	200	0	0	2	0	0	2	1	0	5000	0	0	0	0	0	0	0	0	0	0	0	0	0	0	0	1	0	0
ENSSSCG00000002057	TRDV2-2	protein_coding	0	0	5000	0	0	360	0	0	589	0	0	229	0	0	2	0	0	2	0	0	5000	0	0	0	0	0	0	0	0	0	0	0	0	0	0	0	0	0	0
ENSSSCG00000002062	TRADV12	protein_coding	0	0	5000	0	0	345	0	0	569	0	0	224	0	0	2	0	0	2	0	0	5000	0	0	0	0	0	0	0	0	0	0	0	0	0	0	0	0	0	0
ENSSSCG00000002063	TRADV14	protein_coding	0	0	5000	0	0	327	0	0	754	0	0	427	0	0	2	0	0	2	0	0	5000	0	0	0	0	0	0	0	0	0	0	0	0	0	0	0	0	0	0
ENSSSCG00000002069	ENSSSCG00000002069	protein_coding	1	0	5000	0	0	282	0	0	282	0	0	0	0	0	0	0	0	0	12	0	5000	0	0	0	0	0	0	0	0	0	1	0	0	0	0	0	12	0	0
ENSSSCG00000002071	ENSSSCG00000002071	protein_coding	0	0	5000	0	0	372	0	0	500	0	0	128	0	0	2	0	0	2	0	0	5000	0	0	0	0	0	0	0	0	0	0	0	0	0	0	0	0	0	0
ENSSSCG00000002072	ENSSSCG00000002072	protein_coding	0	0	5000	0	0	457	0	0	28160	0	0	27703	0	0	2	0	0	2	0	0	5000	0	0	2	0	0	95	0	0	0	0	0	0	0	0	0	0	0	0
ENSSSCG00000002077	ENSSSCG00000002077	protein_coding	0	0	5000	0	0	527	0	0	1041	0	0	514	0	0	6	0	0	6	0	0	5000	0	0	0	0	0	8	0	0	0	0	0	0	0	0	0	0	0	0
ENSSSCG00000002078	ENSSSCG00000002078	protein_coding	0	0	5000	0	0	390	0	0	508	0	0	118	0	0	2	0	0	2	0	0	5000	0	0	0	0	0	0	0	0	0	0	0	0	0	0	0	0	0	0
ENSSSCG00000002081	ENSSSCG00000002081	protein_coding	0	0	5000	0	0	1117	0	0	1681	0	0	564	0	0	4	0	0	4	0	0	5000	0	0	775	0	0	0	0	0	0	0	0	0	0	0	0	0	0	0
ENSSSCG00000002084	ENSSSCG00000002084	protein_coding	0	0	5000	0	0	903	0	0	1021	0	0	118	0	0	2	0	0	2	0	0	5000	0	0	0	0	0	519	0	0	0	0	0	0	0	0	0	0	0	0
ENSSSCG00000002085	ENSSSCG00000002085	protein_coding	0	0	5000	0	0	297	0	0	578	0	0	281	0	0	2	0	0	2	0	0	5000	0	0	0	0	0	0	0	0	0	0	0	0	0	0	0	0	0	0
ENSSSCG00000002090	ENSSSCG00000002090	protein_coding	0	0	5000	0	0	393	0	0	521	0	0	128	0	0	2	0	0	2	0	0	5000	0	0	0	0	0	0	0	0	0	0	0	0	0	0	0	0	0	0
ENSSSCG00000002095	TRAV10	protein_coding	0	0	5000	0	0	342	0	0	563	0	0	221	0	0	2	0	0	2	0	0	5000	0	0	0	0	0	0	0	0	0	0	0	0	0	0	0	0	0	0
ENSSSCG00000002097	TRAV14DV4	protein_coding	0	0	5000	0	0	351	0	0	537	0	0	186	0	0	2	0	0	2	0	0	5000	0	0	0	0	0	0	0	0	0	0	0	0	0	0	0	0	0	0
ENSSSCG00000002099	ENSSSCG00000002099	protein_coding	0	0	5000	0	0	390	0	0	500	0	0	110	0	0	2	0	0	2	0	0	5000	0	0	0	0	0	0	0	0	0	0	0	0	0	0	0	0	0	0
ENSSSCG00000002100	TRAV9-1	protein_coding	0	0	5000	0	0	339	0	0	618	0	0	279	0	0	2	0	0	2	0	0	5000	0	0	0	0	0	0	0	0	0	0	0	0	0	0	0	0	0	0
ENSSSCG00000002105	ENSSSCG00000002105	protein_coding	0	0	5000	0	0	942	0	0	942	0	0	0	0	0	0	0	0	0	0	0	5000	0	0	0	0	0	0	0	0	0	0	0	0	0	0	0	0	0	0
ENSSSCG00000002106	OR4E2	protein_coding	0	0	5000	0	0	942	0	0	942	0	0	0	0	0	0	0	0	0	0	0	5000	0	0	0	0	0	0	0	0	0	0	0	0	0	0	0	0	0	0
ENSSSCG00000002127	CHD8	protein_coding	0	0	5000	0	0	8078	1	0	60198	1	0	52120	0	0	74	0	0	74	0	0	5000	0	0	54	0	0	317	0	0	0	0	0	0	1	0	0	0	0	0
ENSSSCG00000002129	RPGRIP1	protein_coding	0	0	5000	0	0	613	0	0	12343	0	0	11730	0	0	6	0	0	6	4	0	5000	0	0	88	0	0	15	0	0	0	0	0	0	0	0	0	4	0	0
ENSSSCG00000002130	OR6S1	protein_coding	0	0	5000	0	0	996	0	0	996	0	0	0	0	0	0	0	0	0	0	0	5000	0	0	0	0	0	0	0	0	0	0	0	0	0	0	0	0	0	0
ENSSSCG00000002131	RNASE12	protein_coding	0	0	5000	0	0	1188	0	0	2009	0	0	821	0	0	2	0	0	2	0	0	5000	0	0	182	0	0	496	0	0	0	0	0	0	0	0	0	0	0	0
ENSSSCG00000002133	RNASE9	protein_coding	0	0	5137	0	0	493	0	0	674	0	0	181	0	0	4	0	0	4	0	0	5000	0	0	0	0	0	0	0	0	0	0	0	0	0	0	0	0	0	0
ENSSSCG00000002134	RNASE10	protein_coding	0	0	5000	0	0	802	0	0	2578	0	0	1776	0	0	2	0	0	2	0	0	5000	0	0	103	0	0	57	0	0	0	0	0	0	0	0	0	0	0	0
ENSSSCG00000002135	PNP	protein_coding	0	0	5000	0	0	927	0	0	5272	0	0	4345	0	0	14	0	0	14	0	0	5000	0	0	0	0	0	0	0	0	0	0	0	0	0	0	0	0	0	0
ENSSSCG00000002136	TMEM55B	protein_coding	0	0	5000	0	0	4302	0	0	7050	0	0	2748	0	0	12	0	0	12	0	0	5000	0	0	3279	0	0	168	0	0	0	0	0	0	0	0	0	0	0	0
ENSSSCG00000002137	APEX1	protein_coding	0	0	5000	0	0	1355	0	0	2453	0	0	1098	0	0	10	0	0	10	0	0	5000	0	0	281	0	0	120	0	0	0	0	0	0	0	0	0	0	0	0
ENSSSCG00000002138	OSGEP	protein_coding	0	0	5000	0	0	1479	0	0	7718	0	0	6239	0	0	20	0	0	20	0	0	5000	0	0	148	0	0	317	0	0	0	0	0	0	0	0	0	0	0	0
ENSSSCG00000002139	ENSSSCG00000002139	protein_coding	0	0	5000	0	0	657	0	0	744	0	0	87	0	0	2	0	0	2	0	0	5000	0	0	0	0	0	0	0	0	0	0	0	0	0	0	0	0	0	0
ENSSSCG00000002140	KLHL33	protein_coding	0	0	5000	0	0	1602	0	0	1823	0	0	221	0	0	4	0	0	4	0	0	5000	0	0	0	0	0	0	0	0	0	0	0	0	0	0	0	0	0	0
ENSSSCG00000002141	ENSSSCG00000002141	protein_coding	0	0	5000	0	0	582	0	0	2220	0	0	1638	0	0	6	0	0	6	0	0	5000	0	0	0	0	0	0	0	0	0	0	0	0	0	0	0	0	0	0
ENSSSCG00000002142	ENSSSCG00000002142	protein_coding	0	0	5000	0	0	6796	1	0	28497	0	0	21701	0	0	86	0	0	86	0	0	5000	0	0	110	1	0	965	0	0	0	0	0	0	0	0	0	0	0	1
ENSSSCG00000002143	PARP2	protein_coding	0	0	5000	0	0	1899	0	0	16312	0	0	14413	0	0	30	0	0	30	0	0	5000	0	0	106	0	0	89	0	0	0	0	0	0	0	0	0	0	0	0
ENSSSCG00000002144	CCNB1IP1	protein_coding	0	0	5000	0	0	834	0	0	4953	0	0	4119	0	0	4	0	0	4	0	0	5000	0	0	0	0	0	0	0	0	0	0	0	0	0	0	0	0	0	0
ENSSSCG00000002145	TTC5	protein_coding	0	0	5000	0	0	2836	0	0	21027	0	0	18191	0	0	18	0	0	18	0	0	5000	0	0	1444	0	0	69	0	0	0	0	0	0	0	0	0	0	0	0
ENSSSCG00000002148	OR11H4	protein_coding	0	0	5000	0	0	975	0	0	975	0	0	0	0	0	0	0	0	0	1	0	5000	0	0	0	0	0	0	0	0	0	0	0	0	0	0	0	1	0	0
ENSSSCG00000002159	ENSSSCG00000002159	protein_coding	1	0	5000	0	0	912	0	0	912	0	0	0	0	0	0	0	0	0	0	0	5000	0	0	0	0	0	0	0	0	0	1	0	0	0	0	0	0	0	0
ENSSSCG00000002161	ENSSSCG00000002161	pseudogene	0	0	5000	0	0	897	0	0	901	0	0	4	0	0	4	0	0	4	0	0	5000	0	0	0	0	0	0	0	0	0	0	0	0	0	0	0	0	0	0
ENSSSCG00000002164	ENSSSCG00000002164	protein_coding	0	0	5000	0	0	924	0	0	924	0	0	0	0	0	0	0	0	0	0	0	5000	0	0	0	0	0	0	0	0	0	0	0	0	0	0	0	0	0	0
ENSSSCG00000002169	ENSSSCG00000002169	pseudogene	0	0	5000	0	0	951	0	0	955	0	0	4	0	0	4	0	0	4	0	0	5000	0	0	0	0	0	0	0	0	0	0	0	0	0	0	0	0	0	0
ENSSSCG00000002170	ENSSSCG00000002170	protein_coding	0	0	5000	0	0	933	0	0	933	0	0	0	0	0	0	0	0	0	0	0	5000	0	0	0	0	0	0	0	0	0	0	0	0	0	0	0	0	0	0
ENSSSCG00000002172	ENSSSCG00000002172	protein_coding	2	0	5000	0	0	915	0	0	1394	0	0	479	0	0	4	0	0	4	0	0	5000	0	0	0	0	0	0	0	0	0	2	0	0	0	0	0	0	0	0
ENSSSCG00000002173	ENSSSCG00000002173	protein_coding	5	0	5000	0	0	918	0	0	1283	0	0	365	0	0	2	0	0	2	4	0	5000	0	0	0	0	0	0	0	0	0	5	0	0	0	0	0	4	0	0
ENSSSCG00000002175	ENSSSCG00000002175	protein_coding	0	0	5000	0	0	936	0	0	936	0	0	0	0	0	0	0	0	0	0	0	5000	0	0	0	0	0	0	0	0	0	0	0	0	0	0	0	0	0	0
ENSSSCG00000002176	ENSSSCG00000002176	protein_coding	0	0	5000	0	0	936	0	0	936	0	0	0	0	0	0	0	0	0	0	0	5000	0	0	0	0	0	0	0	0	0	0	0	0	0	0	0	0	0	0
ENSSSCG00000002180	ENSSSCG00000002180	protein_coding	0	0	5000	0	0	918	0	0	918	0	0	0	0	0	0	0	0	0	0	0	5000	0	0	0	0	0	0	0	0	0	0	0	0	0	0	0	0	0	0
ENSSSCG00000002184	ENSSSCG00000002184	protein_coding	0	0	5000	0	0	957	0	0	1015	0	0	58	0	0	2	0	0	2	0	0	5000	0	0	0	0	0	0	0	0	0	0	0	0	0	0	0	0	0	0
ENSSSCG00000002186	ENSSSCG00000002186	pseudogene	0	0	5000	0	0	936	0	0	937	0	0	1	0	0	1	0	0	1	0	0	5000	0	0	0	0	0	0	0	0	0	0	0	0	0	0	0	0	0	0
ENSSSCG00000002187	OR4K17	protein_coding	0	0	5000	0	0	918	0	0	918	0	0	0	0	0	0	0	0	0	0	0	5000	0	0	0	0	0	0	0	0	0	0	0	0	0	0	0	0	0	0
ENSSSCG00000002188	ENSSSCG00000002188	pseudogene	0	0	5000	0	0	936	0	0	938	0	0	2	0	0	2	0	0	2	0	0	5000	0	0	0	0	0	0	0	0	0	0	0	0	0	0	0	0	0	0
ENSSSCG00000002190	ENSSSCG00000002190	protein_coding	0	0	5000	0	0	930	0	0	930	0	0	0	0	0	0	0	0	0	1	0	5000	0	0	0	0	0	0	0	0	0	0	0	0	0	0	0	1	0	0
ENSSSCG00000002191	ENSSSCG00000002191	protein_coding	0	0	5000	0	0	900	0	0	900	0	0	0	0	0	0	0	0	0	0	0	5000	0	0	0	0	0	0	0	0	0	0	0	0	0	0	0	0	0	0
ENSSSCG00000002196	ENSSSCG00000002196	protein_coding	0	0	5140	0	0	1011	0	0	1135	0	0	124	0	0	4	0	0	2	0	0	5000	0	0	0	0	0	0	0	0	0	0	0	0	0	0	0	0	0	0
ENSSSCG00000002199	ENSSSCG00000002199	protein_coding	0	0	5000	0	0	930	0	0	930	0	0	0	0	0	0	0	0	0	0	0	5000	0	0	0	0	0	0	0	0	0	0	0	0	0	0	0	0	0	0
ENSSSCG00000002202	ENSSSCG00000002202	protein_coding	0	0	5000	0	0	963	0	0	963	0	0	0	0	0	0	0	0	0	0	0	5000	0	0	0	0	0	0	0	0	0	0	0	0	0	0	0	0	0	0
ENSSSCG00000002210	ENSSSCG00000002210	protein_coding	0	0	5000	0	0	927	0	0	927	0	0	0	0	0	0	0	0	0	0	0	5000	0	0	0	0	0	0	0	0	0	0	0	0	0	0	0	0	0	0
ENSSSCG00000002218	ENSSSCG00000002218	protein_coding	0	0	5000	0	0	471	0	0	485	0	0	14	0	0	4	0	0	4	0	0	5000	0	0	0	0	0	0	0	0	0	0	0	0	0	0	0	0	0	0
ENSSSCG00000002235	LPCAT4	protein_coding	0	0	5000	0	0	2740	0	0	8435	0	0	5695	0	0	26	0	0	26	1	0	5000	0	0	503	0	0	683	0	0	0	0	0	0	0	0	0	1	0	0
ENSSSCG00000002241	C15orf55	protein_coding	0	0	5000	0	0	3514	1	0	10713	1	0	7199	0	0	14	0	0	16	0	0	6140	0	0	0	0	0	0	0	0	0	0	0	0	1	0	0	0	0	0
ENSSSCG00000002243	SLC12A6	protein_coding	0	0	5000	0	0	3459	1	0	97019	1	0	93560	0	0	56	0	0	56	0	0	5000	0	0	0	0	0	0	0	0	0	0	0	0	1	0	0	0	0	0
ENSSSCG00000002245	C15ORF29	protein_coding	0	0	5000	0	0	2587	0	0	12238	0	0	9651	0	0	16	0	0	16	0	0	5000	0	0	1657	0	0	15	0	0	0	0	0	0	0	0	0	0	0	0
ENSSSCG00000002246	CHRM5	protein_coding	0	0	5000	0	0	1599	0	0	1599	0	0	0	0	0	0	0	0	0	0	0	5000	0	0	0	0	0	0	0	0	0	0	0	0	0	0	0	0	0	0
ENSSSCG00000002247	AVEN	protein_coding	0	0	5000	0	0	743	1	0	34637	1	0	33894	0	0	2	0	0	2	0	0	5000	0	0	0	0	0	263	0	0	0	0	0	0	1	0	0	0	0	0
ENSSSCG00000002250	RYR3	protein_coding	0	0	5000	0	0	120	0	0	120	0	0	0	0	0	0	0	0	0	0	0	5000	0	0	0	0	0	0	0	0	0	0	0	0	0	0	0	0	0	0
ENSSSCG00000002251	ENSSSCG00000002251	protein_coding	0	0	5000	0	0	1281	0	0	11810	0	0	10529	0	0	24	0	0	24	0	0	5000	0	0	210	0	0	0	0	0	0	0	0	0	0	0	0	0	0	0
ENSSSCG00000002252	ARRDC4	protein_coding	0	0	5000	0	0	1461	0	0	10088	0	0	8627	0	0	14	0	0	14	0	0	5000	0	0	0	0	0	219	0	0	0	0	0	0	0	0	0	0	0	0
ENSSSCG00000002254	NR2F2	protein_coding	0	0	5000	0	0	4190	0	0	12310	0	0	8120	0	0	4	0	0	6	2	0	8865	0	0	2602	0	0	300	0	0	0	0	0	0	0	0	0	2	0	0
ENSSSCG00000002257	MCTP2	protein_coding	0	0	5000	0	0	1338	1	0	106891	1	0	105553	0	0	22	0	0	22	0	0	5000	0	0	2	0	0	136	0	0	0	0	0	0	1	0	0	0	0	0
ENSSSCG00000002258	KLHL25	protein_coding	0	0	5000	0	0	1770	0	0	1770	0	0	0	0	0	0	0	0	0	0	0	5000	0	0	0	0	0	0	0	0	0	0	0	0	0	0	0	0	0	0
ENSSSCG00000002259	AKAP13	protein_coding	0	0	5000	0	0	3159	0	0	46192	0	0	43033	0	0	42	0	0	42	0	0	5000	0	0	1140	0	0	0	0	0	0	0	0	0	0	0	0	0	0	0
ENSSSCG00000002260	ENSSSCG00000002260	protein_coding	0	0	5000	0	0	683	0	0	56605	0	0	55922	0	0	6	0	0	6	0	0	5000	0	0	15	0	0	2	0	0	0	0	0	0	0	0	0	0	0	0
ENSSSCG00000002261	ENSSSCG00000002261	pseudogene	1	0	5000	0	0	558	0	0	562	0	0	4	0	0	4	0	0	4	0	0	5000	0	0	0	0	0	0	0	0	0	1	0	0	0	0	0	0	0	0
ENSSSCG00000002262	SV2B	protein_coding	0	0	5000	0	0	7325	6	0	200092	6	0	192767	0	0	24	0	0	24	0	0	5000	0	0	4711	0	0	562	0	0	0	0	0	0	6	0	0	0	0	0
ENSSSCG00000002263	SLCO3A1	protein_coding	0	0	5000	0	0	3282	6	0	326323	6	0	323041	0	0	20	0	0	20	0	0	5000	0	0	561	0	0	642	0	0	0	0	0	0	6	0	0	0	0	0
ENSSSCG00000002264	ST8SIA2	protein_coding	0	0	5000	0	0	1098	0	0	32201	0	0	31103	0	0	8	0	0	8	0	0	5000	0	0	0	0	0	0	0	0	0	0	0	0	0	0	0	0	0	0
ENSSSCG00000002265	FAM174B	protein_coding	0	0	5000	0	0	2540	2	0	36171	2	0	33631	0	0	4	0	0	4	0	0	5000	0	0	1855	0	0	208	0	0	0	0	0	0	2	0	0	0	0	0
ENSSSCG00000002266	CHD2	protein_coding	0	0	15000	0	0	6491	2	0	125094	2	0	118603	0	0	88	0	0	82	0	0	5000	0	0	795	0	0	910	0	0	0	0	0	0	2	0	0	0	0	0
ENSSSCG00000002267	RGMA	protein_coding	0	0	5000	0	0	3436	0	0	47483	0	0	44047	0	0	6	0	0	6	0	0	5000	0	0	1733	0	0	395	0	0	0	0	0	0	0	0	0	0	0	0
ENSSSCG00000002268	AKAP5	protein_coding	0	0	5000	0	0	1284	0	0	1284	0	0	0	0	0	0	0	0	0	0	0	5000	0	0	0	0	0	0	0	0	0	0	0	0	0	0	0	0	0	0
ENSSSCG00000002269	MTHFD1	protein_coding	0	0	5000	0	0	3374	1	0	48752	1	0	45378	0	0	58	0	0	58	0	0	5000	0	0	581	0	0	0	0	0	0	0	0	0	1	0	0	0	0	0
ENSSSCG00000002270	ENSSSCG00000002270	protein_coding	0	0	5000	0	0	1770	1	0	49231	1	0	47461	0	0	20	0	0	20	0	0	5000	0	0	0	0	0	0	0	0	0	0	0	0	1	0	0	0	0	0
ENSSSCG00000002274	HSPA2	protein_coding	0	0	5000	0	0	2509	0	0	2509	0	0	0	0	0	0	0	0	0	0	0	5000	0	0	483	0	0	115	0	0	0	0	0	0	0	0	0	0	0	0
ENSSSCG00000002275	PPP1R36	protein_coding	0	0	5000	0	0	1607	0	0	37599	0	0	35992	0	0	26	0	0	26	0	0	5012	0	0	337	0	0	0	0	0	0	0	0	0	0	0	0	0	0	0
ENSSSCG00000002276	PLEKHG3	protein_coding	0	0	5000	0	0	5030	0	0	46650	0	0	41620	0	0	36	0	0	36	0	0	5000	0	0	729	0	0	308	0	0	0	0	0	0	0	0	0	0	0	0
ENSSSCG00000002277	SPTB	protein_coding	0	0	5000	0	0	10338	5	0	142214	5	0	131876	0	0	70	0	0	70	0	0	5000	0	0	2999	0	0	304	0	0	0	0	0	0	5	0	0	0	0	0
ENSSSCG00000002279	GPX2	protein_coding	0	0	5000	0	0	1379	0	0	4570	0	0	3191	0	0	2	0	0	2	0	0	5000	0	0	423	0	0	503	0	0	0	0	0	0	0	0	0	0	0	0
ENSSSCG00000002280	ENSSSCG00000002280	protein_coding	0	0	5000	0	0	516	0	0	4349	0	0	3833	0	0	10	0	0	10	0	0	5000	0	0	0	0	0	0	0	0	0	0	0	0	0	0	0	0	0	0
ENSSSCG00000002281	FNTB	protein_coding	0	0	5000	0	0	3527	0	0	35501	0	0	31974	0	0	14	0	0	14	0	0	5000	0	0	2370	0	0	146	0	0	0	0	0	0	0	0	0	0	0	0
ENSSSCG00000002282	MAX	protein_coding	0	0	5000	0	0	456	0	0	23669	0	0	23213	0	0	6	0	0	6	0	0	5000	0	0	0	0	0	0	0	0	0	0	0	0	0	0	0	0	0	0
ENSSSCG00000002283	FUT8	protein_coding	0	0	5000	0	0	2830	13	0	249885	13	0	247055	0	0	18	0	0	18	0	0	5000	0	0	778	0	0	324	0	0	0	0	0	0	13	0	0	0	0	0
ENSSSCG00000002284	ENSSSCG00000002284	protein_coding	0	0	5000	0	0	594	0	0	5551	0	0	4957	0	0	12	0	0	12	0	0	5000	0	0	0	0	0	0	0	0	0	0	0	0	0	0	0	0	0	0
ENSSSCG00000002285	GPHN	protein_coding	0	0	5000	0	0	2985	25	0	320232	25	0	317247	0	0	40	0	0	40	0	0	5000	0	0	864	0	0	0	0	0	0	0	0	0	25	0	0	0	0	0
ENSSSCG00000002286	FAM71D	protein_coding	0	0	5000	0	0	1242	3	0	16340	3	0	15098	0	0	10	0	0	10	0	0	5000	0	0	0	0	0	0	0	0	0	0	0	0	3	0	0	0	0	0
ENSSSCG00000002287	MPP5	protein_coding	0	0	5000	0	0	2031	4	0	61988	4	0	59957	0	0	24	0	0	24	0	0	5000	0	0	0	0	0	0	0	0	0	0	0	0	4	0	0	0	0	0
ENSSSCG00000002288	ATP6V1D	protein_coding	0	0	5000	0	0	3288	0	0	20541	0	0	17253	0	0	16	0	0	16	0	0	5000	0	0	2352	0	0	192	0	0	0	0	0	0	0	0	0	0	0	0
ENSSSCG00000002290	PLEK2	protein_coding	0	0	5000	0	0	5160	0	0	26266	0	0	21106	0	0	16	0	0	16	0	0	5000	0	0	3968	0	0	130	0	0	0	0	0	0	0	0	0	0	0	0
ENSSSCG00000002292	PLEKHH1	protein_coding	0	0	5000	0	0	7929	0	0	35702	0	0	27773	0	0	52	0	0	52	0	0	5000	0	0	3877	0	0	53	0	0	0	0	0	0	0	0	0	0	0	0
ENSSSCG00000002294	ARG2	protein_coding	0	0	5000	0	0	3686	0	0	44575	0	0	40889	0	0	14	0	0	14	0	0	5000	0	0	2403	0	0	218	0	0	0	0	0	0	0	0	0	0	0	0
ENSSSCG00000002295	VTI1B	protein_coding	0	0	5000	0	0	1269	0	0	28106	0	0	26837	0	0	10	0	0	10	0	0	5000	0	0	223	0	0	347	0	0	0	0	0	0	0	0	0	0	0	0
ENSSSCG00000002296	RDH11	protein_coding	0	0	5000	0	0	3028	1	0	37499	1	0	34471	0	0	18	0	0	18	0	0	10000	0	0	1744	0	0	160	0	0	0	0	0	0	1	0	0	0	0	0
ENSSSCG00000002297	RDH12	protein_coding	0	0	5000	0	0	4729	0	0	15303	0	0	10574	0	0	12	0	0	12	0	0	5000	0	0	3608	0	0	170	0	0	0	0	0	0	0	0	0	0	0	0
ENSSSCG00000002298	ZFYVE26	protein_coding	0	0	5000	0	0	10381	2	0	72709	2	0	62328	0	0	80	0	0	80	0	0	5000	0	0	2339	0	0	620	0	0	0	0	0	0	2	0	0	0	0	0
ENSSSCG00000002299	RAD51B	protein_coding	0	0	5000	0	0	806	0	0	39331	0	0	38525	0	0	10	0	0	10	0	0	5000	0	0	1	0	0	49	0	0	0	0	0	0	0	0	0	0	0	0
ENSSSCG00000002303	DCAF5	protein_coding	0	0	5000	0	0	604	4	0	32146	4	0	31542	0	0	4	0	0	4	0	0	5000	0	0	0	0	0	205	0	0	0	0	0	0	4	0	0	0	0	0
ENSSSCG00000002305	EXD2	protein_coding	0	0	5000	0	0	5121	0	0	61247	0	0	56126	0	0	16	0	0	16	0	0	5000	0	0	3053	0	0	193	0	0	0	0	0	0	0	0	0	0	0	0
ENSSSCG00000002306	GALNTL1	protein_coding	0	0	5000	0	0	3978	2	0	110101	2	0	106123	0	0	32	0	0	32	0	0	5000	0	0	2019	0	0	0	0	0	0	0	0	0	2	0	0	0	0	0
ENSSSCG00000002307	ERH	protein_coding	0	0	5000	0	0	785	0	0	15696	0	0	14911	0	0	6	0	0	6	0	0	5000	0	0	402	0	0	68	0	0	0	0	0	0	0	0	0	0	0	0
ENSSSCG00000002309	UPF0639	protein_coding	0	0	5000	0	0	3375	0	0	34722	0	0	31347	0	0	26	0	0	26	0	0	5000	0	0	1489	0	0	359	0	0	0	0	0	0	0	0	0	0	0	0
ENSSSCG00000002310	ENSSSCG00000002310	protein_coding	0	0	5000	0	0	2097	0	0	2097	0	0	0	0	0	0	0	0	0	0	0	5000	0	0	0	0	0	0	0	0	0	0	0	0	0	0	0	0	0	0
ENSSSCG00000002311	KIAA0247	protein_coding	0	0	5000	0	0	5121	0	0	90482	0	0	85361	0	0	10	0	0	10	0	0	5000	0	0	3824	0	0	385	0	0	0	0	0	0	0	0	0	0	0	0
ENSSSCG00000002312	SRSF5	protein_coding	0	0	5000	0	0	945	0	0	4448	0	0	3503	0	0	16	0	0	16	0	0	5000	0	0	0	0	0	153	0	0	0	0	0	0	0	0	0	0	0	0
ENSSSCG00000002313	SLC10A1	protein_coding	0	0	5000	0	0	1699	0	0	20200	0	0	18501	0	0	8	0	0	8	0	0	5000	0	0	345	0	0	295	0	0	0	0	0	0	0	0	0	0	0	0
ENSSSCG00000002314	SMOC1	protein_coding	0	0	5000	0	0	1320	0	0	77662	0	0	76342	0	0	22	0	0	22	0	0	5000	0	0	0	0	0	24	0	0	0	0	0	0	0	0	0	0	0	0
ENSSSCG00000002315	SLC8A3	protein_coding	3	0	5000	0	0	5523	1	0	153663	1	0	148140	0	0	14	0	0	14	0	0	5000	0	0	1742	0	0	997	0	0	0	3	0	0	1	0	0	0	0	0
ENSSSCG00000002316	COX16	protein_coding	0	0	5000	0	0	763	0	0	21257	0	0	20494	0	0	6	0	0	6	0	0	5000	0	0	270	0	0	172	0	0	0	0	0	0	0	0	0	0	0	0
ENSSSCG00000002317	ENSSSCG00000002317	protein_coding	0	0	5000	0	0	2070	0	0	2070	0	0	0	0	0	0	0	0	0	0	0	5000	0	0	0	0	0	0	0	0	0	0	0	0	0	0	0	0	0	0
ENSSSCG00000002321	ENSSSCG00000002321	protein_coding	0	0	5000	0	0	2286	0	0	4350	0	0	2064	0	0	6	0	0	6	0	0	5000	0	0	0	0	0	0	0	0	0	0	0	0	0	0	0	0	0	0
ENSSSCG00000002322	ADAM21	protein_coding	0	0	5000	0	0	1815	0	0	1857	0	0	42	0	0	2	0	0	2	0	0	5000	0	0	0	0	0	0	0	0	0	0	0	0	0	0	0	0	0	0
ENSSSCG00000002326	ENSSSCG00000002326	protein_coding	1	0	5000	0	0	2235	0	0	2235	0	0	0	0	0	0	0	0	0	0	0	5000	0	0	0	0	0	0	0	0	0	1	0	0	0	0	0	0	0	0
ENSSSCG00000002328	MED6	protein_coding	0	0	5000	0	0	747	0	0	17921	0	0	17174	0	0	14	0	0	14	0	0	5000	0	0	0	0	0	0	0	0	0	0	0	0	0	0	0	0	0	0
ENSSSCG00000002329	MAP3K9	protein_coding	0	0	5000	0	0	2011	0	0	11425	0	0	9414	0	0	14	0	0	12	0	0	5000	0	0	0	0	0	1	0	0	0	0	0	0	0	0	0	0	0	0
ENSSSCG00000002330	PCNX	protein_coding	0	0	5000	0	0	9891	1	0	116215	1	0	106324	0	0	66	0	0	66	0	0	5000	0	0	3203	0	0	43	0	0	0	0	0	0	1	0	0	0	0	0
ENSSSCG00000002332	SIPA1L1	protein_coding	0	0	5000	0	0	7160	1	0	145876	1	0	138716	0	0	38	0	0	38	0	0	5000	0	0	1811	0	0	0	0	0	0	0	0	0	1	0	0	0	0	0
ENSSSCG00000002333	DPF3	protein_coding	0	0	5000	0	0	579	0	0	160170	0	0	159591	0	0	8	0	0	8	0	0	5000	0	0	1	0	0	50	0	0	0	0	0	0	0	0	0	0	0	0
ENSSSCG00000002337	ZFYVE1	protein_coding	0	0	5000	0	0	4537	0	0	57111	0	0	52574	0	0	22	0	0	22	0	0	5000	0	0	1484	0	0	719	0	0	0	0	0	0	0	0	0	0	0	0
ENSSSCG00000002340	PSEN1	protein_coding	0	0	5000	0	0	5476	1	0	97166	1	0	91690	0	0	22	0	0	22	0	0	5000	0	0	3793	0	0	279	0	0	0	0	0	0	1	0	0	0	0	0
ENSSSCG00000002341	PAPLN	protein_coding	0	0	5000	0	0	4124	2	0	36101	2	0	31977	0	0	56	0	0	56	0	0	5000	0	0	166	0	0	52	0	0	0	0	0	0	2	0	0	0	0	0
ENSSSCG00000002342	ENSSSCG00000002342	protein_coding	0	0	5000	0	0	1077	0	0	5809	0	0	4732	0	0	10	0	0	10	0	0	2690	0	0	0	0	0	0	0	0	0	0	0	0	0	0	0	0	0	0
ENSSSCG00000002344	ENSSSCG00000002344	pseudogene	0	0	5000	0	0	1920	0	0	2004	0	0	84	0	0	2	0	0	2	0	0	5000	0	0	0	0	0	0	0	0	0	0	0	0	0	0	0	0	0	0
ENSSSCG00000002345	ENSSSCG00000002345	protein_coding	0	0	5000	0	0	5033	0	0	15263	0	0	10230	0	0	18	0	0	18	0	0	5000	0	0	3429	0	0	47	0	0	0	0	0	0	0	0	0	0	0	0
ENSSSCG00000002346	PNMA1	protein_coding	0	0	5000	0	0	1059	0	0	1059	0	0	0	0	0	0	0	0	0	0	0	5000	0	0	0	0	0	0	0	0	0	0	0	0	0	0	0	0	0	0
ENSSSCG00000002347	DNAL1	protein_coding	0	0	5000	0	0	657	0	0	42401	0	0	41744	0	0	14	0	0	14	0	0	5000	0	0	0	0	0	84	0	0	0	0	0	0	0	0	0	0	0	0
ENSSSCG00000002348	ACOT6	protein_coding	0	0	5000	0	0	1906	0	0	6264	0	0	4358	0	0	4	0	0	4	0	0	5000	0	0	529	0	0	111	0	0	0	0	0	0	0	0	0	0	0	0
ENSSSCG00000002349	ACOT4	protein_coding	0	0	5000	0	0	2494	0	0	4625	0	0	2131	0	0	4	0	0	4	0	0	5000	0	0	983	0	0	254	0	0	0	0	0	0	0	0	0	0	0	0
ENSSSCG00000002350	C14ORF43	protein_coding	1	0	5000	0	0	2031	0	0	3680	0	0	1649	0	0	2	0	0	2	0	0	5000	0	0	47	0	0	235	0	0	0	1	0	0	0	0	0	0	0	0
ENSSSCG00000002351	PTGR2	protein_coding	0	0	5000	0	0	1861	0	0	21639	0	0	19778	0	0	18	0	0	18	0	0	5000	0	0	391	0	0	411	0	0	0	0	0	0	0	0	0	0	0	0
ENSSSCG00000002352	ZNF410	protein_coding	0	0	5000	0	0	5765	3	0	48700	3	0	42935	0	0	22	0	0	22	0	0	5000	0	0	4094	0	0	237	0	0	0	0	0	0	3	0	0	0	0	0
ENSSSCG00000002353	FAM161B	protein_coding	0	0	5000	0	0	4957	0	0	15605	0	0	10648	0	0	16	0	0	16	0	0	5000	0	0	2827	0	0	0	0	0	0	0	0	0	0	0	0	0	0	0
ENSSSCG00000002354	COQ6	protein_coding	0	0	5000	0	0	2126	0	0	12274	0	0	10148	0	0	22	0	0	22	0	0	5000	0	0	695	0	0	0	0	0	0	0	0	0	0	0	0	0	0	0
ENSSSCG00000002355	ENTPD5	protein_coding	0	0	5000	0	0	1299	0	0	17507	0	0	16208	0	0	24	0	0	24	0	0	5000	0	0	0	0	0	0	0	0	0	0	0	0	0	0	0	0	0	0
ENSSSCG00000002356	C14ORF45	protein_coding	0	0	5000	0	0	1685	0	0	43665	0	0	41980	0	0	22	0	0	22	0	0	5000	0	0	0	0	0	98	0	0	0	0	0	0	0	0	0	0	0	0
ENSSSCG00000002357	ALDH6A1	protein_coding	0	0	5000	0	0	1646	0	0	18328	0	0	16682	0	0	22	0	0	22	0	0	5000	0	0	0	0	0	41	0	0	0	0	0	0	0	0	0	0	0	0
ENSSSCG00000002359	ENSSSCG00000002359	protein_coding	0	0	5000	0	0	2450	0	0	17387	0	0	14937	0	0	36	0	0	36	0	0	5000	0	0	485	0	0	144	0	0	0	0	0	0	0	0	0	0	0	0
ENSSSCG00000002361	VRTN	protein_coding	0	0	5000	0	0	3148	0	0	9571	0	0	6423	0	0	4	0	0	4	0	0	5000	0	0	901	0	0	153	0	0	0	0	0	0	0	0	0	0	0	0
ENSSSCG00000002362	ENSSSCG00000002362	protein_coding	0	0	5000	0	0	2416	0	0	16503	0	0	14087	0	0	36	0	0	36	0	0	5000	0	0	446	0	0	149	0	0	0	0	0	0	0	0	0	0	0	0
ENSSSCG00000002363	VSX2	protein_coding	0	0	5000	0	0	1134	0	0	18928	0	0	17794	0	0	10	0	0	10	0	0	5000	0	0	0	0	0	0	0	0	0	0	0	0	0	0	0	0	0	0
ENSSSCG00000002366	NPC2	protein_coding	0	0	5000	0	0	1518	0	0	9550	0	0	8032	0	0	6	0	0	6	0	0	5000	0	0	773	0	0	295	0	0	0	0	0	0	0	0	0	0	0	0
ENSSSCG00000002367	ISCA2	protein_coding	0	0	5000	0	0	502	0	0	1549	0	0	1047	0	0	6	0	0	6	0	0	5000	0	0	0	0	0	37	0	0	0	0	0	0	0	0	0	0	0	0
ENSSSCG00000002368	LTBP2	protein_coding	0	0	5000	0	0	5475	1	0	103695	1	0	98220	0	0	72	0	0	72	0	0	5000	0	0	9	0	0	0	0	0	0	0	0	0	1	0	0	0	0	0
ENSSSCG00000002370	KIAA0317	protein_coding	0	0	5000	0	0	5822	0	0	47706	0	0	41884	0	0	38	0	0	38	0	0	5000	0	0	2800	0	0	550	0	0	0	0	0	0	0	0	0	0	0	0
ENSSSCG00000002372	ENSSSCG00000002372	protein_coding	0	0	5000	0	0	6531	1	0	67381	1	0	60850	0	0	42	0	0	42	0	0	5000	0	0	455	0	0	211	0	0	0	0	0	0	1	0	0	0	0	0
ENSSSCG00000002373	PROX2	protein_coding	0	0	5939	0	0	1962	0	0	10235	0	0	8273	0	0	10	0	0	10	0	0	5000	0	0	0	0	0	0	0	0	0	0	0	0	0	0	0	0	0	0
ENSSSCG00000002374	DLST	protein_coding	0	0	5000	0	0	3457	0	0	21020	0	0	17563	0	0	28	0	0	28	0	0	5000	0	0	1676	0	0	413	0	0	0	0	0	0	0	0	0	0	0	0
ENSSSCG00000002375	RPS6KL1	protein_coding	0	0	5000	0	0	2358	0	0	16724	0	0	14366	0	0	18	0	0	18	0	0	5000	0	0	714	0	0	0	0	0	0	0	0	0	0	0	0	0	0	0
ENSSSCG00000002376	PGF	protein_coding	0	0	5000	0	0	766	0	0	12197	0	0	11431	0	0	16	0	0	16	0	0	5000	0	0	0	0	0	46	0	0	0	0	0	0	0	0	0	0	0	0
ENSSSCG00000002377	EIF2B2	protein_coding	0	0	5000	0	0	1548	0	0	6582	0	0	5034	0	0	14	0	0	14	0	0	5000	0	0	397	0	0	95	0	0	0	0	0	0	0	0	0	0	0	0
ENSSSCG00000002378	MLH3	protein_coding	0	0	5000	0	0	4284	0	0	24781	0	0	20497	0	0	22	0	0	22	0	0	5000	0	0	0	0	0	0	0	0	0	0	0	0	0	0	0	0	0	0
ENSSSCG00000002379	ACYP1	protein_coding	0	0	5000	0	0	849	0	0	15452	0	0	14603	0	0	4	0	0	4	0	0	5000	0	0	215	0	0	199	0	0	0	0	0	0	0	0	0	0	0	0
ENSSSCG00000002380	FAM164C	protein_coding	0	0	5000	0	0	1879	0	0	7148	0	0	5269	0	0	2	0	0	2	0	0	5000	0	0	304	0	0	0	0	0	0	0	0	0	0	0	0	0	0	0
ENSSSCG00000002381	NEK9	protein_coding	0	0	5000	0	0	6469	0	0	46175	0	0	39706	0	0	42	0	0	42	0	0	5000	0	0	3339	0	0	115	0	0	0	0	0	0	0	0	0	0	0	0
ENSSSCG00000002382	TMED10	protein_coding	0	0	5000	0	0	1329	0	0	32797	0	0	31468	0	0	8	0	0	8	0	0	5000	0	0	650	0	0	19	0	0	0	0	0	0	0	0	0	0	0	0
ENSSSCG00000002383	FOS	protein_coding	0	0	5000	0	0	2144	0	0	3465	0	0	1321	0	0	6	0	0	6	0	0	5000	0	0	830	0	0	171	0	0	0	0	0	0	0	0	0	0	0	0
ENSSSCG00000002384	TTLL5	protein_coding	0	0	5000	0	0	1281	1	0	126101	1	0	124820	0	0	18	0	0	18	0	0	5000	0	0	2	0	0	79	0	0	0	0	0	0	1	0	0	0	0	0
ENSSSCG00000002385	TGFB3	protein_coding	0	0	5000	0	0	3439	0	0	21087	0	0	17648	0	0	12	0	0	12	0	0	5000	0	0	1091	0	0	1118	0	0	0	0	0	0	0	0	0	0	0	0
ENSSSCG00000002386	IFT43	protein_coding	0	0	5000	0	0	411	3	0	30867	3	0	30456	0	0	10	0	0	10	1	0	5000	0	0	0	0	0	0	0	0	0	0	0	0	3	0	0	1	0	0
ENSSSCG00000002387	C14ORF118	protein_coding	1	0	5000	0	0	1936	8	0	45487	8	0	43551	0	0	18	0	0	18	0	0	5000	0	0	423	0	0	79	0	0	0	1	0	0	8	0	0	0	0	0
ENSSSCG00000002388	ESRRB	protein_coding	0	0	5000	0	0	1815	0	0	115577	0	0	113762	0	0	16	0	0	16	0	0	5000	0	0	0	0	0	303	0	0	0	0	0	0	0	0	0	0	0	0
ENSSSCG00000002389	VASH1	protein_coding	0	0	5000	0	0	5325	0	0	17704	0	0	12379	0	0	12	0	0	12	0	0	5000	0	0	4236	0	0	0	0	0	0	0	0	0	0	0	0	0	0	0
ENSSSCG00000002390	ANGEL1	protein_coding	0	0	5000	0	0	1495	0	0	6897	0	0	5402	0	0	8	0	0	8	0	0	5000	0	0	20	0	0	239	0	0	0	0	0	0	0	0	0	0	0	0
ENSSSCG00000002391	C14ORF166B	protein_coding	0	0	5000	0	0	1455	0	0	28254	0	0	26799	0	0	26	0	0	26	0	0	5000	0	0	0	0	0	0	0	0	0	0	0	0	0	0	0	0	0	0
ENSSSCG00000002392	IRF2BPL	protein_coding	0	0	5000	0	0	2352	0	0	2352	0	0	0	0	0	0	0	0	0	0	0	5000	0	0	0	0	0	0	0	0	0	0	0	0	0	0	0	0	0	0
ENSSSCG00000002395	TMED8	protein_coding	0	0	5000	0	0	890	0	0	10519	0	0	9629	0	0	8	0	0	8	0	0	5000	0	0	0	0	0	23	0	0	0	0	0	0	0	0	0	0	0	0
ENSSSCG00000002396	GSTZ1	protein_coding	0	0	5000	0	0	2276	0	0	11771	0	0	9495	0	0	16	0	0	16	0	0	5000	0	0	1502	0	0	123	0	0	0	0	0	0	0	0	0	0	0	0
ENSSSCG00000002397	POMT2	protein_coding	0	0	5000	0	0	2510	1	0	39026	1	0	36516	0	0	40	0	0	40	0	0	5000	0	0	0	0	0	47	0	0	0	0	0	0	1	0	0	0	0	0
ENSSSCG00000002398	TMEM63C	protein_coding	0	0	5000	0	0	2136	0	0	18585	0	0	16449	0	0	48	0	0	48	0	0	5000	0	0	21	0	0	0	0	0	0	0	0	0	0	0	0	0	0	0
ENSSSCG00000002399	NGB	protein_coding	0	0	5000	0	0	731	0	0	4565	0	0	3834	0	0	6	0	0	6	0	0	5000	0	0	0	0	0	275	0	0	0	0	0	0	0	0	0	0	0	0
ENSSSCG00000002400	SAMD15	protein_coding	0	0	5000	0	0	1563	0	0	3404	0	0	1841	0	0	2	0	0	2	0	0	5000	0	0	0	0	0	0	0	0	0	0	0	0	0	0	0	0	0	0
ENSSSCG00000002403	C14ORF133	protein_coding	0	0	5000	0	0	2477	0	0	23221	0	0	20744	0	0	36	0	0	36	0	0	5000	0	0	992	0	0	0	0	0	0	0	0	0	0	0	0	0	0	0
ENSSSCG00000002404	SPTLC2	protein_coding	0	0	5000	0	0	6372	0	0	55834	0	0	49462	0	0	18	0	0	18	0	0	5000	0	0	4953	0	0	111	0	0	0	0	0	0	0	0	0	0	0	0
ENSSSCG00000002405	ISM2	protein_coding	0	0	5000	0	0	1588	2	0	15761	2	0	14173	0	0	20	0	0	22	2	0	10000	0	0	0	0	0	0	0	0	0	0	0	0	2	0	0	2	0	0
ENSSSCG00000002406	AHSA1	protein_coding	0	0	5000	0	0	1382	3	0	169226	3	0	167844	0	0	18	0	0	18	0	0	5000	0	0	233	0	0	132	0	0	0	0	0	0	3	0	0	0	0	0
ENSSSCG00000002408	ADCK1	protein_coding	0	0	5000	0	0	1373	0	0	67740	0	0	66367	0	0	14	0	0	14	0	0	5000	0	0	0	0	0	5	0	0	0	0	0	0	0	0	0	0	0	0
ENSSSCG00000002409	MRPS21	protein_coding	0	0	5000	0	0	264	0	0	264	0	0	0	0	0	0	0	0	0	0	0	5000	0	0	0	0	0	0	0	0	0	0	0	0	0	0	0	0	0	0
ENSSSCG00000002410	CEP128	protein_coding	0	0	5000	0	0	1344	1	0	34530	1	0	33186	0	0	6	0	0	6	0	0	5000	0	0	1	0	0	17	0	0	0	0	0	0	1	0	0	0	0	0
ENSSSCG00000002411	GTF2A1	protein_coding	0	0	5000	0	0	5547	1	0	31582	1	0	26035	0	0	14	0	0	14	0	0	5072	0	0	4476	0	0	72	0	0	0	0	0	0	1	0	0	0	0	0
ENSSSCG00000002412	STON2	protein_coding	0	0	5000	0	0	2685	0	0	114208	0	0	111523	0	0	12	0	0	12	0	0	5000	0	0	0	0	0	0	0	0	0	0	0	0	0	0	0	0	0	0
ENSSSCG00000002414	SEL1L	protein_coding	0	0	5000	0	0	1454	0	0	43299	0	0	41845	0	0	28	0	0	28	0	0	5000	0	0	0	0	0	128	0	0	0	0	0	0	0	0	0	0	0	0
ENSSSCG00000002418	FLRT2	protein_coding	0	0	5000	0	0	1983	0	0	1983	0	0	0	0	0	0	0	0	0	0	0	5000	0	0	0	0	0	0	0	0	0	0	0	0	0	0	0	0	0	0
ENSSSCG00000002423	KCNK10	protein_coding	0	0	5000	0	0	1620	6	0	76614	6	0	74994	0	0	10	0	0	10	1	0	5000	0	0	0	0	0	0	0	0	0	0	0	0	6	0	0	1	0	0
ENSSSCG00000002424	SPATA7	protein_coding	0	0	5000	0	0	2019	0	0	54599	0	0	52580	0	0	22	0	0	22	0	0	5000	0	0	157	0	0	131	0	0	0	0	0	0	0	0	0	0	0	0
ENSSSCG00000002425	PTPN21	protein_coding	0	0	5000	0	0	4108	9	0	77298	9	0	73190	0	0	36	0	0	36	0	0	5000	0	0	0	0	0	571	0	0	0	0	0	0	9	0	0	0	0	0
ENSSSCG00000002426	ZC3H14	protein_coding	0	0	5000	0	0	2347	0	0	45996	0	0	43649	0	0	32	0	0	32	0	0	5000	0	0	0	0	0	139	0	0	0	0	0	0	0	0	0	0	0	0
ENSSSCG00000002427	EML5	protein_coding	0	0	5000	0	0	9894	14	0	164538	14	0	154644	0	0	84	0	0	84	0	0	5000	0	0	4128	0	0	0	0	0	0	0	0	0	14	0	0	0	0	0
ENSSSCG00000002428	TTC8	protein_coding	0	0	5000	0	0	2231	1	0	52027	1	0	49796	0	0	26	0	0	26	0	0	5000	0	0	583	0	0	127	0	0	0	0	0	0	1	0	0	0	0	0
ENSSSCG00000002429	FOXN3	protein_coding	0	0	5000	0	0	2847	7	0	376027	7	0	373180	0	0	12	0	0	12	0	0	5000	0	0	1303	0	0	86	0	0	0	0	0	0	7	0	0	0	0	0
ENSSSCG00000002430	EFCAB11	protein_coding	0	0	5000	0	0	704	7	0	184291	7	0	183587	0	0	12	0	0	12	0	0	5000	0	0	167	0	0	129	0	0	0	0	0	0	7	0	0	0	0	0
ENSSSCG00000002431	TDP1	protein_coding	0	0	5000	0	0	2143	0	0	80010	0	0	77867	0	0	28	0	0	28	0	0	5000	0	0	312	0	0	7	0	0	0	0	0	0	0	0	0	0	0	0
ENSSSCG00000002432	KCNK13	protein_coding	0	0	5000	0	0	2998	3	0	115525	3	0	112527	0	0	4	0	0	4	1	0	5000	0	0	846	0	0	919	0	0	0	0	0	0	3	0	0	1	0	0
ENSSSCG00000002433	PSMC1	protein_coding	0	0	5000	0	0	1569	1	0	20026	1	0	18457	0	0	22	0	0	22	1	0	5000	0	0	202	0	0	44	0	0	0	0	0	0	1	0	0	1	0	0
ENSSSCG00000002434	C14ORF102	protein_coding	0	0	5000	0	0	3616	3	0	48460	3	0	44844	0	0	26	0	0	26	0	0	5000	0	0	0	0	0	109	0	0	0	0	0	0	3	0	0	0	0	0
ENSSSCG00000002436	TTC7B	protein_coding	0	0	5000	0	0	3173	0	0	210603	0	0	207430	0	0	44	0	0	44	0	0	5000	0	0	758	0	0	0	0	0	0	0	0	0	0	0	0	0	0	0
ENSSSCG00000002437	RPS6KA5	protein_coding	0	0	5000	0	0	1614	0	0	26234	0	0	24620	0	0	30	0	0	30	0	0	5000	0	0	0	0	0	39	0	0	0	0	0	0	0	0	0	0	0	0
ENSSSCG00000002438	C14ORF159	protein_coding	0	0	5000	0	0	1704	0	0	39100	0	0	37396	0	0	34	0	0	34	0	0	5000	0	0	0	0	0	0	0	0	0	0	0	0	0	0	0	0	0	0
ENSSSCG00000002439	GPR68	protein_coding	0	0	5000	0	0	1119	0	0	1119	0	0	0	0	0	0	0	0	0	0	0	5000	0	0	0	0	0	33	0	0	0	0	0	0	0	0	0	0	0	0
ENSSSCG00000002440	CCDC88C	protein_coding	0	0	5000	0	0	6207	1	0	127693	1	0	121486	0	0	62	0	0	62	0	0	5000	0	0	0	0	0	189	0	0	0	0	0	0	1	0	0	0	0	0
ENSSSCG00000002441	SMEK1	protein_coding	0	0	5000	0	0	5178	0	0	37739	0	0	32561	0	0	28	0	0	28	0	0	5000	0	0	1867	0	0	848	0	0	0	0	0	0	0	0	0	0	0	0
ENSSSCG00000002442	CATSPERB	protein_coding	0	0	5000	0	0	1683	2	0	36064	2	0	34381	0	0	20	0	0	20	0	0	5000	0	0	0	0	0	0	0	0	0	0	0	0	2	0	0	0	0	0
ENSSSCG00000002443	TC2N	protein_coding	1	0	5000	0	0	4628	0	0	34655	0	0	30027	0	0	20	0	0	20	0	0	5000	0	0	3155	0	0	0	0	0	0	1	0	0	0	0	0	0	0	0
ENSSSCG00000002444	FBLN5	protein_coding	0	0	5000	0	0	2149	1	0	82846	1	0	80697	0	0	20	0	0	20	0	0	5000	0	0	802	0	0	0	0	0	0	0	0	0	1	0	0	0	0	0
ENSSSCG00000002445	TRIP11	protein_coding	0	0	5000	0	0	6466	0	0	72678	0	0	66212	0	0	42	0	0	42	0	0	5000	0	0	0	0	0	538	0	0	0	0	0	0	0	0	0	0	0	0
ENSSSCG00000002446	SCA3	protein_coding	0	0	5000	0	0	5362	1	0	36559	1	0	31197	0	0	20	0	0	20	0	0	5000	0	0	4221	0	0	79	0	0	0	0	0	0	1	0	0	0	0	0
ENSSSCG00000002447	ENSSSCG00000002447	protein_coding	0	0	5000	0	0	1465	0	0	16196	0	0	14731	0	0	16	0	0	16	0	0	5000	0	0	31	0	0	276	0	0	0	0	0	0	0	0	0	0	0	0
ENSSSCG00000002448	ENSSSCG00000002448	protein_coding	0	0	5000	0	0	2706	0	0	6718	0	0	4012	0	0	8	0	0	8	0	0	5000	0	0	1757	0	0	34	0	0	0	0	0	0	0	0	0	0	0	0
ENSSSCG00000002449	NDUFB1	protein_coding	0	0	5000	0	0	316	0	0	1848	0	0	1532	0	0	2	0	0	2	0	0	5000	0	0	77	0	0	62	0	0	0	0	0	0	0	0	0	0	0	0
ENSSSCG00000002450	SLC24A4	protein_coding	0	0	5000	0	0	2577	4	0	175632	4	0	173055	0	0	32	0	0	32	0	0	5000	0	0	0	0	0	909	0	0	0	0	0	0	4	0	0	0	0	0
ENSSSCG00000002451	RIN3	protein_coding	0	0	5000	0	0	3942	0	0	87219	0	0	83277	0	0	20	0	0	20	0	0	5000	0	0	888	0	0	0	0	0	0	0	0	0	0	0	0	0	0	0
ENSSSCG00000002452	ENSSSCG00000002452	protein_coding	0	0	5000	0	0	2796	0	0	31575	0	0	28779	0	0	26	0	0	26	0	0	5000	0	0	1799	0	0	187	0	0	0	0	0	0	0	0	0	0	0	0
ENSSSCG00000002453	LGMN	protein_coding	0	0	5000	0	0	1327	0	0	19576	0	0	18249	0	0	40	0	0	38	0	0	5000	0	0	0	0	0	0	0	0	0	0	0	0	0	0	0	0	0	0
ENSSSCG00000002455	GOLGA5	protein_coding	0	0	5000	2	0	2779	2	0	36789	0	0	34010	0	0	25	0	0	25	0	0	5000	0	0	370	0	0	219	0	0	0	0	0	2	0	0	0	0	0	0
ENSSSCG00000002456	CHGA	protein_coding	0	0	5000	0	0	1668	0	0	12261	0	0	10593	0	0	15	0	0	15	0	0	5000	0	0	113	0	0	208	0	0	0	0	0	0	0	0	0	0	0	0
ENSSSCG00000002457	ITPK1	protein_coding	0	0	5000	0	0	2870	3	0	82657	3	0	79787	0	0	16	0	0	16	0	0	5000	0	0	1702	0	0	28	0	0	0	0	0	0	3	0	0	0	0	0
ENSSSCG00000002458	CN109_PIG	protein_coding	0	0	5000	0	0	1313	0	0	1750	0	0	437	0	0	2	0	0	2	0	0	5000	0	0	418	0	0	403	0	0	0	0	0	0	0	0	0	0	0	0
ENSSSCG00000002459	CN142_PIG	protein_coding	0	0	5000	0	0	674	0	0	4230	0	0	3556	0	0	2	0	0	2	0	0	5000	0	0	274	0	0	97	0	0	0	0	0	0	0	0	0	0	0	0
ENSSSCG00000002460	UBR7	protein_coding	0	0	5000	0	0	3525	0	0	18779	0	0	15254	0	0	20	0	0	20	0	0	5000	0	0	2165	0	0	82	0	0	0	0	0	0	0	0	0	0	0	0
ENSSSCG00000002461	BTBD7	protein_coding	0	0	5000	0	0	7966	0	0	58290	0	0	50324	0	0	18	0	0	18	0	0	5000	0	0	4479	0	0	106	0	0	0	0	0	0	0	0	0	0	0	0
ENSSSCG00000002462	COX8C	protein_coding	2	0	5000	0	0	578	0	0	1212	0	0	634	0	0	2	0	0	2	0	0	5000	0	0	243	0	0	122	0	0	0	2	0	0	0	0	0	0	0	0
ENSSSCG00000002464	PRIMA1	protein_coding	0	0	5000	0	0	704	0	0	121011	0	0	120307	0	0	6	0	0	6	0	0	5000	0	0	33	0	0	308	0	0	0	0	0	0	0	0	0	0	0	0
ENSSSCG00000002467	ASB2	protein_coding	0	0	5000	0	0	2071	2	0	30667	2	0	28596	0	0	20	0	0	20	0	0	5000	0	0	151	0	0	0	0	0	0	0	0	0	2	0	0	0	0	0
ENSSSCG00000002469	OTUB2	protein_coding	0	0	5000	0	0	1999	4	0	19524	4	0	17525	0	0	10	0	0	10	1	0	5000	0	0	1091	0	0	203	0	0	0	0	0	0	4	0	0	1	0	0
ENSSSCG00000002470	DDX24	protein_coding	0	0	5000	0	0	2879	0	0	20573	0	0	17694	0	0	16	0	0	16	0	0	5000	0	0	280	0	0	28	0	0	0	0	0	0	0	0	0	0	0	0
ENSSSCG00000002471	ISG12(A)	protein_coding	0	0	5000	0	0	893	0	0	5068	0	0	4175	0	0	10	0	0	10	0	0	5000	0	0	170	0	0	192	0	0	0	0	0	0	0	0	0	0	0	0
ENSSSCG00000002472	IFI27L2	protein_coding	0	0	5000	0	0	216	0	0	713	0	0	497	0	0	2	0	0	2	0	0	5000	0	0	0	0	0	0	0	0	0	0	0	0	0	0	0	0	0	0
ENSSSCG00000002474	PPP4R4	protein_coding	1	0	5000	0	0	3096	3	0	69030	3	0	65934	0	0	44	0	0	44	0	0	5000	0	0	654	0	0	0	0	0	0	1	0	0	3	0	0	0	0	0
ENSSSCG00000002475	SERPINA6	protein_coding	1	0	5000	0	0	1561	0	0	18990	0	0	17429	0	0	8	0	0	8	0	0	5000	0	0	251	0	0	89	0	0	0	1	0	0	0	0	0	0	0	0
ENSSSCG00000002476	SERPINA1	protein_coding	0	0	5000	0	0	1345	3	0	5436	3	0	4091	0	0	6	0	0	6	0	0	5000	0	0	75	0	0	4	0	0	0	0	0	0	3	0	0	0	0	0
ENSSSCG00000002478	SERPINA12	protein_coding	0	0	5000	0	0	1245	0	0	8290	0	0	7045	0	0	6	0	0	6	0	0	5000	0	0	0	0	0	0	0	0	0	0	0	0	0	0	0	0	0	0
ENSSSCG00000002479	SERPINA11	protein_coding	0	0	5000	0	0	1580	0	0	15542	0	0	13962	0	0	8	0	0	8	0	0	5000	0	0	319	0	0	169	0	0	0	0	0	0	0	0	0	0	0	0
ENSSSCG00000002481	SERPINA5	protein_coding	0	0	5000	0	0	2282	0	0	11492	0	0	9210	0	0	8	0	0	8	0	0	5000	0	0	870	0	0	185	0	0	0	0	0	0	0	0	0	0	0	0
ENSSSCG00000002482	ENSSSCG00000002482	protein_coding	0	0	5000	0	0	565	0	0	1633	0	0	1068	0	0	2	0	0	2	0	0	5000	0	0	216	0	0	1	0	0	0	0	0	0	0	0	0	0	0	0
ENSSSCG00000002483	SERPINA3-3	protein_coding	0	0	5000	0	0	1580	5	0	87116	5	0	85536	0	0	8	0	0	8	0	0	5000	0	0	223	0	0	85	0	0	0	0	0	0	5	0	0	0	0	0
ENSSSCG00000002484	ENSSSCG00000002484	protein_coding	0	0	5000	0	0	279	0	0	1359	0	0	1080	0	0	2	0	0	2	0	0	5000	0	0	0	0	0	0	0	0	0	0	0	0	0	0	0	0	0	0
ENSSSCG00000002486	SERPINA3-1	protein_coding	0	0	5000	0	0	1254	0	0	6520	0	0	5266	0	0	6	0	0	6	0	0	5000	0	0	0	0	0	0	0	0	0	0	0	0	0	0	0	0	0	0
ENSSSCG00000002487	SERPINA3-2	protein_coding	0	0	5000	0	0	1527	0	0	9093	0	0	7566	0	0	8	0	0	8	0	0	5000	0	0	203	0	0	76	0	0	0	0	0	0	0	0	0	0	0	0
ENSSSCG00000002490	GCS	protein_coding	0	0	5000	0	0	771	1	0	1549	1	0	778	0	0	4	0	0	4	0	0	5000	0	0	0	0	0	0	0	0	0	0	0	0	1	0	0	0	0	0
ENSSSCG00000002494	CLMN	protein_coding	0	0	5000	0	0	4982	9	0	112900	9	0	107918	0	0	24	0	0	24	0	0	5000	0	0	1816	0	0	142	0	0	0	0	0	0	9	0	0	0	0	0
ENSSSCG00000002495	C14ORF49	protein_coding	0	0	5000	0	0	2931	0	0	56472	0	0	53541	0	0	32	0	0	32	0	0	5000	0	0	0	0	0	0	0	0	0	0	0	0	0	0	0	0	0	0
ENSSSCG00000002496	GLRX5	protein_coding	0	0	5000	0	0	1414	0	0	10511	0	0	9097	0	0	2	0	0	2	0	0	5000	0	0	745	0	0	204	0	0	0	0	0	0	0	0	0	0	0	0
ENSSSCG00000002497	TCL1B	protein_coding	0	0	5000	0	0	1063	0	0	4962	0	0	3899	0	0	6	0	0	6	0	0	5000	0	0	608	0	0	68	0	0	0	0	0	0	0	0	0	0	0	0
ENSSSCG00000002498	TCL1A	protein_coding	0	0	5012	0	0	354	0	0	4330	0	0	3976	0	0	6	0	0	6	0	0	5000	0	0	0	0	0	0	0	0	0	0	0	0	0	0	0	0	0	0
ENSSSCG00000002499	ENSSSCG00000002499	protein_coding	0	0	5000	0	0	970	0	0	5372	0	0	4402	0	0	6	0	0	6	0	0	5000	0	0	262	0	0	0	0	0	0	0	0	0	0	0	0	0	0	0
ENSSSCG00000002501	BDKRB1	protein_coding	0	0	5000	0	0	1062	0	0	1062	0	0	0	0	0	0	0	0	0	0	0	5000	0	0	0	0	0	0	0	0	0	0	0	0	0	0	0	0	0	0
ENSSSCG00000002502	ATG2B	protein_coding	0	0	5000	0	0	6234	7	0	78831	7	0	72597	0	0	82	0	0	82	0	0	5000	0	0	0	0	0	0	0	0	0	0	0	0	7	0	0	0	0	0
ENSSSCG00000002504	AK7	protein_coding	0	0	5000	0	0	2220	1	0	57236	1	0	55016	0	0	36	0	0	36	0	0	5000	0	0	0	0	0	36	0	0	0	0	0	0	1	0	0	0	0	0
ENSSSCG00000002505	PAPOLA	protein_coding	0	0	7095	0	0	4490	0	0	64617	0	0	60127	0	0	40	0	0	40	0	0	10000	0	0	2095	0	0	182	0	0	0	0	0	0	0	0	0	0	0	0
ENSSSCG00000002506	VRK1	protein_coding	0	0	5000	0	0	1208	1	0	43079	1	0	41871	0	0	20	0	0	20	1	0	5000	0	0	176	0	0	0	0	0	0	0	0	0	1	0	0	1	0	0
ENSSSCG00000002507	BCL11B	protein_coding	0	0	5000	0	0	2094	0	0	2680	0	0	586	0	0	2	0	0	2	0	0	5000	0	0	0	0	0	0	0	0	0	0	0	0	0	0	0	0	0	0
ENSSSCG00000002508	SETD3	protein_coding	0	0	5000	0	0	1934	5	0	73263	5	0	71329	0	0	24	0	0	24	0	0	5000	0	0	0	0	0	149	0	0	0	0	0	0	5	0	0	0	0	0
ENSSSCG00000002509	CCNK	protein_coding	0	0	5000	0	0	6947	0	0	82582	0	0	75635	0	0	22	0	0	22	0	0	5000	0	0	4778	0	0	414	0	0	0	0	0	0	0	0	0	0	0	0
ENSSSCG00000002510	CYP46A1	protein_coding	0	0	5000	0	0	2115	1	0	33736	1	0	31621	0	0	30	0	0	30	0	0	5000	0	0	606	0	0	0	0	0	0	0	0	0	1	0	0	0	0	0
ENSSSCG00000002511	HHIPL1	protein_coding	0	0	5000	0	0	2520	0	0	14138	0	0	11618	0	0	10	0	0	10	0	0	5000	0	0	1191	0	0	162	0	0	0	0	0	0	0	0	0	0	0	0
ENSSSCG00000002512	DEGS2	protein_coding	0	0	5000	0	0	831	0	0	3251	0	0	2420	0	0	2	0	0	2	0	0	5000	0	0	0	0	0	0	0	0	0	0	0	0	0	0	0	0	0	0
ENSSSCG00000002515	SLC25A47	protein_coding	0	0	5000	0	0	936	0	0	5482	0	0	4546	0	0	10	0	0	10	0	0	5000	0	0	0	0	0	0	0	0	0	0	0	0	0	0	0	0	0	0
ENSSSCG00000002516	WARS	protein_coding	0	0	5000	0	0	1538	0	0	25099	0	0	23561	0	0	22	0	0	22	0	0	5000	0	0	0	0	0	89	0	0	0	0	0	0	0	0	0	0	0	0
ENSSSCG00000002517	WDR25	protein_coding	0	0	5000	0	0	840	0	0	840	0	0	0	0	0	0	0	0	0	0	0	5000	0	0	0	0	0	0	0	0	0	0	0	0	0	0	0	0	0	0
ENSSSCG00000002520	SLC25A29	protein_coding	0	0	5000	0	0	2477	0	0	14184	0	0	11707	0	0	6	0	0	6	0	0	5000	0	0	1183	0	0	382	0	0	0	0	0	0	0	0	0	0	0	0
ENSSSCG00000002523	CDC42BPB	protein_coding	0	0	5000	0	0	6302	0	0	63519	0	0	57217	0	0	70	0	0	70	0	0	5000	0	0	1282	0	0	46	0	0	0	0	0	0	0	0	0	0	0	0
ENSSSCG00000002524	AMN	protein_coding	0	0	5000	0	0	1128	0	0	8150	0	0	7022	0	0	16	0	0	16	0	0	5000	0	0	0	0	0	57	0	0	0	0	0	0	0	0	0	0	0	0
ENSSSCG00000002525	TRAF3	protein_coding	0	0	5000	0	0	7251	0	0	98896	0	0	91645	0	0	22	0	0	22	0	0	5000	0	0	4976	0	0	568	0	0	0	0	0	0	0	0	0	0	0	0
ENSSSCG00000002526	RCOR1	protein_coding	0	0	5000	0	0	1798	1	0	134840	1	0	133042	0	0	22	0	0	22	0	0	5000	0	0	0	0	0	727	0	0	0	0	0	0	1	0	0	0	0	0
ENSSSCG00000002527	ANKRD9	protein_coding	0	0	5000	0	0	1116	0	0	1116	0	0	0	0	0	0	0	0	0	0	0	5000	0	0	99	0	0	54	0	0	0	0	0	0	0	0	0	0	0	0
ENSSSCG00000002528	TECPR2	protein_coding	0	0	5000	0	0	2672	0	0	36197	0	0	33525	0	0	16	0	0	16	0	0	5000	0	0	0	0	0	110	0	0	0	0	0	0	0	0	0	0	0	0
ENSSSCG00000002529	RPS21	protein_coding	0	0	5000	0	0	345	0	0	345	0	0	0	0	0	0	0	0	0	0	0	5000	0	0	52	0	0	41	0	0	0	0	0	0	0	0	0	0	0	0
ENSSSCG00000002530	CINP	protein_coding	0	0	5000	0	0	522	0	0	11164	0	0	10642	0	0	6	0	0	6	0	0	5000	0	0	1	0	0	50	0	0	0	0	0	0	0	0	0	0	0	0
ENSSSCG00000002531	MOK	protein_coding	0	0	5000	0	0	1743	0	0	53556	0	0	51813	0	0	22	0	0	22	0	0	5000	0	0	268	0	0	200	0	0	0	0	0	0	0	0	0	0	0	0
ENSSSCG00000002532	ZNF839	protein_coding	0	0	5000	0	0	2839	0	0	11965	0	0	9126	0	0	14	0	0	14	0	0	5000	0	0	418	0	0	60	0	0	0	0	0	0	0	0	0	0	0	0
ENSSSCG00000002533	WDR20	protein_coding	0	0	5000	0	0	1799	0	0	116515	0	0	114716	0	0	6	0	0	6	0	0	5000	0	0	54	0	0	80	0	0	0	0	0	0	0	0	0	0	0	0
ENSSSCG00000002534	ENSSSCG00000002534	pseudogene	0	0	5000	0	0	339	0	0	344	0	0	5	0	0	3	0	0	3	0	0	5000	0	0	0	0	0	0	0	0	0	0	0	0	0	0	0	0	0	0
ENSSSCG00000002535	HSP90AA1	protein_coding	0	0	5000	0	0	1866	0	0	2434	0	0	568	0	0	4	0	0	4	0	0	5000	0	0	891	0	0	216	0	0	0	0	0	0	0	0	0	0	0	0
ENSSSCG00000002536	ENSSSCG00000002536	protein_coding	0	0	5000	0	0	633	0	0	3824	0	0	3191	0	0	4	0	0	4	0	0	5000	0	0	0	0	0	0	0	0	0	0	0	0	0	0	0	0	0	0
ENSSSCG00000002538	ENSSSCG00000002538	protein_coding	0	0	1	0	0	4254	0	0	24947	0	0	20693	0	0	82	0	0	82	0	0	5000	0	0	0	0	0	0	0	0	0	0	0	0	0	0	0	0	0	0
ENSSSCG00000002539	ENSSSCG00000002539	protein_coding	0	0	5000	0	0	240	0	0	1063	0	0	823	0	0	4	0	0	4	0	0	5000	0	0	0	0	0	0	0	0	0	0	0	0	0	0	0	0	0	0
ENSSSCG00000002540	PPP2R5C	protein_coding	0	0	5000	0	0	2121	1	0	145867	1	0	143746	0	0	38	0	0	38	1	0	5000	0	0	0	0	0	630	0	0	0	0	0	0	1	0	0	1	0	0
ENSSSCG00000002541	ENSSSCG00000002541	protein_coding	0	0	5000	0	0	501	0	0	515	0	0	14	0	0	4	0	0	4	0	0	5000	0	0	0	0	0	0	0	0	0	0	0	0	0	0	0	0	0	0
ENSSSCG00000002542	DIO3	protein_coding	0	0	5000	0	0	393	0	0	393	0	0	0	0	0	0	0	0	0	0	0	5000	0	0	0	0	0	0	0	0	0	0	0	0	0	0	0	0	0	0
ENSSSCG00000002543	ENSSSCG00000002543	protein_coding	0	0	5000	0	0	513	0	0	513	0	0	0	0	0	0	0	0	0	0	0	5000	0	0	0	0	0	0	0	0	0	0	0	0	0	0	0	0	0	0
ENSSSCG00000002544	PPP1R13B	protein_coding	0	0	5000	0	0	7292	0	0	24792	0	0	17500	0	0	32	0	0	32	0	0	5000	0	0	4280	0	0	0	0	0	0	0	0	0	0	0	0	0	0	0
ENSSSCG00000002545	ZFYVE21	protein_coding	0	0	5000	0	0	817	0	0	7301	0	0	6484	0	0	17	0	0	16	0	0	5000	0	0	0	0	0	0	0	0	0	0	0	0	0	0	0	0	0	0
ENSSSCG00000002546	XRCC3	protein_coding	0	0	5000	0	0	1503	0	0	10399	0	0	8896	0	0	14	0	0	14	0	0	5000	0	0	0	0	0	462	0	0	0	0	0	0	0	0	0	0	0	0
ENSSSCG00000002547	C14ORF153	protein_coding	0	0	5000	0	0	1713	0	0	21509	0	0	19796	0	0	28	0	0	28	0	0	5000	0	0	0	0	0	0	0	0	0	0	0	0	0	0	0	0	0	0
ENSSSCG00000002550	C14ORF2	protein_coding	0	0	5000	0	0	500	0	0	5949	0	0	5449	0	0	6	0	0	6	0	0	5000	0	0	255	0	0	62	0	0	0	0	0	0	0	0	0	0	0	0
ENSSSCG00000002551	ENSSSCG00000002551	protein_coding	0	0	5000	0	0	1047	0	0	3151	0	0	2104	0	0	10	0	0	10	0	0	5000	0	0	0	0	0	0	0	0	0	0	0	0	0	0	0	0	0	0
ENSSSCG00000002552	TDRD9	protein_coding	0	0	5000	0	0	4062	0	0	80256	0	0	76194	0	0	66	0	0	66	0	0	5000	0	0	60	0	0	0	0	0	0	0	0	0	0	0	0	0	0	0
ENSSSCG00000002553	RD3	protein_coding	0	0	5000	0	0	597	0	0	964	0	0	367	0	0	2	0	0	2	0	0	5000	0	0	0	0	0	0	0	0	0	0	0	0	0	0	0	0	0	0
ENSSSCG00000002554	PLD4	protein_coding	0	0	5000	0	0	1943	0	0	7125	0	0	5182	0	0	20	0	0	20	0	0	5000	0	0	288	0	0	98	0	0	0	0	0	0	0	0	0	0	0	0
ENSSSCG00000002555	JAG2	protein_coding	0	0	5000	0	0	3093	0	0	19331	0	0	16238	0	0	44	0	0	44	0	0	5000	0	0	0	0	0	36	0	0	0	0	0	0	0	0	0	0	0	0
ENSSSCG00000002557	UGPP	protein_coding	0	0	5000	0	0	779	0	0	4320	0	0	3541	0	0	6	0	0	6	0	0	5000	0	0	101	0	0	147	0	0	0	0	0	0	0	0	0	0	0	0
ENSSSCG00000002558	KIAA0284	protein_coding	0	0	5000	0	0	4775	1	0	20430	1	0	15655	0	0	34	0	0	34	0	0	5000	0	0	0	0	0	26	0	0	0	0	0	0	1	0	0	0	0	0
ENSSSCG00000002559	CDCA4	protein_coding	0	0	5000	0	0	639	0	0	639	0	0	0	0	0	0	0	0	0	0	0	5000	0	0	0	0	0	0	0	0	0	0	0	0	0	0	0	0	0	0
ENSSSCG00000002560	GPR132	protein_coding	0	0	5000	0	0	1104	0	0	1104	0	0	0	0	0	0	0	0	0	0	0	5000	0	0	0	0	0	0	0	0	0	0	0	0	0	0	0	0	0	0
ENSSSCG00000002563	ENSSSCG00000002563	protein_coding	0	0	5000	0	0	882	0	0	882	0	0	0	0	0	0	0	0	0	0	0	5000	0	0	0	0	0	0	0	0	0	0	0	0	0	0	0	0	0	0
ENSSSCG00000002565	ENSSSCG00000002565	protein_coding	0	0	5000	0	0	954	0	0	1049	0	0	95	0	0	2	0	0	2	0	0	5000	0	0	0	0	0	0	0	0	0	0	0	0	0	0	0	0	0	0
ENSSSCG00000002572	ENSSSCG00000002572	protein_coding	0	0	5000	0	0	954	0	0	2445	0	0	1491	0	0	2	0	0	2	0	0	5000	0	0	0	0	0	0	0	0	0	0	0	0	0	0	0	0	0	0
ENSSSCG00000002573	RTL1	protein_coding	0	0	5000	0	0	2994	0	0	3095	0	0	101	0	0	2	0	0	2	0	0	5000	0	0	0	0	0	0	0	0	0	0	0	0	0	0	0	0	0	0
ENSSSCG00000002579	ENSSSCG00000002579	pseudogene	0	0	5000	0	0	954	0	0	956	0	0	2	0	0	2	0	0	2	0	0	5000	0	0	0	0	0	0	0	0	0	0	0	0	0	0	0	0	0	0
ENSSSCG00000002581	ENSSSCG00000002581	protein_coding	0	0	5000	0	0	942	0	0	1772	0	0	830	0	0	3	0	0	3	0	0	5000	0	0	0	0	0	0	0	0	0	0	0	0	0	0	0	0	0	0
ENSSSCG00000002585	ENSSSCG00000002585	protein_coding	0	0	5000	0	0	939	0	0	939	0	0	0	0	0	0	0	0	0	0	0	5000	0	0	0	0	0	0	0	0	0	0	0	0	0	0	0	0	0	0
ENSSSCG00000002586	OR4K13	protein_coding	0	0	5000	0	0	936	0	0	1038	0	0	102	0	0	2	0	0	2	0	0	5000	0	0	0	0	0	0	0	0	0	0	0	0	0	0	0	0	0	0
ENSSSCG00000002589	ENSSSCG00000002589	protein_coding	1	0	5000	0	0	918	0	0	918	0	0	0	0	0	0	0	0	0	0	0	5000	0	0	0	0	0	0	0	0	0	1	0	0	0	0	0	0	0	0
ENSSSCG00000002594	OR4K5	protein_coding	0	0	5300	0	0	1048	0	0	1561	0	0	513	0	0	4	0	0	4	0	0	5334	0	0	0	0	0	0	0	0	0	0	0	0	0	0	0	0	0	0
ENSSSCG00000002599	ENSSSCG00000002599	protein_coding	0	0	5000	0	0	927	0	0	927	0	0	0	0	0	0	0	0	0	0	0	5000	0	0	0	0	0	0	0	0	0	0	0	0	0	0	0	0	0	0
ENSSSCG00000002600	ENSSSCG00000002600	protein_coding	0	0	5000	0	0	954	0	0	1241	0	0	287	0	0	2	0	0	2	0	0	5000	0	0	0	0	0	0	0	0	0	0	0	0	0	0	0	0	0	0
ENSSSCG00000002601	OR4H12P	protein_coding	1	0	5000	0	0	879	0	0	879	0	0	0	0	0	0	0	0	0	1	0	5000	0	0	0	0	0	0	0	0	0	1	0	0	0	0	0	1	0	0
ENSSSCG00000002602	ENSSSCG00000002602	protein_coding	0	0	5000	0	0	948	0	0	2299	0	0	1351	0	0	2	0	0	2	0	0	5000	0	0	0	0	0	0	0	0	0	0	0	0	0	0	0	0	0	0
ENSSSCG00000002605	ENSSSCG00000002605	protein_coding	0	0	5000	0	0	912	0	0	912	0	0	0	0	0	0	0	0	0	0	0	5000	0	0	0	0	0	0	0	0	0	0	0	0	0	0	0	0	0	0
ENSSSCG00000002607	ENSSSCG00000002607	protein_coding	0	0	5000	0	0	978	0	0	1928	0	0	950	0	0	2	0	0	2	0	0	5000	0	0	0	0	0	0	0	0	0	0	0	0	0	0	0	0	0	0
ENSSSCG00000002608	ENSSSCG00000002608	protein_coding	0	0	5000	0	0	981	0	0	981	0	0	0	0	0	0	0	0	0	0	0	5000	0	0	0	0	0	0	0	0	0	0	0	0	0	0	0	0	0	0
ENSSSCG00000002610	ENSSSCG00000002610	protein_coding	0	0	5000	0	0	930	0	0	930	0	0	0	0	0	0	0	0	0	1	0	5000	0	0	0	0	0	0	0	0	0	0	0	0	0	0	0	1	0	0
ENSSSCG00000002612	ENSSSCG00000002612	protein_coding	0	0	5000	0	0	942	0	0	942	0	0	0	0	0	0	0	0	0	0	0	5000	0	0	0	0	0	0	0	0	0	0	0	0	0	0	0	0	0	0
ENSSSCG00000002613	ENSSSCG00000002613	protein_coding	0	0	5000	0	0	930	0	0	930	0	0	0	0	0	0	0	0	0	0	0	5000	0	0	0	0	0	0	0	0	0	0	0	0	0	0	0	0	0	0
ENSSSCG00000002614	ENSSSCG00000002614	protein_coding	0	0	5000	0	0	999	0	0	999	0	0	0	0	0	0	0	0	0	0	0	5000	0	0	0	0	0	0	0	0	0	0	0	0	0	0	0	0	0	0
ENSSSCG00000002615	ENSSSCG00000002615	protein_coding	0	0	5000	0	0	969	0	0	1353	0	0	384	0	0	2	0	0	2	0	0	5000	0	0	0	0	0	0	0	0	0	0	0	0	0	0	0	0	0	0
ENSSSCG00000002618	ENSSSCG00000002618	protein_coding	0	0	5000	0	0	918	0	0	918	0	0	0	0	0	0	0	0	0	0	0	5000	0	0	0	0	0	0	0	0	0	0	0	0	0	0	0	0	0	0
ENSSSCG00000002619	PAQR8	protein_coding	0	0	5000	0	0	1065	0	0	1065	0	0	0	0	0	0	0	0	0	0	0	5000	0	0	0	0	0	0	0	0	0	0	0	0	0	0	0	0	0	0
ENSSSCG00000002620	EFHC1	protein_coding	0	0	5000	0	0	2290	9	0	74980	9	0	72690	0	0	20	0	0	20	0	0	5000	0	0	148	0	0	219	0	0	0	0	0	0	9	0	0	0	0	0
ENSSSCG00000002621	TRAM2	protein_coding	0	0	5000	0	0	960	0	0	13613	0	0	12653	0	0	16	0	0	16	3	0	5000	0	0	0	0	0	0	0	0	0	0	0	0	0	0	0	3	0	0
ENSSSCG00000002622	TMEM14A	protein_coding	0	0	5000	0	0	888	0	0	7571	0	0	6683	0	0	8	0	0	8	0	0	5000	0	0	404	0	0	184	0	0	0	0	0	0	0	0	0	0	0	0
ENSSSCG00000002623	GSTA1_PIG	protein_coding	1	0	5000	0	0	976	0	0	22417	0	0	21441	0	0	12	0	0	12	0	0	5000	0	0	245	0	0	59	0	0	0	1	0	0	0	0	0	0	0	0
ENSSSCG00000002624	ENSSSCG00000002624	protein_coding	0	0	5000	0	0	288	0	0	3580	0	0	3292	0	0	2	0	0	2	0	0	5000	0	0	0	0	0	0	0	0	0	0	0	0	0	0	0	0	0	0
ENSSSCG00000002625	GCSH	protein_coding	3	0	5000	0	0	525	0	0	915	0	0	390	0	0	6	0	0	6	0	0	5000	0	0	0	0	0	0	0	0	0	3	0	0	0	0	0	0	0	0
ENSSSCG00000002626	ENSSSCG00000002626	protein_coding	0	0	5000	0	0	669	0	0	9714	0	0	9045	0	0	10	0	0	10	0	0	5000	0	0	0	0	0	0	0	0	0	0	0	0	0	0	0	0	0	0
ENSSSCG00000002627	GSTA4	protein_coding	0	0	5000	0	0	1310	0	0	20536	1	0	19226	0	0	12	0	0	12	0	0	5000	0	0	495	0	0	143	0	0	0	0	0	0	1	0	0	0	0	0
ENSSSCG00000002628	ICK	protein_coding	1	0	5000	0	0	5425	4	0	37876	4	0	32451	0	0	22	0	0	22	0	0	5000	0	0	3586	0	0	0	0	0	0	1	0	0	4	0	0	0	0	0
ENSSSCG00000002629	FBXO9	protein_coding	0	0	5000	0	0	2195	2	0	24747	2	0	22552	0	0	24	0	0	24	1	0	5000	0	0	485	0	0	393	0	0	0	0	0	0	2	0	0	1	0	0
ENSSSCG00000002630	GCM1	protein_coding	0	0	5000	0	0	1513	0	0	6429	0	0	4916	0	0	6	0	0	6	0	0	5000	0	0	0	0	0	169	0	0	0	0	0	0	0	0	0	0	0	0
ENSSSCG00000002632	SLC28A1	protein_coding	0	0	5000	0	0	1514	0	0	29864	0	0	28350	0	0	32	0	0	32	0	0	4150	0	0	0	0	0	20	0	0	0	0	0	0	0	0	0	0	0	0
ENSSSCG00000002633	GAS8	protein_coding	4	0	5000	0	0	4851	0	0	18939	0	0	14088	0	0	20	0	0	20	0	0	5000	0	0	2863	0	0	551	0	0	0	4	0	0	0	0	0	0	0	0
ENSSSCG00000002635	SPIRE2	protein_coding	0	0	5000	0	0	2920	2	0	83842	2	0	80922	0	0	32	0	0	32	0	0	5000	0	0	722	0	0	32	0	0	0	0	0	0	2	0	0	0	0	0
ENSSSCG00000002636	TCF25	protein_coding	0	0	5000	0	0	1028	0	0	4622	0	0	3594	0	0	12	0	0	12	0	0	5000	0	0	2	0	0	297	0	0	0	0	0	0	0	0	0	0	0	0
ENSSSCG00000002637	DBNDD1	protein_coding	21	0	5000	0	0	1606	10	0	124275	10	0	122669	0	0	8	0	0	8	0	0	5000	0	0	1036	0	0	93	0	0	0	21	0	0	10	0	0	0	0	0
ENSSSCG00000002639	TUBB3	protein_coding	0	0	5000	0	0	1778	0	0	9355	0	0	7577	0	0	6	0	0	6	0	0	5000	0	0	342	0	0	83	0	0	0	0	0	0	0	0	0	0	0	0
ENSSSCG00000002640	DEF8	protein_coding	0	0	5000	0	0	1466	0	0	10022	0	0	8556	0	0	20	0	0	20	0	0	5000	0	0	0	0	0	113	0	0	0	0	0	0	0	0	0	0	0	0
ENSSSCG00000002642	CDH15	protein_coding	0	0	5000	0	0	2306	1	0	8790	1	0	6484	0	0	22	0	0	22	0	0	5000	0	0	0	0	0	308	0	0	0	0	0	0	1	0	0	0	0	0
ENSSSCG00000002645	GALNS	protein_coding	0	0	5000	0	0	1075	0	0	10385	0	0	9310	0	0	14	0	0	14	0	0	5000	0	0	70	0	0	87	0	0	0	0	0	0	0	0	0	0	0	0
ENSSSCG00000002646	TRAPPC2L	protein_coding	0	0	5000	0	0	589	0	0	3685	0	0	3096	0	0	8	0	0	8	0	0	5000	0	0	163	0	0	0	0	0	0	0	0	0	0	0	0	0	0	0
ENSSSCG00000002648	CBFA2T3	protein_coding	0	0	5000	0	0	3735	0	0	22081	0	0	18346	0	0	22	0	0	22	0	0	5000	0	0	1652	0	0	292	0	0	0	0	0	0	0	0	0	0	0	0
ENSSSCG00000002650	APRT	protein_coding	0	0	5000	0	0	841	0	0	2347	0	0	1506	0	0	8	0	0	8	0	0	5000	0	0	271	0	0	27	0	0	0	0	0	0	0	0	0	0	0	0
ENSSSCG00000002651	CDT1	protein_coding	0	0	5000	0	0	2040	0	0	4352	0	0	2312	0	0	18	0	0	18	0	0	5000	0	0	384	0	0	0	0	0	0	0	0	0	0	0	0	0	0	0
ENSSSCG00000002652	KLHDC4	protein_coding	0	0	5000	0	0	1437	0	0	9859	0	0	8422	0	0	12	0	0	12	0	0	5000	0	0	0	0	0	12	0	0	0	0	0	0	0	0	0	0	0	0
ENSSSCG00000002653	JPH3	protein_coding	0	0	5000	0	0	2562	2	0	88705	2	0	86143	0	0	8	0	0	8	0	0	5000	0	0	0	0	0	297	0	0	0	0	0	0	2	0	0	0	0	0
ENSSSCG00000002654	FBXO31	protein_coding	0	0	5000	0	0	1754	0	0	42451	0	0	40697	0	0	18	0	0	18	0	0	5000	0	0	0	0	0	53	0	0	0	0	0	0	0	0	0	0	0	0
ENSSSCG00000002655	MAP1LC3B	protein_coding	0	0	5000	0	0	1610	3	0	21195	3	0	19585	0	0	6	0	0	6	1	0	5000	0	0	1108	0	0	124	0	0	0	0	0	0	3	0	0	1	0	0
ENSSSCG00000002656	ZCCHC14	protein_coding	0	0	5000	0	0	3022	0	0	64828	0	0	61806	0	0	24	0	0	24	0	0	5000	0	0	0	0	0	1129	0	0	0	0	0	0	0	0	0	0	0	0
ENSSSCG00000002657	C16ORF95	protein_coding	0	0	5000	0	0	645	0	0	11283	0	0	10638	0	0	12	0	0	12	0	0	5000	0	0	0	0	0	0	0	0	0	0	0	0	0	0	0	0	0	0
ENSSSCG00000002658	FOXL1	protein_coding	0	0	5000	0	0	1017	0	0	1017	0	0	0	0	0	0	0	0	0	0	0	5000	0	0	0	0	0	0	0	0	0	0	0	0	0	0	0	0	0	0
ENSSSCG00000002660	MTHFSD	protein_coding	0	0	5000	0	0	1176	0	0	15904	0	0	14728	0	0	12	0	0	12	0	0	5000	0	0	75	0	0	0	0	0	0	0	0	0	0	0	0	0	0	0
ENSSSCG00000002662	C16ORF74	protein_coding	0	0	5000	0	0	249	0	0	1669	0	0	1420	0	0	2	0	0	2	0	0	5000	0	0	0	0	0	0	0	0	0	0	0	0	0	0	0	0	0	0
ENSSSCG00000002663	GINS2	protein_coding	0	0	5000	0	0	684	0	0	23965	0	0	23281	0	0	8	0	0	8	0	0	5000	0	0	0	0	0	126	0	0	0	0	0	0	0	0	0	0	0	0
ENSSSCG00000002664	KIAA0182	protein_coding	0	0	5000	0	0	4390	0	0	102975	0	0	98585	0	0	38	0	0	36	0	0	5000	0	0	0	0	0	766	0	0	0	0	0	0	0	0	0	0	0	0
ENSSSCG00000002666	KIAA0513	protein_coding	0	0	5000	0	0	1523	0	0	44712	0	0	43189	0	0	24	0	0	24	0	0	5000	0	0	0	0	0	290	0	0	0	0	0	0	0	0	0	0	0	0
ENSSSCG00000002667	ZDHHC7	protein_coding	0	0	5000	0	0	2885	0	0	17062	0	0	14177	0	0	12	0	0	12	0	0	5000	0	0	1856	0	0	102	0	0	0	0	0	0	0	0	0	0	0	0
ENSSSCG00000002668	FAM92B	protein_coding	0	0	5000	0	0	1142	0	0	9988	0	0	8846	0	0	16	0	0	16	0	0	5000	0	0	162	0	0	98	0	0	0	0	0	0	0	0	0	0	0	0
ENSSSCG00000002669	CRISPLD2	protein_coding	0	0	5000	0	0	1728	0	0	47532	0	0	45804	0	0	30	0	0	30	0	0	5000	0	0	0	0	0	243	0	0	0	0	0	0	0	0	0	0	0	0
ENSSSCG00000002670	USP10	protein_coding	0	0	5000	0	0	1849	0	0	17072	0	0	15223	0	0	12	0	0	12	0	0	5000	0	0	850	0	0	69	0	0	0	0	0	0	0	0	0	0	0	0
ENSSSCG00000002671	ATP2C2	protein_coding	2	0	5000	0	0	3653	3	0	73005	3	0	69352	0	0	52	0	0	52	0	0	5000	0	0	253	0	0	556	0	0	0	2	0	0	3	0	0	0	0	0
ENSSSCG00000002672	KIAA1609	protein_coding	0	0	5000	0	0	1490	0	0	21444	0	0	19954	0	0	14	0	0	14	0	0	5000	0	0	0	0	0	119	0	0	0	0	0	0	0	0	0	0	0	0
ENSSSCG00000002675	DNAAF1	protein_coding	0	0	5000	0	0	2059	5	0	22329	5	0	20270	0	0	22	0	0	22	0	0	5000	0	0	0	0	0	166	0	0	0	0	0	0	5	0	0	0	0	0
ENSSSCG00000002677	KCNG4	protein_coding	0	0	5000	0	0	1521	0	0	11992	0	0	10471	0	0	2	0	0	2	0	0	5000	0	0	0	0	0	0	0	0	0	0	0	0	0	0	0	0	0	0
ENSSSCG00000002680	TAF1C	protein_coding	0	0	5000	0	0	2481	0	0	5411	0	0	2930	0	0	28	0	0	28	0	0	5000	0	0	0	0	0	0	0	0	0	0	0	0	0	0	0	0	0	0
ENSSSCG00000002681	HSDL1	protein_coding	0	0	5000	0	0	4055	0	0	22132	0	0	18077	0	0	10	0	0	10	5	0	5000	0	0	2876	0	0	186	0	0	0	0	0	0	0	0	0	5	0	0
ENSSSCG00000002682	MBTPS1	protein_coding	0	0	5000	0	0	5527	0	0	43836	0	0	38309	0	0	42	0	0	42	0	0	5000	0	0	2359	0	0	0	0	0	0	0	0	0	0	0	0	0	0	0
ENSSSCG00000002684	CDH13	protein_coding	0	0	5000	0	0	2389	3	0	151463	3	0	149074	0	0	12	0	0	12	0	0	5000	0	0	1176	0	0	31	0	0	0	0	0	0	3	0	0	0	0	0
ENSSSCG00000002686	HSD17B2	protein_coding	0	0	5000	0	0	427	0	0	7602	0	0	7175	0	0	2	0	0	2	0	0	5000	0	0	7	0	0	18	0	0	0	0	0	0	0	0	0	0	0	0
ENSSSCG00000002688	ENSSSCG00000002688	protein_coding	0	0	5000	0	0	3597	0	0	74822	0	0	71225	0	0	64	0	0	64	0	0	5000	0	0	0	0	0	0	0	0	0	0	0	0	0	0	0	0	0	0
ENSSSCG00000002689	CMIP	protein_coding	0	0	5000	0	0	3792	1	0	94906	1	0	91114	0	0	34	0	0	34	0	0	5000	0	0	1944	0	0	0	0	0	0	0	0	0	1	0	0	0	0	0
ENSSSCG00000002690	GAN	protein_coding	0	0	5000	0	0	4744	0	0	57459	0	0	52715	0	0	20	0	0	20	0	0	5000	0	0	2758	0	0	192	0	0	0	0	0	0	0	0	0	0	0	0
ENSSSCG00000002694	CLEC3A	protein_coding	0	0	5000	0	0	591	0	0	7624	0	0	7033	0	0	4	0	0	4	0	0	5000	0	0	0	0	0	0	0	0	0	0	0	0	0	0	0	0	0	0
ENSSSCG00000002696	VAT1L	protein_coding	0	0	5000	0	0	4155	9	0	165374	9	0	161219	0	0	16	0	0	16	0	0	5000	0	0	2722	0	0	176	0	0	0	0	0	0	9	0	0	0	0	0
ENSSSCG00000002697	NUDT7	protein_coding	0	0	5000	0	0	873	0	0	9572	0	0	8699	0	0	6	0	0	6	0	0	5000	0	0	156	0	0	0	0	0	0	0	0	0	0	0	0	0	0	0
ENSSSCG00000002699	ENSSSCG00000002699	protein_coding	0	0	5000	0	0	714	0	0	1775	0	0	1061	0	0	10	0	0	10	0	0	5000	0	0	0	0	0	0	0	0	0	0	0	0	0	0	0	0	0	0
ENSSSCG00000002700	SYCE1L	protein_coding	0	0	5027	0	0	710	0	0	6720	0	0	6010	0	0	22	0	0	18	1	0	5093	0	0	0	0	0	0	0	0	0	0	0	0	0	0	0	1	0	0
ENSSSCG00000002701	MON1B	protein_coding	0	0	5000	0	0	1657	1	0	7290	1	0	5633	0	0	8	0	0	8	0	0	5000	0	0	0	0	0	10	0	0	0	0	0	0	1	0	0	0	0	0
ENSSSCG00000002702	ENSSSCG00000002702	protein_coding	0	0	5000	0	0	453	0	0	3372	0	0	2919	0	0	4	0	0	4	0	0	5000	0	0	0	0	0	0	0	0	0	0	0	0	0	0	0	0	0	0
ENSSSCG00000002703	TERF2IP	protein_coding	0	0	5000	0	0	2389	0	0	10157	0	0	7768	0	0	4	0	0	4	0	0	5000	0	0	1080	0	0	103	0	0	0	0	0	0	0	0	0	0	0	0
ENSSSCG00000002704	KARS	protein_coding	0	0	5000	0	0	2058	0	0	13871	0	0	11813	0	0	26	0	0	26	0	0	5000	0	0	180	0	0	0	0	0	0	0	0	0	0	0	0	0	0	0
ENSSSCG00000002705	ENSSSCG00000002705	protein_coding	0	0	5000	0	0	234	0	0	717	0	0	483	0	0	2	0	0	2	0	0	5000	0	0	0	0	0	0	0	0	0	0	0	0	0	0	0	0	0	0
ENSSSCG00000002706	ADAT1	protein_coding	1	0	5000	0	0	1670	0	0	26677	0	0	25007	0	0	18	0	0	18	0	0	5000	0	0	120	0	0	56	0	0	0	1	0	0	0	0	0	0	0	0
ENSSSCG00000002707	GABARAPL2	protein_coding	0	0	5000	0	0	1229	1	0	10976	1	0	9747	0	0	6	0	0	6	0	0	5000	0	0	742	0	0	133	0	0	0	0	0	0	1	0	0	0	0	0
ENSSSCG00000002708	TMEM231	protein_coding	0	0	5000	0	0	3207	0	0	23897	0	0	20690	0	0	10	0	0	10	0	0	5000	0	0	2253	0	0	162	0	0	0	0	0	0	0	0	0	0	0	0
ENSSSCG00000002709	ENSSSCG00000002709	protein_coding	0	0	5000	0	0	1188	0	0	1188	0	0	0	0	0	0	0	0	0	0	0	5000	0	0	0	0	0	0	0	0	0	0	0	0	0	0	0	0	0	0
ENSSSCG00000002712	LDHD	protein_coding	0	0	5000	0	0	1482	0	0	2960	0	0	1478	0	0	18	0	0	16	0	0	5000	0	0	274	0	0	53	0	0	0	0	0	0	0	0	0	0	0	0
ENSSSCG00000002714	WDR59	protein_coding	0	0	5000	0	0	2367	0	0	38171	0	0	35804	0	0	24	0	0	24	0	0	5000	0	0	608	0	0	40	0	0	0	0	0	0	0	0	0	0	0	0
ENSSSCG00000002715	RFWD3	protein_coding	0	0	5000	0	0	4545	1	0	36885	1	0	32340	0	0	28	0	0	28	0	0	5000	0	0	2229	0	0	0	0	0	0	0	0	0	1	0	0	0	0	0
ENSSSCG00000002716	MLKL	protein_coding	0	0	5000	0	0	404	0	0	5265	0	0	4861	0	0	4	0	0	4	0	0	5000	0	0	0	0	0	35	0	0	0	0	0	0	0	0	0	0	0	0
ENSSSCG00000002718	FA2H	protein_coding	0	0	5000	0	0	2462	4	0	55578	4	0	53116	0	0	12	0	0	12	0	0	5000	0	0	1343	0	0	0	0	0	0	0	0	0	4	0	0	0	0	0
ENSSSCG00000002719	EXOSC6	protein_coding	0	0	5000	0	0	765	0	0	867	0	0	102	0	0	2	0	0	2	0	0	5000	0	0	0	0	0	0	0	0	0	0	0	0	0	0	0	0	0	0
ENSSSCG00000002720	ENSSSCG00000002720	protein_coding	0	0	5000	0	0	2236	0	0	14833	0	0	12597	0	0	22	0	0	22	0	0	5000	0	0	576	0	0	283	0	0	0	0	0	0	0	0	0	0	0	0
ENSSSCG00000002721	PDPR	protein_coding	0	0	5000	0	0	6359	0	0	21583	0	0	15224	0	0	18	0	0	18	0	0	5000	0	0	4569	0	0	176	0	0	0	0	0	0	0	0	0	0	0	0
ENSSSCG00000002722	DDX19B	protein_coding	0	0	5000	0	0	1819	0	0	26567	0	0	24748	0	0	22	0	0	22	0	0	5000	0	0	246	0	0	127	0	0	0	0	0	0	0	0	0	0	0	0
ENSSSCG00000002723	AARS	protein_coding	0	0	5000	0	0	2997	1	0	21697	1	0	18700	0	0	38	0	0	38	0	0	5000	0	0	0	0	0	132	0	0	0	0	0	0	1	0	0	0	0	0
ENSSSCG00000002724	ENSSSCG00000002724	protein_coding	0	0	5000	0	0	1198	0	0	19332	0	0	18134	0	0	12	0	0	12	0	0	5000	0	0	0	0	0	316	0	0	0	0	0	0	0	0	0	0	0	0
ENSSSCG00000002725	SF3B3	protein_coding	0	0	5000	0	0	1830	0	0	5345	0	0	3515	0	0	10	0	0	10	0	0	5000	0	0	224	0	0	646	0	0	0	0	0	0	0	0	0	0	0	0
ENSSSCG00000002726	MTSS1L	protein_coding	0	0	5000	0	0	2309	0	0	2901	0	0	592	0	0	6	0	0	6	0	0	5000	0	0	339	0	0	998	0	0	0	0	0	0	0	0	0	0	0	0
ENSSSCG00000002727	IL34	protein_coding	0	0	5000	0	0	435	0	0	1760	0	0	1325	0	0	8	0	0	8	0	0	5000	0	0	36	0	0	0	0	0	0	0	0	0	0	0	0	0	0	0
ENSSSCG00000002729	VAC14	protein_coding	0	0	5000	0	0	1160	0	0	85925	0	0	84765	0	0	16	0	0	16	0	0	5000	0	0	1	0	0	52	0	0	0	0	0	0	0	0	0	0	0	0
ENSSSCG00000002730	CALB2	protein_coding	0	0	5000	0	0	1305	0	0	29117	0	0	27812	0	0	22	0	0	22	0	0	5000	0	0	440	0	0	49	0	0	0	0	0	0	0	0	0	0	0	0
ENSSSCG00000002731	TLE6	protein_coding	0	0	5000	0	0	687	0	0	1119	0	0	432	0	0	6	0	0	6	0	0	5000	0	0	0	0	0	0	0	0	0	0	0	0	0	0	0	0	0	0
ENSSSCG00000002734	MARVELD3	protein_coding	0	0	10000	0	0	2756	0	0	14081	0	0	11325	0	0	6	0	0	4	0	0	5000	0	0	905	0	0	67	0	0	0	0	0	0	0	0	0	0	0	0
ENSSSCG00000002736	TAT	protein_coding	0	0	5000	0	0	2373	0	0	11870	0	0	9497	0	0	22	0	0	22	0	0	5000	0	0	913	0	0	95	0	0	0	0	0	0	0	0	0	0	0	0
ENSSSCG00000002737	CHST4	protein_coding	0	0	5000	0	0	1539	0	0	1539	0	0	0	0	0	0	0	0	0	0	0	5000	0	0	346	0	0	17	0	0	0	0	0	0	0	0	0	0	0	0
ENSSSCG00000002738	ZNF23	protein_coding	0	0	5000	0	0	1869	0	0	1869	0	0	0	0	0	0	0	0	0	0	0	5000	0	0	0	0	0	0	0	0	0	0	0	0	0	0	0	0	0	0
ENSSSCG00000002739	PHLPP2	protein_coding	0	0	5000	0	0	2699	0	0	32344	0	0	29645	0	0	20	0	0	20	0	0	5000	0	0	167	0	0	0	0	0	0	0	0	0	0	0	0	0	0	0
ENSSSCG00000002740	AP1G1	protein_coding	0	0	5000	0	0	6578	0	0	61150	0	0	54572	0	0	44	0	0	44	0	0	5000	0	0	4043	0	0	0	0	0	0	0	0	0	0	0	0	0	0	0
ENSSSCG00000002741	ENSSSCG00000002741	protein_coding	0	0	5000	0	0	1647	0	0	15252	0	0	13605	0	0	10	0	0	10	0	0	5000	0	0	0	0	0	408	0	0	0	0	0	0	0	0	0	0	0	0
ENSSSCG00000002742	ATXN1L	protein_coding	0	0	5000	0	0	1884	0	0	1988	0	0	104	0	0	6	0	0	6	0	0	5000	0	0	0	0	0	0	0	0	0	0	0	0	0	0	0	0	0	0
ENSSSCG00000002743	IST1	protein_coding	0	0	5000	0	0	1748	0	0	13163	0	0	11415	0	0	14	0	0	14	0	0	5000	0	0	851	0	0	0	0	0	0	0	0	0	0	0	0	0	0	0
ENSSSCG00000002745	ENSSSCG00000002745	protein_coding	0	0	5000	0	0	180	0	0	180	0	0	0	0	0	0	0	0	0	0	0	5000	0	0	0	0	0	0	0	0	0	0	0	0	0	0	0	0	0	0
ENSSSCG00000002746	DHODH	protein_coding	0	0	5000	0	0	736	0	0	9143	0	0	8407	0	0	8	0	0	8	0	0	5000	0	0	0	0	0	37	0	0	0	0	0	0	0	0	0	0	0	0
ENSSSCG00000002747	PMFBP1	protein_coding	0	0	5000	0	0	3081	0	0	63299	0	0	60218	0	0	40	0	0	40	0	0	5000	0	0	0	0	0	0	0	0	0	0	0	0	0	0	0	0	0	0
ENSSSCG00000002748	DHX38	protein_coding	0	0	5000	0	0	2704	0	0	10477	0	0	7773	0	0	32	0	0	32	0	0	5000	0	0	361	0	0	42	0	0	0	0	0	0	0	0	0	0	0	0
ENSSSCG00000002749	HP	protein_coding	0	0	5000	0	0	1296	0	0	4820	0	0	3524	0	0	8	0	0	8	0	0	5000	0	0	126	0	0	126	0	0	0	0	0	0	0	0	0	0	0	0
ENSSSCG00000002752	ZFHX3	protein_coding	0	0	5000	0	0	7959	0	0	100013	0	0	92054	0	0	12	0	0	12	1	0	5000	0	0	0	0	0	45	0	0	0	0	0	0	0	0	0	1	0	0
ENSSSCG00000002753	NOB1	protein_coding	0	0	5000	0	0	1736	0	0	11666	0	0	9930	0	0	20	0	0	20	0	0	5000	0	0	361	0	0	85	0	0	0	0	0	0	0	0	0	0	0	0
ENSSSCG00000002754	NQO1	protein_coding	0	0	5000	0	0	1693	0	0	9958	0	0	8265	0	0	10	0	0	10	0	0	5000	0	0	616	0	0	252	0	0	0	0	0	0	0	0	0	0	0	0
ENSSSCG00000002755	NFAT5	protein_coding	0	0	5000	0	0	5545	3	0	120311	3	0	114766	0	0	26	0	0	26	0	0	5000	0	0	46	0	0	843	0	0	0	0	0	0	3	0	0	0	0	0
ENSSSCG00000002756	CYB5B	protein_coding	0	0	5000	0	0	957	3	0	35484	3	0	34527	0	0	8	0	0	8	0	0	5000	0	0	443	0	0	79	0	0	0	0	0	0	3	0	0	0	0	0
ENSSSCG00000002758	PDF	protein_coding	0	0	5000	0	0	666	0	0	1351	0	0	685	0	0	2	0	0	2	0	0	5000	0	0	0	0	0	0	0	0	0	0	0	0	0	0	0	0	0	0
ENSSSCG00000002759	COG8	protein_coding	0	0	5000	0	0	2180	0	0	6862	0	0	4682	0	0	8	0	0	8	0	0	5000	0	0	227	0	0	0	0	0	0	0	0	0	0	0	0	0	0	0
ENSSSCG00000002760	NIP7	protein_coding	0	0	5000	0	0	3477	0	0	4695	0	0	1218	0	0	8	0	0	8	0	0	5000	0	0	2780	0	0	154	0	0	0	0	0	0	0	0	0	0	0	0
ENSSSCG00000002761	TMED6	protein_coding	0	0	5000	0	0	723	0	0	7338	0	0	6615	0	0	6	0	0	6	0	0	5000	0	0	0	0	0	0	0	0	0	0	0	0	0	0	0	0	0	0
ENSSSCG00000002762	TERF2	protein_coding	0	0	5000	0	0	2876	0	0	26231	0	0	23355	0	0	18	0	0	18	0	0	5000	0	0	1030	0	0	214	0	0	0	0	0	0	0	0	0	0	0	0
ENSSSCG00000002763	PRMT7	protein_coding	0	0	5000	0	0	794	0	0	10402	0	0	9608	0	0	10	0	0	10	0	0	5000	0	0	0	0	0	242	0	0	0	0	0	0	0	0	0	0	0	0
ENSSSCG00000002764	SMPD3	protein_coding	0	0	5000	0	0	2469	3	0	84127	3	0	81658	0	0	16	0	0	16	0	0	5000	0	0	0	0	0	498	0	0	0	0	0	0	3	0	0	0	0	0
ENSSSCG00000002767	TSNAXIP1	protein_coding	0	0	5000	0	0	2196	0	0	21234	1	0	19038	0	0	30	0	0	30	0	0	5000	0	0	0	0	0	57	0	0	0	0	0	0	1	0	0	0	0	0
ENSSSCG00000002768	CENPT	protein_coding	1	0	5000	0	0	1861	0	0	5622	0	0	3761	0	0	24	0	0	24	0	0	5000	0	0	102	0	0	64	0	0	0	1	0	0	0	0	0	0	0	0
ENSSSCG00000002769	THAP11	protein_coding	0	0	5000	0	0	930	0	0	930	0	0	0	0	0	0	0	0	0	0	0	5000	0	0	0	0	0	0	0	0	0	0	0	0	0	0	0	0	0	0
ENSSSCG00000002771	EDC4	protein_coding	0	0	5000	0	0	4438	0	0	11689	0	0	7251	0	0	56	0	0	56	0	0	5000	0	0	0	0	0	223	0	0	0	0	0	0	0	0	0	0	0	0
ENSSSCG00000002773	ENSSSCG00000002773	protein_coding	0	0	5000	0	0	1325	0	0	9654	0	0	8329	0	0	22	0	0	22	0	0	2641	0	0	8	0	0	0	0	0	0	0	0	0	0	0	0	0	0	0
ENSSSCG00000002774	FAM65A	protein_coding	0	0	5000	0	0	3660	0	0	9048	0	0	5388	0	0	44	0	0	44	0	0	5000	0	0	0	0	0	0	0	0	0	0	0	0	0	0	0	0	0	0
ENSSSCG00000002775	AGRP	protein_coding	0	0	5000	0	0	475	0	0	1048	0	0	573	0	0	4	0	0	4	0	0	5000	0	0	70	0	0	0	0	0	0	0	0	0	0	0	0	0	0	0
ENSSSCG00000002776	ATP6V0D1	protein_coding	0	0	5000	0	0	3779	0	0	43986	0	0	40207	0	0	14	0	0	14	0	0	5000	0	0	2556	0	0	167	0	0	0	0	0	0	0	0	0	0	0	0
ENSSSCG00000002777	HSD11B2	protein_coding	0	0	5000	0	0	2138	0	0	5922	0	0	3784	0	0	8	0	0	8	0	0	5000	0	0	795	0	0	140	0	0	0	0	0	0	0	0	0	0	0	0
ENSSSCG00000002778	ZDHHC1	protein_coding	0	0	5000	0	0	1952	3	0	21582	3	0	19630	0	0	22	0	0	22	0	0	5000	0	0	185	0	0	309	0	0	0	0	0	0	3	0	0	0	0	0
ENSSSCG00000002779	LRRC36	protein_coding	0	0	5000	0	0	2236	0	0	45993	0	0	43757	0	0	26	0	0	26	0	0	10000	0	0	0	0	0	0	0	0	0	0	0	0	0	0	0	0	0	0
ENSSSCG00000002780	TPPP3	protein_coding	0	0	5000	0	0	1090	0	0	3637	0	0	2547	0	0	8	0	0	8	0	0	5000	0	0	366	0	0	187	0	0	0	0	0	0	0	0	0	0	0	0
ENSSSCG00000002781	KCTD19	protein_coding	0	0	5000	0	0	2715	0	0	27783	0	0	25068	0	0	30	0	0	30	0	0	5000	0	0	0	0	0	0	0	0	0	0	0	0	0	0	0	0	0	0
ENSSSCG00000002782	PLEKHG4	protein_coding	0	0	5000	0	0	3585	0	0	8174	0	0	4589	0	0	38	0	0	38	0	0	5000	0	0	0	0	0	0	0	0	0	0	0	0	0	0	0	0	0	0
ENSSSCG00000002783	SLC9A5	protein_coding	0	0	5000	0	0	2700	0	0	18439	0	0	15739	0	0	30	0	0	30	0	0	5000	0	0	0	0	0	0	0	0	0	0	0	0	0	0	0	0	0	0
ENSSSCG00000002786	ELMO3	protein_coding	0	0	5000	0	0	2447	0	0	4686	0	0	2239	0	0	38	0	0	38	0	0	5000	0	0	103	0	0	181	0	0	0	0	0	0	0	0	0	0	0	0
ENSSSCG00000002787	E2F4	protein_coding	0	0	5000	0	0	1318	0	0	6297	0	0	4979	0	0	18	0	0	18	0	0	5000	0	0	0	0	0	91	0	0	0	0	0	0	0	0	0	0	0	0
ENSSSCG00000002788	EXOC3L1	protein_coding	1	0	5000	0	0	2799	0	0	5216	0	0	2417	0	0	24	0	0	24	0	0	5000	0	0	0	0	0	579	0	0	0	1	0	0	0	0	0	0	0	0
ENSSSCG00000002790	TMEM208	protein_coding	0	0	5000	0	0	773	0	0	2862	0	0	2089	0	0	10	0	0	10	0	0	5000	0	0	148	0	0	103	0	0	0	0	0	0	0	0	0	0	0	0
ENSSSCG00000002792	HSF4	protein_coding	0	0	5000	0	0	1709	0	0	5059	0	0	3350	0	0	24	0	0	24	0	0	5000	0	0	162	0	0	68	0	0	0	0	0	0	0	0	0	0	0	0
ENSSSCG00000002793	FBXL8	protein_coding	0	0	5000	0	0	1512	0	0	2352	0	0	840	0	0	2	0	0	2	0	0	5000	0	0	0	0	0	372	0	0	0	0	0	0	0	0	0	0	0	0
ENSSSCG00000002794	ENSSSCG00000002794	pseudogene	0	0	5000	0	0	513	0	0	514	0	0	1	0	0	1	0	0	1	0	0	5000	0	0	0	0	0	0	0	0	0	0	0	0	0	0	0	0	0	0
ENSSSCG00000002795	CDH11	protein_coding	1	0	5000	0	0	5953	6	0	90515	6	0	84562	0	0	22	0	0	22	0	0	5000	0	0	3262	0	0	300	0	0	0	1	0	0	6	0	0	0	0	0
ENSSSCG00000002797	GOT2	protein_coding	0	0	5000	0	0	1513	0	0	3974	0	0	2461	0	0	8	0	0	8	0	0	5000	0	0	573	0	0	292	0	0	0	0	0	0	0	0	0	0	0	0
ENSSSCG00000002799	CNOT1	protein_coding	0	0	5000	0	0	9898	8	0	70329	8	0	60431	0	0	94	0	0	96	0	0	5000	0	0	2494	0	0	276	0	0	0	0	0	0	8	0	0	0	0	0
ENSSSCG00000002800	ENSSSCG00000002800	protein_coding	0	0	5000	0	0	2874	0	0	5225	0	0	2351	0	0	16	0	0	16	0	0	5000	0	0	1458	0	0	0	0	0	0	0	0	0	0	0	0	0	0	0
ENSSSCG00000002801	NDRG4	protein_coding	0	0	5000	0	0	1380	0	0	12601	0	0	11221	0	0	28	0	0	28	0	0	5000	0	0	0	0	0	264	0	0	0	0	0	0	0	0	0	0	0	0
ENSSSCG00000002802	GINS3	protein_coding	0	0	5000	0	0	1994	2	0	7570	2	0	5576	0	0	4	0	0	4	0	0	5000	0	0	1204	0	0	139	0	0	0	0	0	0	2	0	0	0	0	0
ENSSSCG00000002803	CCDC113	protein_coding	1	0	5000	0	0	1301	0	0	33230	0	0	31929	0	0	16	0	0	16	0	0	5000	0	0	77	0	0	90	0	0	0	1	0	0	0	0	0	0	0	0
ENSSSCG00000002804	CSNK2A2	protein_coding	0	0	5000	0	0	3337	3	0	77069	3	0	73732	0	0	20	0	0	20	0	0	5000	0	0	2389	0	0	0	0	0	0	0	0	0	3	0	0	0	0	0
ENSSSCG00000002805	C16ORF80	protein_coding	0	0	5000	0	0	1230	1	0	14672	1	0	13442	0	0	10	0	0	10	0	0	5000	0	0	425	0	0	223	0	0	0	0	0	0	1	0	0	0	0	0
ENSSSCG00000002806	MMP15	protein_coding	0	0	5000	0	0	3588	1	0	21395	1	0	17807	0	0	20	0	0	20	0	0	5000	0	0	1575	0	0	0	0	0	0	0	0	0	1	0	0	0	0	0
ENSSSCG00000002807	C16ORF57	protein_coding	0	0	5000	0	0	1474	0	0	17132	0	0	15658	0	0	8	0	0	8	0	0	5000	0	0	937	0	0	84	0	0	0	0	0	0	0	0	0	0	0	0
ENSSSCG00000002808	ENSSSCG00000002808	pseudogene	0	0	5000	0	0	1743	0	0	1749	0	0	6	0	0	6	0	0	6	0	0	5000	0	0	0	0	0	0	0	0	0	0	0	0	0	0	0	0	0	0
ENSSSCG00000002809	TEPP	protein_coding	0	0	5000	0	0	770	0	0	5710	0	0	4940	0	0	14	0	0	14	0	0	5000	0	0	51	0	0	68	0	0	0	0	0	0	0	0	0	0	0	0
ENSSSCG00000002810	RPS26	protein_coding	0	0	5000	0	0	279	0	0	279	0	0	0	0	0	0	0	0	0	0	0	5000	0	0	0	0	0	0	0	0	0	0	0	0	0	0	0	0	0	0
ENSSSCG00000002811	CNGB1	protein_coding	0	0	5000	0	0	3297	7	0	54063	7	0	50766	0	0	68	0	0	68	0	0	5000	0	0	0	0	0	0	0	0	0	0	0	0	7	0	0	0	0	0
ENSSSCG00000002812	KIFC3	protein_coding	0	0	5000	0	0	2847	1	0	31470	1	0	28623	0	0	34	0	0	34	0	0	5000	0	0	213	0	0	0	0	0	0	0	0	0	1	0	0	0	0	0
ENSSSCG00000002813	KATNB1	protein_coding	0	0	5000	0	0	2411	0	0	5593	0	0	3182	0	0	26	0	0	26	0	0	5000	0	0	308	0	0	537	0	0	0	0	0	0	0	0	0	0	0	0
ENSSSCG00000002814	GPR97	protein_coding	0	0	5000	0	0	2874	0	0	19700	0	0	16826	0	0	22	0	0	22	0	0	5000	0	0	1194	0	0	0	0	0	0	0	0	0	0	0	0	0	0	0
ENSSSCG00000002815	GPR56	protein_coding	0	0	5000	0	0	2518	0	0	21268	0	0	18750	0	0	30	0	0	30	0	0	5000	0	0	0	0	0	583	0	0	0	0	0	0	0	0	0	0	0	0
ENSSSCG00000002817	CCDC135	protein_coding	10	0	5000	0	0	1219	0	0	5405	0	0	4186	0	0	12	0	0	12	0	0	5000	0	0	2	0	0	170	0	0	0	10	0	0	0	0	0	0	0	0
ENSSSCG00000002818	PLLP	protein_coding	1	0	5000	0	0	1855	2	0	24711	2	0	22856	0	0	6	0	0	6	0	0	5000	0	0	1125	0	0	184	0	0	0	1	0	0	2	0	0	0	0	0
ENSSSCG00000002819	ARL2BP	protein_coding	0	0	5000	0	0	2106	1	0	7937	0	0	5831	0	0	10	0	0	10	0	0	5000	1	0	1386	0	0	177	0	0	0	0	0	0	0	0	0	0	1	0
ENSSSCG00000002820	RSPRY1	protein_coding	0	0	5000	0	0	3318	1	0	36232	1	0	32914	0	0	26	0	0	26	0	0	5000	0	0	1414	0	0	173	0	0	0	0	0	0	1	0	0	0	0	0
ENSSSCG00000002821	CCL22	protein_coding	0	0	5000	0	0	1929	0	0	6032	0	0	4103	0	0	4	0	0	4	1	0	5000	0	0	1614	0	0	33	0	0	0	0	0	0	0	0	0	1	0	0
ENSSSCG00000002822	AMFR	protein_coding	0	0	5000	0	0	3479	0	0	15822	0	0	12343	0	0	12	0	0	12	0	0	5000	0	0	2600	0	0	0	0	0	0	0	0	0	0	0	0	0	0	0
ENSSSCG00000002823	GNAO1	protein_coding	0	0	5000	0	0	1062	0	0	18709	0	0	17647	0	0	24	0	0	24	0	0	5000	0	0	0	0	0	0	0	0	0	0	0	0	0	0	0	0	0	0
ENSSSCG00000002824	TGH	protein_coding	0	0	5000	0	0	858	0	0	10880	0	0	10022	0	0	14	0	0	14	0	0	5000	0	0	0	0	0	0	0	0	0	0	0	0	0	0	0	0	0	0
ENSSSCG00000002825	APLE	protein_coding	0	0	5000	0	0	1651	0	0	25332	0	0	23681	0	0	22	0	0	22	0	0	5000	0	0	189	0	0	13	0	0	0	0	0	0	0	0	0	0	0	0
ENSSSCG00000002826	ENSSSCG00000002826	protein_coding	0	0	5000	0	0	1511	0	0	103834	0	0	102323	0	0	12	0	0	12	0	0	5000	0	0	2	0	0	486	0	0	0	0	0	0	0	0	0	0	0	0
ENSSSCG00000002827	SLC6A2	protein_coding	0	0	5000	0	0	1878	2	0	45362	2	0	43484	0	0	26	0	0	26	0	0	5000	0	0	0	0	0	0	0	0	0	0	0	0	2	0	0	0	0	0
ENSSSCG00000002828	LPCAT2	protein_coding	0	0	5000	0	0	3470	2	0	57415	2	0	53945	0	0	26	0	0	26	0	0	5000	0	0	1518	0	0	317	0	0	0	0	0	0	2	0	0	0	0	0
ENSSSCG00000002829	MMP2	protein_coding	0	0	5000	0	0	2822	1	0	27530	1	0	24708	0	0	27	0	0	27	0	0	5000	0	0	791	0	0	48	0	0	0	0	0	0	1	0	0	0	0	0
ENSSSCG00000002830	IRX6	protein_coding	0	0	5000	0	0	1802	0	0	5452	0	0	3650	0	0	12	0	0	12	0	0	5000	0	0	479	0	0	0	0	0	0	0	0	0	0	0	0	0	0	0
ENSSSCG00000002831	IRX3	protein_coding	0	0	5000	0	0	1938	1	0	2802	1	0	864	0	0	10	1	0	10	0	0	5000	0	0	0	0	0	435	0	0	0	0	0	0	1	0	1	0	0	0
ENSSSCG00000002834	ENSSSCG00000002834	protein_coding	0	0	5000	0	0	249	0	0	249	0	0	0	0	0	0	0	0	0	0	0	5000	0	0	0	0	0	0	0	0	0	0	0	0	0	0	0	0	0	0
ENSSSCG00000002835	TOX3	protein_coding	0	0	5000	0	0	1708	2	0	112398	2	0	110690	0	0	12	0	0	12	0	0	5000	0	0	0	0	0	79	0	0	0	0	0	0	2	0	0	0	0	0
ENSSSCG00000002836	SALL1	protein_coding	0	0	5000	0	0	4715	0	0	16183	0	0	11468	0	0	6	0	0	6	0	0	5000	0	0	640	0	0	94	0	0	0	0	0	0	0	0	0	0	0	0
ENSSSCG00000002837	CYLD	protein_coding	0	0	5000	0	0	1239	2	0	14007	2	0	12768	0	0	16	0	0	16	1	0	5000	0	0	0	0	0	633	0	0	0	0	0	0	2	0	0	1	0	0
ENSSSCG00000002838	ZNF423	protein_coding	0	0	5000	0	0	3524	0	0	10399	0	0	6875	0	0	26	0	0	23	0	0	5003	0	0	0	0	0	0	0	0	0	0	0	0	0	0	0	0	0	0
ENSSSCG00000002839	C16ORF78	protein_coding	0	0	5000	0	0	813	0	0	12350	0	0	11537	0	0	16	0	0	16	0	0	5000	0	0	0	0	0	0	0	0	0	0	0	0	0	0	0	0	0	0
ENSSSCG00000002841	N4BP1	protein_coding	0	0	5000	0	0	7862	0	0	56461	0	0	48599	0	0	12	0	0	12	0	0	5000	0	0	4509	0	0	653	0	0	0	0	0	0	0	0	0	0	0	0
ENSSSCG00000002843	LONP2	protein_coding	0	0	5000	0	0	1585	0	0	15291	0	0	13706	0	0	6	0	0	6	0	0	5000	0	0	212	0	0	686	0	0	0	0	0	0	0	0	0	0	0	0
ENSSSCG00000002844	PHKB	protein_coding	0	0	5000	0	0	4060	0	0	267359	0	0	263299	0	0	60	0	0	60	0	0	5000	0	0	741	0	0	58	0	0	0	0	0	0	0	0	0	0	0	0
ENSSSCG00000002846	DNAJA2	protein_coding	0	0	5000	0	0	3360	0	0	14565	0	0	11205	0	0	16	0	0	16	0	0	5000	0	0	1911	0	0	210	0	0	0	0	0	0	0	0	0	0	0	0
ENSSSCG00000002847	GPT2	protein_coding	0	0	5000	0	0	1572	0	0	41509	0	0	39937	0	0	20	0	0	20	0	0	5000	0	0	0	0	0	0	0	0	0	0	0	0	0	0	0	0	0	0
ENSSSCG00000002849	SHCBP1	protein_coding	0	0	5000	0	0	843	0	0	5927	0	0	5084	0	0	8	0	0	8	0	0	5000	0	0	42	0	0	174	0	0	0	0	0	0	0	0	0	0	0	0
ENSSSCG00000002850	ENSSSCG00000002850	protein_coding	0	0	5000	0	0	348	0	0	348	0	0	0	0	0	0	0	0	0	0	0	5000	0	0	0	0	0	0	0	0	0	0	0	0	0	0	0	0	0	0
ENSSSCG00000002852	PLEKHF1	protein_coding	0	0	5000	0	0	852	0	0	852	0	0	0	0	0	0	0	0	0	0	0	5000	0	0	0	0	0	0	0	0	0	0	0	0	0	0	0	0	0	0
ENSSSCG00000002853	C19ORF12	protein_coding	0	0	5000	0	0	198	0	0	198	0	0	0	0	0	0	0	0	0	0	0	5000	0	0	0	0	0	0	0	0	0	0	0	0	0	0	0	0	0	0
ENSSSCG00000002854	POP4	protein_coding	0	0	5000	0	0	1451	0	0	10141	0	0	8690	0	0	12	0	0	12	0	0	5000	0	0	582	0	0	206	0	0	0	0	0	0	0	0	0	0	0	0
ENSSSCG00000002855	CCNE1	protein_coding	0	0	5000	0	0	1233	0	0	11308	0	0	10075	0	0	20	0	0	20	0	0	5000	0	0	0	0	0	0	0	0	0	0	0	0	0	0	0	0	0	0
ENSSSCG00000002857	TDRD12	protein_coding	0	0	10000	0	0	3999	0	0	69037	0	0	65038	0	0	64	0	0	64	0	0	5000	0	0	0	0	0	0	0	0	0	0	0	0	0	0	0	0	0	0
ENSSSCG00000002859	ANKRD27	protein_coding	0	0	5000	0	0	5148	2	0	160316	2	0	155168	0	0	56	0	0	56	0	0	5000	0	0	1799	0	0	178	0	0	0	0	0	0	2	0	0	0	0	0
ENSSSCG00000002860	PDCD5	protein_coding	0	0	5000	0	0	1216	0	0	8439	0	0	7223	0	0	12	0	0	12	0	0	5000	0	0	697	0	0	117	0	0	0	0	0	0	0	0	0	0	0	0
ENSSSCG00000002861	NUDT19	protein_coding	0	0	5000	0	0	2104	0	0	5758	0	0	3654	0	0	4	0	0	4	0	0	5000	0	0	974	0	0	695	0	0	0	0	0	0	0	0	0	0	0	0
ENSSSCG00000002862	WDR88	protein_coding	0	0	5000	0	0	1233	1	0	25411	1	0	24178	0	0	22	0	0	22	0	0	5000	0	0	0	0	0	0	0	0	0	0	0	0	1	0	0	0	0	0
ENSSSCG00000002863	LRP3	protein_coding	0	0	5000	0	0	2683	0	0	12983	0	0	10300	0	0	18	0	0	18	0	0	5000	0	0	86	0	0	224	0	0	0	0	0	0	0	0	0	0	0	0
ENSSSCG00000002864	SLC7A10	protein_coding	0	0	5000	0	0	1828	1	0	15084	1	0	13256	0	0	20	0	0	20	1	0	5000	0	0	238	0	0	0	0	0	0	0	0	0	1	0	0	1	0	0
ENSSSCG00000002865	GPATCH1	protein_coding	0	0	5000	0	0	3021	0	0	69911	0	0	66890	0	0	42	0	0	42	5	0	5000	0	0	219	0	0	0	0	0	0	0	0	0	0	0	0	5	0	0
ENSSSCG00000002866	CEBPA	protein_coding	0	0	5000	0	0	1065	0	0	1065	0	0	0	0	0	0	0	0	0	0	0	5000	0	0	0	0	0	0	0	0	0	0	0	0	0	0	0	0	0	0
ENSSSCG00000002867	CEBPG	protein_coding	0	0	5000	0	0	1430	0	0	7676	0	0	6246	0	0	2	0	0	2	1	0	5000	0	0	744	0	0	230	0	0	0	0	0	0	0	0	0	1	0	0
ENSSSCG00000002868	PEPD	protein_coding	0	0	5000	0	0	1140	0	0	24059	0	0	22919	0	0	10	0	0	10	0	0	5000	0	0	279	0	0	84	0	0	0	0	0	0	0	0	0	0	0	0
ENSSSCG00000002869	LSM14A	protein_coding	1	0	5000	0	0	1081	0	0	24618	0	0	23537	0	0	12	0	0	12	0	0	5000	0	0	64	0	0	0	0	0	0	1	0	0	0	0	0	0	0	0
ENSSSCG00000002872	KIAA0355	protein_coding	0	0	5000	0	0	5331	0	0	71287	0	0	65956	0	0	26	0	0	26	0	0	5000	0	0	1160	0	0	946	0	0	0	0	0	0	0	0	0	0	0	0
ENSSSCG00000002873	GPI	protein_coding	0	0	5000	0	0	1677	0	0	30857	0	0	29180	0	0	36	0	0	36	0	0	5000	0	0	0	0	0	0	0	0	0	0	0	0	0	0	0	0	0	0
ENSSSCG00000002875	PDCD2L	protein_coding	0	0	5000	0	0	1134	0	0	22913	0	0	21779	0	0	12	0	0	12	0	0	5000	0	0	0	0	0	33	0	0	0	0	0	0	0	0	0	0	0	0
ENSSSCG00000002876	UBA2	protein_coding	0	0	5000	0	0	782	0	0	16846	0	0	16064	0	0	12	0	0	12	0	0	5000	0	0	2	0	0	87	0	0	0	0	0	0	0	0	0	0	0	0
ENSSSCG00000002877	ENSSSCG00000002877	protein_coding	0	0	5000	1	0	2460	1	0	4548	0	0	2088	0	0	6	0	0	6	0	0	5000	0	0	810	0	0	0	0	0	0	0	0	1	0	0	0	0	0	0
ENSSSCG00000002879	GRAMD1A	protein_coding	0	0	5000	0	0	3260	0	0	24317	0	0	21057	0	0	40	0	0	42	0	0	8711	0	0	813	0	0	0	0	0	0	0	0	0	0	0	0	0	0	0
ENSSSCG00000002880	ZNF792	protein_coding	1	0	5000	0	0	4375	0	0	5906	0	0	1531	0	0	2	0	0	2	0	0	5000	0	0	2626	0	0	0	0	0	0	1	0	0	0	0	0	0	0	0
ENSSSCG00000002881	FFAR2	protein_coding	0	0	5000	0	0	993	0	0	993	0	0	0	0	0	0	0	0	0	0	0	5000	0	0	0	0	0	0	0	0	0	0	0	0	0	0	0	0	0	0
ENSSSCG00000002882	KRTDAP	protein_coding	0	0	5000	0	0	698	0	0	3543	0	0	2845	0	0	12	0	0	12	0	0	5000	0	0	107	0	0	291	0	0	0	0	0	0	0	0	0	0	0	0
ENSSSCG00000002883	DMKN	protein_coding	0	0	5000	0	0	1917	0	0	12842	0	0	10925	0	0	42	0	0	40	0	0	5000	0	0	255	0	0	0	0	0	0	0	0	0	0	0	0	0	0	0
ENSSSCG00000002884	LSR	protein_coding	0	0	5000	0	0	1115	0	0	9947	0	0	8832	0	0	6	0	0	6	0	0	5000	0	0	1	0	0	286	0	0	0	0	0	0	0	0	0	0	0	0
ENSSSCG00000002885	USF2	protein_coding	0	0	5000	0	0	1784	0	0	9208	0	0	7424	0	0	18	0	0	18	0	0	5000	0	0	682	0	0	61	0	0	0	0	0	0	0	0	0	0	0	0
ENSSSCG00000002886	HAMP	protein_coding	0	0	5000	0	0	633	0	0	1677	0	0	1044	0	0	4	0	0	4	0	0	5000	0	0	77	0	0	307	0	0	0	0	0	0	0	0	0	0	0	0
ENSSSCG00000002887	MAG	protein_coding	0	0	5000	0	0	1262	0	0	4279	0	0	3017	0	0	6	0	0	6	0	0	5000	0	0	23	0	0	0	0	0	0	0	0	0	0	0	0	0	0	0
ENSSSCG00000002888	GAPDHS	protein_coding	0	0	5000	0	0	1086	0	0	9280	0	0	8194	0	0	18	0	0	18	0	0	5000	0	0	0	0	0	0	0	0	0	0	0	0	0	0	0	0	0	0
ENSSSCG00000002889	SBSN	protein_coding	0	0	5000	0	0	603	0	0	1089	0	0	486	0	0	2	0	0	2	0	0	5000	0	0	0	0	0	0	0	0	0	0	0	0	0	0	0	0	0	0
ENSSSCG00000002891	ENSSSCG00000002891	protein_coding	0	0	5000	0	0	981	0	0	981	0	0	0	0	0	0	0	0	0	0	0	5000	0	0	0	0	0	0	0	0	0	0	0	0	0	0	0	0	0	0
ENSSSCG00000002892	FFAR1	protein_coding	0	0	5000	0	0	903	0	0	903	0	0	0	0	0	0	0	0	0	0	0	5000	0	0	0	0	0	0	0	0	0	0	0	0	0	0	0	0	0	0
ENSSSCG00000002893	ENSSSCG00000002893	protein_coding	0	0	5000	0	0	3144	0	0	42673	0	0	39529	0	0	12	0	0	12	0	0	5000	0	0	2188	0	0	473	0	0	0	0	0	0	0	0	0	0	0	0
ENSSSCG00000002894	ENSSSCG00000002894	protein_coding	0	0	5000	0	0	880	0	0	4650	0	0	3770	0	0	6	0	0	6	0	0	5000	0	0	52	0	0	120	0	0	0	0	0	0	0	0	0	0	0	0
ENSSSCG00000002895	ENSSSCG00000002895	protein_coding	0	0	5000	0	0	8843	0	0	20371	0	0	11528	0	0	72	0	0	72	0	0	5000	0	0	314	0	0	354	0	0	0	0	0	0	0	0	0	0	0	0
ENSSSCG00000002896	U2AF1	protein_coding	0	0	5000	0	0	914	0	0	2196	0	0	1282	0	0	14	0	0	14	0	0	5000	0	0	189	0	0	26	0	0	0	0	0	0	0	0	0	0	0	0
ENSSSCG00000002898	LIN37	protein_coding	0	0	5000	0	0	2961	0	0	7913	0	0	4952	0	0	16	0	0	16	0	0	5000	0	0	1858	0	0	362	0	0	0	0	0	0	0	0	0	0	0	0
ENSSSCG00000002900	C19ORF55	protein_coding	0	0	5000	0	0	1395	0	0	8675	0	0	7280	0	0	30	0	0	30	0	0	5000	0	0	0	0	0	0	0	0	0	0	0	0	0	0	0	0	0	0
ENSSSCG00000002901	UPK1A	protein_coding	0	0	5000	0	0	774	0	0	8514	0	0	7740	0	0	12	0	0	12	0	0	5000	0	0	0	0	0	0	0	0	0	0	0	0	0	0	0	0	0	0
ENSSSCG00000002902	ATP4A	protein_coding	0	0	5000	0	0	2640	0	0	9686	0	0	7046	0	0	32	0	0	32	0	0	5000	0	0	0	0	0	33	0	0	0	0	0	0	0	0	0	0	0	0
ENSSSCG00000002903	ENSSSCG00000002903	protein_coding	0	0	5000	0	0	336	0	0	703	0	0	367	0	0	2	0	0	2	0	0	5000	0	0	0	0	0	0	0	0	0	0	0	0	0	0	0	0	0	0
ENSSSCG00000002904	HAUS5	protein_coding	0	0	5000	0	0	4621	0	0	14115	0	0	9494	0	0	36	0	0	36	0	0	5000	0	0	2651	0	0	68	0	0	0	0	0	0	0	0	0	0	0	0
ENSSSCG00000002905	RBM42	protein_coding	0	0	5000	0	0	1802	0	0	9056	0	0	7254	0	0	18	0	0	18	0	0	5000	0	0	234	0	0	134	0	0	0	0	0	0	0	0	0	0	0	0
ENSSSCG00000002906	ETV2	protein_coding	0	0	5000	0	0	879	0	0	1814	0	0	935	0	0	13	0	0	13	0	0	5000	0	0	0	0	0	0	0	0	0	0	0	0	0	0	0	0	0	0
ENSSSCG00000002907	COX6B	protein_coding	0	0	5000	0	0	633	0	0	10398	0	0	9765	0	0	6	0	0	6	0	0	5000	0	0	250	0	0	122	0	0	0	0	0	0	0	0	0	0	0	0
ENSSSCG00000002908	ZBTB32	protein_coding	0	0	5000	0	0	1903	0	0	3654	0	0	1751	0	0	10	0	0	10	0	0	5000	0	0	307	0	0	162	0	0	0	0	0	0	0	0	0	0	0	0
ENSSSCG00000002910	ALKBH6	protein_coding	0	0	5000	0	0	1117	0	0	5414	0	0	4297	0	0	12	0	0	12	0	0	5000	0	0	196	0	0	204	0	0	0	0	0	0	0	0	0	0	0	0
ENSSSCG00000002913	PRODH2	protein_coding	0	0	5000	0	0	1463	0	0	14046	0	0	12583	0	0	18	0	0	18	0	0	5000	0	0	80	0	0	0	0	0	0	0	0	0	0	0	0	0	0	0
ENSSSCG00000002914	NPHS1	protein_coding	0	0	5000	0	0	641	0	0	1276	0	0	635	0	0	6	0	0	6	0	0	5000	0	0	1	0	0	103	0	0	0	0	0	0	0	0	0	0	0	0
ENSSSCG00000002915	KIRREL2	protein_coding	0	0	5000	0	0	2136	0	0	7503	0	0	5367	0	0	28	0	0	28	0	0	5000	0	0	0	0	0	0	0	0	0	0	0	0	0	0	0	0	0	0
ENSSSCG00000002916	APLP1	protein_coding	0	0	5000	0	0	456	0	0	2207	0	0	1751	0	0	6	0	0	6	0	0	5000	0	0	16	0	0	56	0	0	0	0	0	0	0	0	0	0	0	0
ENSSSCG00000002917	NFKBID	protein_coding	0	0	5000	0	0	2256	0	0	6656	0	0	4400	0	0	18	0	0	18	0	0	5000	0	0	996	0	0	273	0	0	0	0	0	0	0	0	0	0	0	0
ENSSSCG00000002918	HCST	protein_coding	0	0	5000	0	0	455	0	0	1514	0	0	1059	0	0	6	0	0	6	0	0	5000	0	0	117	0	0	98	0	0	0	0	0	0	0	0	0	0	0	0
ENSSSCG00000002919	TYROBP	protein_coding	0	0	5000	0	0	531	0	0	3312	0	0	2781	0	0	8	0	0	8	0	0	5000	0	0	159	0	0	45	0	0	0	0	0	0	0	0	0	0	0	0
ENSSSCG00000002921	CLIP3	protein_coding	0	0	5000	0	0	3252	0	0	13836	0	0	10584	0	0	34	0	0	35	0	0	5000	0	0	1502	0	0	0	0	0	0	0	0	0	0	0	0	0	0	0
ENSSSCG00000002922	THAP8	protein_coding	0	0	5000	0	0	837	0	0	11032	0	0	10195	0	0	6	0	0	6	0	0	5000	0	0	0	0	0	15	0	0	0	0	0	0	0	0	0	0	0	0
ENSSSCG00000002923	WDR62	protein_coding	0	0	5000	0	0	4783	0	0	54820	0	0	50037	0	0	62	0	0	62	0	0	5000	0	0	64	0	0	93	0	0	0	0	0	0	0	0	0	0	0	0
ENSSSCG00000002925	POLR2I	protein_coding	0	0	5000	0	0	1358	0	0	2106	0	0	748	0	0	10	0	0	10	0	0	5000	0	0	149	0	0	831	0	0	0	0	0	0	0	0	0	0	0	0
ENSSSCG00000002926	CKAP1	protein_coding	1	0	5000	0	0	972	0	0	10088	0	0	9116	0	0	10	0	0	10	0	0	5000	0	0	158	0	0	79	0	0	0	1	0	0	0	0	0	0	0	0
ENSSSCG00000002927	LRFN3	protein_coding	0	0	5000	0	0	2086	0	0	5395	0	0	3309	0	0	2	0	0	2	0	0	5000	0	0	183	0	0	16	0	0	0	0	0	0	0	0	0	0	0	0
ENSSSCG00000002929	SYNE4	protein_coding	0	0	5000	0	0	1191	0	0	4281	0	0	3090	0	0	15	0	0	15	0	0	5000	0	0	0	0	0	0	0	0	0	0	0	0	0	0	0	0	0	0
ENSSSCG00000002930	ZNF260	protein_coding	0	0	5000	0	0	1230	0	0	1230	0	0	0	0	0	0	0	0	0	0	0	5000	0	0	0	0	0	0	0	0	0	0	0	0	0	0	0	0	0	0
ENSSSCG00000002931	ZNF565	protein_coding	0	0	5000	0	0	1620	0	0	13768	0	0	12148	0	0	8	0	0	8	0	0	5000	0	0	0	0	0	0	0	0	0	0	0	0	0	0	0	0	0	0
ENSSSCG00000002932	ZNF567	protein_coding	0	0	5000	0	0	2811	0	0	28317	0	0	25506	0	0	10	0	0	10	0	0	5000	0	0	617	0	0	241	0	0	0	0	0	0	0	0	0	0	0	0
ENSSSCG00000002933	ZNF382	protein_coding	0	0	5000	0	0	1764	0	0	11871	0	0	10107	0	0	6	0	0	6	0	0	5000	0	0	0	0	0	0	0	0	0	0	0	0	0	0	0	0	0	0
ENSSSCG00000002935	ZNF568	protein_coding	0	0	5000	0	0	2691	0	0	27287	0	0	24596	0	0	12	0	0	12	0	0	5000	0	0	0	0	0	750	0	0	0	0	0	0	0	0	0	0	0	0
ENSSSCG00000002936	ZNF829	protein_coding	0	0	5000	0	0	1895	0	0	12650	0	0	10755	0	0	8	0	0	8	0	0	5000	0	0	324	0	0	320	0	0	0	0	0	0	0	0	0	0	0	0
ENSSSCG00000002937	ZNF420	protein_coding	0	0	5000	0	0	2034	0	0	61185	0	0	59151	0	0	2	0	0	2	0	0	5000	0	0	0	0	0	0	0	0	0	0	0	0	0	0	0	0	0	0
ENSSSCG00000002938	ENSSSCG00000002938	protein_coding	0	0	5000	0	0	2960	1	0	54126	1	0	51166	0	0	16	0	0	16	0	0	5000	0	0	0	0	0	257	0	0	0	0	0	0	1	0	0	0	0	0
ENSSSCG00000002941	ENSSSCG00000002941	protein_coding	0	0	5000	0	0	298	0	0	5685	0	0	5387	0	0	4	0	0	4	0	0	5000	0	0	1	0	0	0	0	0	0	0	0	0	0	0	0	0	0	0
ENSSSCG00000002944	ENSSSCG00000002944	protein_coding	0	0	5000	0	0	1335	0	0	1335	0	0	0	0	0	0	0	0	0	0	0	5000	0	0	0	0	0	0	0	0	0	0	0	0	0	0	0	0	0	0
ENSSSCG00000002950	ENSSSCG00000002950	protein_coding	0	0	5000	0	0	3359	0	0	71126	0	0	67767	0	0	24	0	0	24	0	0	5000	0	0	402	0	0	440	0	0	0	0	0	0	0	0	0	0	0	0
ENSSSCG00000002952	YIF1B	protein_coding	0	0	5000	0	0	2772	0	0	12252	0	0	9480	0	0	14	0	0	14	0	0	5000	0	0	1833	0	0	0	0	0	0	0	0	0	0	0	0	0	0	0
ENSSSCG00000002953	C19ORF33	protein_coding	0	0	5000	0	0	348	0	0	694	0	0	346	0	0	10	0	0	10	0	0	5000	0	0	0	0	0	0	0	0	0	0	0	0	0	0	0	0	0	0
ENSSSCG00000002954	SPINT2	protein_coding	0	0	5000	0	0	660	0	0	9128	0	0	8468	0	0	10	0	0	10	0	0	5000	0	0	0	0	0	0	0	0	0	0	0	0	0	0	0	0	0	0
ENSSSCG00000002955	CATSPERG	protein_coding	0	0	5000	0	0	3450	0	0	29307	0	0	25857	0	0	54	0	0	54	0	0	5000	0	0	0	0	0	0	0	0	0	0	0	0	0	0	0	0	0	0
ENSSSCG00000002956	PSMD8	protein_coding	0	0	5000	0	0	1923	0	0	7506	0	0	5583	0	0	12	0	0	12	0	0	5000	0	0	445	0	0	422	0	0	0	0	0	0	0	0	0	0	0	0
ENSSSCG00000002957	GGN	protein_coding	0	0	5000	0	0	2022	0	0	2910	0	0	888	0	0	2	0	0	2	0	0	5000	0	0	0	0	0	0	0	0	0	0	0	0	0	0	0	0	0	0
ENSSSCG00000002959	FAM98C	protein_coding	0	0	5000	0	0	1123	0	0	3908	0	0	2785	0	0	14	0	0	14	0	0	5000	0	0	0	0	0	49	0	0	0	0	0	0	0	0	0	0	0	0
ENSSSCG00000002960	RASGRP4	protein_coding	0	0	5000	0	0	2028	0	0	12307	0	0	10279	0	0	32	0	0	32	0	0	5000	0	0	0	0	0	0	0	0	0	0	0	0	0	0	0	0	0	0
ENSSSCG00000002961	RYR1	protein_coding	0	0	5000	0	0	15381	4	0	119867	4	0	104486	0	0	208	0	0	208	0	0	5000	0	0	141	0	0	2127	0	0	0	0	0	0	4	0	0	0	0	0
ENSSSCG00000002962	MAP4K1	protein_coding	0	0	5000	0	0	2636	0	0	66495	0	0	63859	0	0	62	0	0	62	0	0	5000	0	0	0	0	0	146	0	0	0	0	0	0	0	0	0	0	0	0
ENSSSCG00000002963	EIF3K	protein_coding	0	0	5000	0	0	772	0	0	12687	0	0	11915	0	0	14	0	0	14	0	0	5000	0	0	37	0	0	78	0	0	0	0	0	0	0	0	0	0	0	0
ENSSSCG00000002965	ACTN4	protein_coding	1	0	5000	0	0	2825	0	0	79538	0	0	76713	0	0	40	0	0	40	0	0	5000	0	0	0	0	0	182	0	0	0	1	0	0	0	0	0	0	0	0
ENSSSCG00000002967	CAPN12	protein_coding	0	0	5000	0	0	2157	1	0	13175	1	0	11018	0	0	40	0	0	40	0	0	5000	0	0	0	0	0	0	0	0	0	0	0	0	1	0	0	0	0	0
ENSSSCG00000002968	ENSSSCG00000002968	protein_coding	0	0	5000	0	0	846	13	0	3988	13	0	3142	0	0	8	0	0	8	0	0	5000	0	0	0	0	0	0	0	0	0	0	0	0	13	0	0	0	0	0
ENSSSCG00000002969	ENSSSCG00000002969	protein_coding	0	0	5000	0	0	774	0	0	6796	0	0	6022	0	0	12	0	0	12	0	0	5000	0	0	0	0	0	0	0	0	0	0	0	0	0	0	0	0	0	0
ENSSSCG00000002971	ENSSSCG00000002971	protein_coding	0	0	5000	0	0	1314	2	0	17750	2	0	16436	0	0	22	0	0	22	0	0	5000	0	0	0	0	0	0	0	0	0	0	0	0	2	0	0	0	0	0
ENSSSCG00000002972	FBXO17	protein_coding	1	0	5000	0	0	1578	0	0	9604	0	0	8026	0	0	30	0	0	30	0	0	5000	0	0	0	0	0	45	0	0	0	1	0	0	0	0	0	0	0	0
ENSSSCG00000002976	C10orf120	protein_coding	0	0	5000	0	0	666	0	0	1909	0	0	1243	0	0	6	0	0	6	0	0	5000	0	0	0	0	0	27	0	0	0	0	0	0	0	0	0	0	0	0
ENSSSCG00000002977	SPMI	protein_coding	0	0	5000	0	0	414	0	0	6405	0	0	5991	0	0	8	0	0	8	0	0	5000	0	0	0	0	0	0	0	0	0	0	0	0	0	0	0	0	0	0
ENSSSCG00000002978	PSP1_PIG	protein_coding	0	0	5000	0	0	399	0	0	5724	0	0	5325	0	0	6	0	0	6	4	0	5000	0	0	0	0	0	0	0	0	0	0	0	0	0	0	0	4	0	0
ENSSSCG00000002979	PSP-II	protein_coding	0	0	5000	0	0	414	0	0	7218	0	0	6804	0	0	8	0	0	8	0	0	5000	0	0	0	0	0	0	0	0	0	0	0	0	0	0	0	0	0	0
ENSSSCG00000002980	AWN	protein_coding	0	0	5000	0	0	261	0	0	1363	0	0	1102	0	0	2	0	0	2	0	0	5000	0	0	0	0	0	0	0	0	0	0	0	0	0	0	0	0	0	0
ENSSSCG00000002981	CUZD1	protein_coding	0	0	5000	0	0	2985	8	0	24202	8	0	21217	0	0	34	0	0	34	0	0	5000	0	0	375	0	0	0	0	0	0	0	0	0	8	0	0	0	0	0
ENSSSCG00000002983	LGALS13	protein_coding	0	0	5000	0	0	632	0	0	4812	0	0	4180	0	0	6	0	0	6	0	0	5000	0	0	126	0	0	89	0	0	0	0	0	0	0	0	0	0	0	0
ENSSSCG00000002984	ENSSSCG00000002984	protein_coding	0	0	5000	0	0	408	0	0	3181	0	0	2773	0	0	8	0	0	8	0	0	5000	0	0	0	0	0	0	0	0	0	0	0	0	0	0	0	0	0	0
ENSSSCG00000002985	LEUTX	protein_coding	0	0	5000	0	0	489	0	0	2341	0	0	1852	0	0	2	0	0	2	0	0	5000	0	0	0	0	0	0	0	0	0	0	0	0	0	0	0	0	0	0
ENSSSCG00000002986	SEPW1	protein_coding	0	0	5000	0	0	1217	0	0	5014	0	0	3797	0	0	12	0	0	12	0	0	5000	0	0	148	0	0	40	0	0	0	0	0	0	0	0	0	0	0	0
ENSSSCG00000002987	ENSSSCG00000002987	protein_coding	0	0	5000	0	0	1803	0	0	7496	0	0	5693	0	0	20	0	0	20	0	0	5000	0	0	0	0	0	0	0	0	0	0	0	0	0	0	0	0	0	0
ENSSSCG00000002988	ZNF546	protein_coding	0	0	5000	0	0	2435	0	0	6819	0	0	4384	0	0	6	0	0	6	0	0	5000	0	0	35	0	0	0	0	0	0	0	0	0	0	0	0	0	0	0
ENSSSCG00000002989	AKT2	protein_coding	0	0	5000	0	0	1873	0	0	44831	0	0	42958	0	0	28	0	0	28	0	0	5000	0	0	12	0	0	427	0	0	0	0	0	0	0	0	0	0	0	0
ENSSSCG00000002990	CNTD2	protein_coding	0	0	5000	0	0	861	0	0	3313	0	0	2452	0	0	8	0	0	8	0	0	5000	0	0	0	0	0	0	0	0	0	0	0	0	0	0	0	0	0	0
ENSSSCG00000002991	TTC9B	protein_coding	0	0	5000	0	0	708	0	0	2073	0	0	1365	0	0	4	0	0	4	0	0	5000	0	0	0	0	0	0	0	0	0	0	0	0	0	0	0	0	0	0
ENSSSCG00000002993	CYP2A6	protein_coding	0	0	190	0	0	1218	0	0	5689	0	0	4471	0	0	14	0	0	14	0	0	5000	0	0	0	0	0	81	0	0	0	0	0	0	0	0	0	0	0	0
ENSSSCG00000002994	CYP2F1	protein_coding	0	0	5000	0	0	984	0	0	5061	0	0	4077	0	0	10	0	0	10	0	0	5000	0	0	0	0	0	0	0	0	0	0	0	0	0	0	0	0	0	0
ENSSSCG00000002995	EGLN2	protein_coding	0	0	5000	0	0	1511	0	0	8468	0	0	6957	0	0	10	0	0	10	0	0	5000	0	0	0	0	0	302	0	0	0	0	0	0	0	0	0	0	0	0
ENSSSCG00000002996	RAB4B	protein_coding	0	0	5000	0	0	1283	0	0	10691	0	0	9408	0	0	14	0	0	14	0	0	5000	0	0	400	0	0	241	0	0	0	0	0	0	0	0	0	0	0	0
ENSSSCG00000002997	MIA	protein_coding	0	0	5000	0	0	393	0	0	1442	0	0	1049	0	0	6	0	0	6	0	0	5000	0	0	0	0	0	0	0	0	0	0	0	0	0	0	0	0	0	0
ENSSSCG00000002998	SNRPA	protein_coding	0	0	5000	0	0	1372	0	0	11503	0	0	10131	0	0	12	0	0	12	0	0	5000	0	0	216	0	0	307	0	0	0	0	0	0	0	0	0	0	0	0
[truncated: 23,010 more rows]

## Sheet: BH only_snp_summary.genes
#GeneId	GeneName	BioType	Bases affected (DOWNSTREAM)	Total score (DOWNSTREAM)	Length (DOWNSTREAM)	Bases affected (EXON)	Total score (EXON)	Length (EXON)	Bases affected (GENE)	Total score (GENE)	Length (GENE)	Bases affected (INTRON)	Total score (INTRON)	Length (INTRON)	Bases affected (SPLICE_SITE_ACCEPTOR)	Total score (SPLICE_SITE_ACCEPTOR)	Length (SPLICE_SITE_ACCEPTOR)	Bases affected (SPLICE_SITE_DONOR)	Total score (SPLICE_SITE_DONOR)	Length (SPLICE_SITE_DONOR)	Bases affected (UPSTREAM)	Total score (UPSTREAM)	Length (UPSTREAM)	Bases affected (UTR_3_PRIME)	Total score (UTR_3_PRIME)	Length (UTR_3_PRIME)	Bases affected (UTR_5_PRIME)	Total score (UTR_5_PRIME)	Length (UTR_5_PRIME)	Count (DOWNSTREAM)	Count (EXON)	Count (INTRON)	Count (NON_SYNONYMOUS_CODING)	Count (SPLICE_SITE_ACCEPTOR)	Count (SPLICE_SITE_DONOR)	Count (START_GAINED)	Count (START_LOST)	Count (STOP_GAINED)	Count (STOP_LOST)	Count (SYNONYMOUS_CODING)	Count (SYNONYMOUS_STOP)	Count (UPSTREAM)	Count (UTR_3_PRIME)	Count (UTR_5_PRIME)
ENSSSCG00000000001	ENSSSCG00000000001	protein_coding	4	0	5000	0	0	1586	15	0	7667	15	0	6081	0	0	20	0	0	20	0	0	5000	0	0	0	0	0	35	4	0	15	0	0	0	0	0	0	0	0	0	0	0	0
ENSSSCG00000000002	GTSE1	protein_coding	17	0	5000	3	0	3495	43	0	19416	35	0	15921	0	0	22	0	0	22	2	0	5000	5	0	383	0	0	955	17	0	35	1	0	0	0	0	0	0	2	0	2	5	0
ENSSSCG00000000003	TTC38	protein_coding	6	0	5000	0	0	2274	6	0	22517	6	0	20243	0	0	26	0	0	26	1	0	5000	0	0	857	0	0	7	6	0	6	0	0	0	0	0	0	0	0	0	1	0	0
ENSSSCG00000000004	PKDREJ	protein_coding	13	0	5000	1	0	6486	1	0	7220	0	0	734	0	0	2	0	0	2	0	0	5000	0	0	0	0	0	0	13	0	0	1	0	0	0	0	0	0	0	0	0	0	0
ENSSSCG00000000005	C22ORF40	protein_coding	3	0	5000	0	0	904	32	0	7586	30	0	6682	0	0	6	0	0	6	13	0	5000	2	0	458	0	0	74	3	0	30	0	0	0	0	0	0	0	0	0	13	2	0
ENSSSCG00000000006	PPARA	protein_coding	4	0	5000	2	0	1927	119	0	63512	116	0	61585	0	0	14	0	0	14	18	0	5000	0	0	0	1	0	520	4	0	116	0	0	0	0	0	0	0	2	0	18	0	1
ENSSSCG00000000007	TRMU	protein_coding	0	0	5000	0	0	3198	17	0	13658	11	0	10460	0	0	18	0	0	18	5	0	5000	6	0	2013	0	0	0	0	0	11	0	0	0	0	0	0	0	0	0	5	6	0
ENSSSCG00000000010	FBLN1	protein_coding	2	0	5000	1	0	2293	82	0	87074	81	0	84781	0	0	32	0	0	32	5	0	5000	0	0	0	0	0	163	2	0	81	0	0	0	0	0	0	0	1	0	5	0	0
ENSSSCG00000000011	ENSSSCG00000000011	protein_coding	0	0	5000	0	0	1027	0	0	10144	0	0	9117	0	0	8	0	0	8	1	0	5000	0	0	283	0	0	0	0	0	0	0	0	0	0	0	0	0	0	0	1	0	0
ENSSSCG00000000013	ENSSSCG00000000013	protein_coding	9	0	5000	0	0	4073	67	0	70715	67	0	66642	0	0	58	0	0	58	0	0	5000	0	0	371	0	0	0	9	0	67	0	0	0	0	0	0	0	0	0	0	0	0
ENSSSCG00000000014	FAM118A	protein_coding	2	0	5000	2	0	1394	17	0	21031	13	0	19637	0	0	16	0	0	16	9	0	5000	0	0	0	2	0	320	2	0	13	0	0	0	0	0	0	0	2	0	9	0	2
ENSSSCG00000000015	UPK3A	protein_coding	7	0	5000	0	0	858	27	0	49278	27	0	48420	0	0	10	0	0	10	15	0	5000	0	0	0	0	0	0	7	0	27	0	0	0	0	0	0	0	0	0	15	0	0
ENSSSCG00000000016	KIAA0930	protein_coding	0	0	5000	0	0	1227	0	0	10000	0	0	8773	0	0	26	0	0	28	0	0	2092	0	0	0	0	0	0	0	0	0	0	0	0	0	0	0	0	0	0	0	0	0
ENSSSCG00000000017	ENSSSCG00000000017	protein_coding	6	0	5000	0	0	2374	2	0	40953	2	0	38579	0	0	28	0	0	28	0	0	5000	0	0	52	0	0	0	6	0	2	0	0	0	0	0	0	0	0	0	0	0	0
ENSSSCG00000000018	ENSSSCG00000000018	protein_coding	0	0	5000	0	0	2670	8	0	11761	8	0	9091	0	0	17	0	0	17	3	0	5000	0	0	1233	0	0	0	0	0	8	0	0	0	0	0	0	0	0	0	3	0	0
ENSSSCG00000000019	NUP50	protein_coding	2	0	5000	1	0	1410	12	0	14000	11	0	12590	0	0	12	0	0	12	10	0	5000	0	0	0	0	0	0	2	0	11	1	0	0	0	0	0	0	0	0	10	0	0
ENSSSCG00000000020	PHF21B	protein_coding	15	0	5000	0	0	1353	87	0	30016	87	0	28663	0	0	20	0	0	20	14	0	5000	0	0	0	0	0	0	15	0	87	0	0	0	0	0	0	0	0	0	14	0	0
ENSSSCG00000000021	ARHGAP8	protein_coding	44	0	5000	2	0	1568	120	0	35683	118	0	34115	0	0	22	0	0	22	24	0	5000	0	0	86	0	0	21	44	0	118	0	0	0	0	0	0	0	2	0	24	0	0
ENSSSCG00000000022	LDOC1L	protein_coding	10	0	5000	2	0	720	2	0	720	0	0	0	0	0	0	0	0	0	8	0	5000	0	0	0	0	0	0	10	0	0	0	0	0	0	0	0	0	2	0	8	0	0
ENSSSCG00000000023	KIAA1644	protein_coding	0	0	5000	0	0	648	131	0	45369	131	0	44721	0	0	6	0	0	6	0	0	5000	0	0	3	0	0	51	0	0	131	0	0	0	0	0	0	0	0	0	0	0	0
ENSSSCG00000000024	PARVB	protein_coding	54	0	5000	3	0	884	105	0	33044	102	0	32160	0	0	18	0	0	18	1	0	5000	0	0	0	0	0	53	54	0	102	1	0	0	0	0	0	0	2	0	1	0	0
ENSSSCG00000000025	PARVG	protein_coding	0	0	5000	0	0	1305	73	0	24284	73	0	22979	0	0	26	0	0	26	19	0	5000	0	0	216	0	0	96	0	0	73	0	0	0	0	0	0	0	0	0	19	0	0
ENSSSCG00000000026	SULT4A1	protein_coding	1	0	5000	0	0	1014	8	0	23965	8	0	22951	0	0	12	0	0	12	13	0	5000	0	0	0	0	0	159	1	0	8	0	0	0	0	0	0	0	0	0	13	0	0
ENSSSCG00000000028	EFCAB6	protein_coding	36	0	5000	6	0	4562	935	0	220264	929	0	215702	0	0	66	0	0	66	19	0	5000	0	0	77	0	0	0	36	0	929	5	0	0	0	0	0	0	1	0	19	0	0
ENSSSCG00000000029	SCUBE1	protein_coding	4	0	5000	1	0	7446	142	0	63623	135	0	56177	0	0	36	0	0	36	3	0	5000	6	0	4831	0	0	41	4	0	135	0	0	0	0	0	0	0	1	0	3	6	0
ENSSSCG00000000031	MCAT	protein_coding	11	0	5000	1	0	1970	32	0	8577	24	0	6607	0	0	6	0	0	6	2	0	5000	7	0	743	0	0	72	11	0	24	0	0	0	0	0	0	0	1	0	2	7	0
ENSSSCG00000000033	BZRP	protein_coding	0	0	5000	2	0	799	38	0	11878	35	0	11079	0	0	6	0	0	6	8	0	5000	1	0	221	0	0	68	0	0	35	1	0	0	0	0	0	0	1	0	8	1	0
ENSSSCG00000000034	ENSSSCG00000000034	protein_coding	17	0	5000	1	0	2248	28	0	16554	27	0	14306	0	0	26	0	0	26	1	0	5000	0	0	0	0	0	289	17	0	27	0	0	0	0	0	0	0	1	0	1	0	0
ENSSSCG00000000035	TTLL1	protein_coding	6	0	5000	0	0	1673	102	0	34221	102	0	32548	0	0	22	0	0	22	13	0	5000	0	0	150	0	0	251	6	0	102	0	0	0	0	0	0	0	0	0	13	0	0
ENSSSCG00000000036	PACSIN2	protein_coding	17	0	5000	1	0	3339	109	0	37902	107	0	34563	0	0	18	0	0	18	14	0	5000	1	0	1744	0	0	134	17	0	107	0	0	0	0	0	0	0	1	0	14	1	0
ENSSSCG00000000037	ARFGAP3	protein_coding	16	0	5000	1	0	2786	338	0	130449	336	0	127663	0	0	30	0	0	30	20	0	5000	1	0	1080	0	0	131	16	0	336	0	0	0	0	0	0	0	1	0	20	1	0
ENSSSCG00000000038	CYB5R3	protein_coding	0	0	5000	1	0	1954	26	0	17675	25	0	15721	0	0	16	0	0	16	5	0	5000	0	0	1030	0	0	0	0	0	25	0	0	0	0	0	0	0	1	0	5	0	0
ENSSSCG00000000039	POLDIP3	protein_coding	28	0	5000	0	0	1902	2	0	10795	2	0	8893	0	0	10	0	0	10	22	0	5000	0	0	572	0	0	313	28	0	2	0	0	0	0	0	0	0	0	0	22	0	0
ENSSSCG00000000040	2014-09-03	protein_coding	1	0	5000	0	0	2656	39	0	22777	39	0	20121	0	0	20	0	0	20	8	0	5000	0	0	1296	0	0	283	1	0	39	0	0	0	0	0	0	0	0	0	8	0	0
ENSSSCG00000000041	WBP2NL	protein_coding	0	0	5030	0	0	1095	5	0	23665	5	0	22570	0	0	14	0	0	12	1	0	5000	0	0	0	0	0	0	0	0	5	0	0	0	0	0	0	0	0	0	1	0	0
ENSSSCG00000000042	NAGA	protein_coding	4	0	5000	0	0	1918	3	0	8206	3	0	6288	0	0	16	0	0	16	0	0	5000	0	0	614	0	0	68	4	0	3	0	0	0	0	0	0	0	0	0	0	0	0
ENSSSCG00000000045	NDUFA6	protein_coding	2	0	5000	0	0	1214	2	0	5582	2	0	4368	0	0	4	0	0	4	0	0	5000	0	0	821	0	0	0	2	0	2	0	0	0	0	0	0	0	0	0	0	0	0
ENSSSCG00000000046	CYP2D6	protein_coding	17	0	5000	6	0	1649	26	0	4651	18	0	3002	0	0	16	0	0	16	13	0	5000	2	0	73	0	0	73	17	0	18	2	0	0	0	0	0	0	4	0	13	2	0
ENSSSCG00000000047	NDUFA6	protein_coding	8	0	5000	0	0	570	27	0	139710	27	0	139140	0	0	6	0	0	6	0	0	5000	0	0	183	0	0	0	8	0	27	0	0	0	0	0	0	0	0	0	0	0	0
ENSSSCG00000000050	NAGA	protein_coding	1	0	5000	1	0	1236	0	0	7414	0	0	6178	0	0	16	0	0	16	0	0	5000	0	0	0	0	0	0	1	0	0	0	0	0	0	0	0	0	1	0	0	0	0
ENSSSCG00000000056	ENSSSCG00000000056	protein_coding	0	0	5000	0	0	1878	0	0	2032	0	0	154	0	0	4	0	0	4	5	0	5000	0	0	0	0	0	0	0	0	0	0	0	0	0	0	0	0	0	0	5	0	0
ENSSSCG00000000057	C22ORF46	protein_coding	0	0	5000	0	0	741	0	0	2990	3	0	2249	0	0	2	0	0	2	6	0	5000	0	0	0	0	0	0	0	0	3	0	0	0	0	0	0	0	0	0	6	0	0
ENSSSCG00000000058	NHP2L1	protein_coding	0	0	5000	0	0	1598	15	0	9036	13	0	7438	0	0	4	0	0	6	11	0	10000	2	0	954	1	0	254	0	0	13	0	0	0	0	0	0	0	0	0	11	2	1
ENSSSCG00000000059	XRCC6	protein_coding	17	0	5000	5	0	2075	78	0	25844	97	0	23769	0	0	26	0	0	26	6	0	5000	0	0	216	0	0	38	17	0	97	0	0	0	0	0	0	0	5	0	6	0	0
ENSSSCG00000000060	PPPDE2	protein_coding	20	0	5000	0	0	921	31	0	22819	37	0	21898	0	0	10	0	0	10	24	0	5000	0	0	222	0	0	192	20	0	37	0	0	0	0	0	0	0	0	0	24	0	0
ENSSSCG00000000061	PMM1	protein_coding	6	0	5000	1	0	1533	15	0	10924	14	0	9391	0	0	14	0	0	14	4	0	5000	0	0	412	0	0	332	6	0	14	0	0	0	0	0	0	0	1	0	4	0	0
ENSSSCG00000000062	CSDC2	protein_coding	5	0	5000	0	0	1248	0	0	3040	5	0	1792	0	0	4	0	0	4	16	0	5000	1	0	650	0	0	136	5	0	5	0	0	0	0	0	0	0	0	0	16	1	0
ENSSSCG00000000063	POLR3H	protein_coding	9	0	5000	2	0	2833	98	0	14961	78	0	12128	0	0	10	0	0	10	26	0	5000	17	0	1814	1	0	404	9	0	78	0	0	0	0	0	0	0	2	0	26	17	1
ENSSSCG00000000064	ACO2	protein_coding	41	0	5000	2	0	3969	56	0	28256	55	0	24287	0	0	32	0	0	32	10	0	5000	2	0	1656	0	0	0	41	0	55	0	0	0	0	0	0	0	2	0	10	2	0
ENSSSCG00000000066	L3MBTL2	protein_coding	19	0	5000	1	0	6991	37	0	23977	30	0	16986	0	0	32	0	0	32	3	0	5000	6	0	4745	0	0	122	19	0	30	0	0	0	0	0	0	0	1	0	3	6	0
ENSSSCG00000000067	CHADL	protein_coding	5	0	5000	4	0	2504	0	0	4721	10	0	2217	0	0	8	0	0	8	5	0	5000	1	0	230	0	0	0	5	0	10	3	0	0	0	0	0	0	1	0	5	1	0
ENSSSCG00000000068	EP300	protein_coding	15	0	5000	2	0	8474	90	0	81859	87	0	73385	0	0	70	0	0	70	13	0	10000	1	0	1098	0	0	0	15	0	87	0	0	0	0	0	0	0	2	0	13	1	0
ENSSSCG00000000071	ST13	protein_coding	9	0	5000	0	0	1673	18	0	32666	18	0	30993	0	0	22	0	0	22	4	0	5000	0	0	449	0	0	114	9	0	18	0	0	0	0	0	0	0	0	0	4	0	0
ENSSSCG00000000072	SLC25A17	protein_coding	9	0	5000	0	0	1696	59	0	47247	56	0	45551	0	0	16	0	0	16	10	0	5000	3	0	622	0	0	147	9	0	56	0	0	0	0	0	0	0	0	0	10	3	0
ENSSSCG00000000073	RPL31	protein_coding	14	0	5000	6	0	375	4	0	375	0	0	0	0	0	0	0	0	0	7	0	5000	0	0	0	0	0	0	14	0	0	4	0	0	0	0	0	0	2	0	7	0	0
ENSSSCG00000000074	MCH-R1	protein_coding	7	0	5000	1	0	1062	2	0	2260	1	0	1198	0	0	2	0	0	2	3	0	5000	0	0	0	0	0	0	7	0	1	0	0	0	0	0	0	0	1	0	3	0	0
ENSSSCG00000000075	MKL1	protein_coding	4	0	5000	1	0	2754	25	0	17701	24	0	14947	0	0	22	0	0	22	2	0	5000	0	0	0	0	0	0	4	0	24	1	0	0	0	0	0	0	0	0	2	0	0
ENSSSCG00000000076	SGSM3	protein_coding	3	0	5000	1	0	2568	56	0	41381	53	0	38813	0	0	45	0	0	45	4	0	5000	0	0	0	2	0	330	3	0	53	0	0	0	0	0	0	0	1	0	4	0	2
ENSSSCG00000000077	ADSL	protein_coding	10	0	5000	1	0	1774	10	0	18017	9	0	16243	0	0	24	0	0	24	15	0	5000	0	0	245	0	0	74	10	0	9	0	0	0	0	0	0	0	1	0	15	0	0
ENSSSCG00000000078	ENSSSCG00000000078	protein_coding	1	0	5000	0	0	2436	102	0	134296	102	0	131860	0	0	56	0	0	56	0	0	5000	0	0	0	0	0	0	1	0	102	0	0	0	0	0	0	0	0	0	0	0	0
ENSSSCG00000000079	FAM83F	protein_coding	8	0	5000	1	0	1610	7	0	28566	6	0	26956	0	0	8	0	0	8	9	0	5000	0	0	0	0	0	68	8	0	6	1	0	0	0	0	0	0	0	0	9	0	0
ENSSSCG00000000080	GRAP2	protein_coding	10	0	5000	1	0	2122	85	0	68960	83	0	66838	0	0	14	0	0	14	21	0	5000	1	0	907	0	0	252	10	0	83	0	0	0	0	0	0	0	1	0	21	1	0
ENSSSCG00000000081	ENTHD1	protein_coding	2	0	5000	0	0	1827	160	0	95412	160	0	93585	0	0	10	0	0	10	9	0	5000	0	0	0	0	0	0	2	0	160	0	0	0	0	0	0	0	0	0	9	0	0
ENSSSCG00000000082	CACNA1I	protein_coding	3	0	5000	2	0	5927	134	0	64504	132	0	58577	0	0	70	0	0	70	9	0	5000	0	0	716	0	0	0	3	0	132	0	0	0	0	0	0	0	2	0	9	0	0
ENSSSCG00000000083	RPS19BP1	protein_coding	0	0	5000	0	0	961	2	0	3565	1	0	2604	0	0	6	0	0	6	10	0	5000	1	0	448	0	0	93	0	0	1	0	0	0	0	0	0	0	0	0	10	1	0
ENSSSCG00000000084	CREB2	protein_coding	8	0	5000	1	0	1410	1	0	2078	0	0	668	0	0	4	0	0	4	8	0	5000	0	0	80	0	0	283	8	0	0	0	0	0	0	0	0	0	1	0	8	0	0
ENSSSCG00000000086	MGAT3	protein_coding	3	0	5000	0	0	846	0	0	846	0	0	0	0	0	0	0	0	0	23	0	5000	0	0	0	0	0	0	3	0	0	0	0	0	0	0	0	0	0	0	23	0	0
ENSSSCG00000000087	TAB1	protein_coding	10	0	5000	1	0	2006	37	0	12233	31	0	10227	0	0	20	0	0	20	6	0	5000	5	0	491	0	0	0	10	0	31	1	0	0	0	0	0	0	0	0	6	5	0
ENSSSCG00000000089	RPL3	protein_coding	1	0	5000	0	0	1323	2	0	7071	11	0	5748	0	0	18	0	0	18	1	0	5000	0	0	57	0	0	54	1	0	11	0	0	0	0	0	0	0	0	0	1	0	0
ENSSSCG00000000090	CBX7	protein_coding	1	0	5000	0	0	756	19	0	14106	19	0	13350	0	0	10	0	0	10	1	0	5000	0	0	0	0	0	0	1	0	19	0	0	0	0	0	0	0	0	0	1	0	0
ENSSSCG00000000091	APOBEC3H	protein_coding	11	0	5000	1	0	1956	16	0	3449	2	0	1493	0	0	6	0	0	6	1	0	5000	13	0	1323	0	0	0	11	0	2	0	0	0	0	0	0	0	1	0	1	13	0
ENSSSCG00000000092	NPTXR	protein_coding	9	0	5000	1	0	1500	28	0	18752	27	0	17252	0	0	10	0	0	10	3	0	5000	0	0	0	0	0	9	9	0	27	1	0	0	0	0	0	0	0	0	3	0	0
ENSSSCG00000000093	DNAL4	protein_coding	1	0	5000	0	0	1324	4	0	4060	4	0	2736	0	0	4	0	0	4	6	0	5000	0	0	864	0	0	142	1	0	4	0	0	0	0	0	0	0	0	0	6	0	0
ENSSSCG00000000094	SUN2	protein_coding	0	0	5000	0	0	2242	21	0	15131	21	0	12889	0	0	32	0	0	32	5	0	5000	0	0	0	0	0	37	0	0	21	0	0	0	0	0	0	0	0	0	5	0	0
ENSSSCG00000000095	GTPBP1	protein_coding	2	0	5000	0	0	3510	14	0	23796	14	0	20286	0	0	24	0	0	24	0	0	5000	0	0	1454	0	0	22	2	0	14	0	0	0	0	0	0	0	0	0	0	0	0
ENSSSCG00000000096	JOSD1	protein_coding	4	0	5000	0	0	609	11	0	9464	11	0	8855	0	0	6	0	0	6	1	0	5000	0	0	0	0	0	0	4	0	11	0	0	0	0	0	0	0	0	0	1	0	0
ENSSSCG00000000097	TOMM22	protein_coding	1	0	5000	0	0	1090	0	0	1973	2	0	883	0	0	6	0	0	6	3	0	5000	0	0	649	0	0	12	1	0	2	0	0	0	0	0	0	0	0	0	3	0	0
ENSSSCG00000000103	DMC1	protein_coding	3	0	5000	0	0	1145	15	0	38075	15	0	36930	0	0	26	0	0	26	1	0	5000	0	0	0	0	0	122	3	0	15	0	0	0	0	0	0	0	0	0	1	0	0
ENSSSCG00000000104	DDX17	protein_coding	1	0	5000	1	0	2676	8	0	17364	7	0	14688	0	0	26	0	0	26	8	0	5000	0	0	0	0	0	468	1	0	7	0	0	0	0	0	0	0	1	0	8	0	0
ENSSSCG00000000105	KDELR3	protein_coding	2	0	5000	0	0	1685	8	0	10519	9	0	8834	0	0	8	0	0	8	4	0	5000	0	0	868	0	0	172	2	0	9	0	0	0	0	0	0	0	0	0	4	0	0
ENSSSCG00000000106	KCNJ4	protein_coding	10	0	5000	0	0	1344	0	0	1344	0	0	0	0	0	0	0	0	0	3	0	5000	0	0	0	0	0	0	10	0	0	0	0	0	0	0	0	0	0	0	3	0	0
ENSSSCG00000000107	CSNK1E	protein_coding	12	0	10000	0	0	3229	43	0	25654	43	0	22425	0	0	22	0	0	22	7	0	5000	0	0	1807	0	0	167	12	0	43	0	0	0	0	0	0	0	0	0	7	0	0
ENSSSCG00000000108	TMEM184B	protein_coding	0	0	5000	0	0	1441	90	0	46504	90	0	45063	0	0	16	0	0	16	3	0	5000	0	0	0	0	0	214	0	0	90	0	0	0	0	0	0	0	0	0	3	0	0
ENSSSCG00000000110	PLA2G6	protein_coding	3	0	5000	0	0	2695	72	0	63343	71	0	60648	0	0	32	0	0	32	10	0	5000	0	0	0	1	0	256	3	0	71	0	0	0	0	0	0	0	0	0	10	0	1
ENSSSCG00000000111	BAIAP2L2	protein_coding	2	0	5000	0	0	1750	2	0	12165	2	0	10415	0	0	18	0	0	18	0	0	5000	0	0	433	0	0	0	2	0	2	0	0	0	0	0	0	0	0	0	0	0	0
ENSSSCG00000000113	SLC16A8	protein_coding	3	0	5000	0	0	1446	1	0	4562	2	0	3116	0	0	8	0	0	8	2	0	5000	0	0	0	0	0	0	3	0	2	0	0	0	0	0	0	0	0	0	2	0	0
ENSSSCG00000000114	PICK1	protein_coding	2	0	5000	0	0	2109	21	0	16848	21	0	14739	0	0	22	0	0	22	6	0	5000	0	0	792	0	0	63	2	0	21	0	0	0	0	0	0	0	0	0	6	0	0
ENSSSCG00000000115	SOX10	protein_coding	1	0	5000	0	0	1754	0	0	9063	0	0	7309	0	0	6	0	0	6	11	0	5000	0	0	231	0	0	113	1	0	0	0	0	0	0	0	0	0	0	0	11	0	0
ENSSSCG00000000116	POLR2F	protein_coding	0	0	5000	0	0	540	1	0	12308	1	0	11768	0	0	8	0	0	8	0	0	5000	0	0	0	0	0	150	0	0	1	0	0	0	0	0	0	0	0	0	0	0	0
ENSSSCG00000000117	C22ORF23	protein_coding	0	0	5000	0	0	1236	0	0	6425	0	0	5189	0	0	10	0	0	10	0	0	5000	0	0	582	0	0	0	0	0	0	0	0	0	0	0	0	0	0	0	0	0	0
ENSSSCG00000000118	MICALL1	protein_coding	1	0	5000	0	0	2595	3	0	29543	3	0	26948	0	0	30	0	0	30	0	0	5000	0	0	0	0	0	0	1	0	3	0	0	0	0	0	0	0	0	0	0	0	0
ENSSSCG00000000119	EIF3L	protein_coding	14	0	5000	2	0	1944	99	0	26113	96	0	24169	0	0	24	0	0	24	19	0	5000	0	0	177	1	0	72	14	0	96	0	0	0	0	0	0	0	2	0	19	0	1
ENSSSCG00000000120	ANKRD54	protein_coding	14	0	5000	0	0	2114	31	0	13931	30	0	11817	0	0	14	0	0	14	3	0	5000	1	0	1050	0	0	164	14	0	30	0	0	0	0	0	0	0	0	0	3	1	0
ENSSSCG00000000121	GALR3	protein_coding	0	0	5000	0	0	1095	0	0	2114	0	0	1019	0	0	4	0	0	4	4	0	5000	0	0	0	0	0	0	0	0	0	0	0	0	0	0	0	0	0	0	4	0	0
ENSSSCG00000000124	ENSSSCG00000000124	protein_coding	0	0	5000	0	0	858	0	0	4949	0	0	4091	0	0	14	0	0	14	0	0	5000	0	0	204	0	0	0	0	0	0	0	0	0	0	0	0	0	0	0	0	0	0
ENSSSCG00000000125	LGALS1	protein_coding	0	0	5000	1	0	523	8	0	3447	7	0	2924	0	0	6	0	0	6	6	0	5000	0	0	52	0	0	63	0	0	7	0	0	0	0	0	0	0	1	0	6	0	0
ENSSSCG00000000130	CYTH4	protein_coding	7	0	5000	0	0	3321	37	0	32510	34	0	29189	0	0	24	0	0	24	6	0	5000	3	0	1924	0	0	212	7	0	34	0	0	0	0	0	0	0	0	0	6	3	0
ENSSSCG00000000131	PPP1R29	protein_coding	1	0	5000	2	0	2460	2	0	2460	0	0	0	0	0	0	0	0	0	2	0	5000	0	0	0	0	0	0	1	0	0	0	0	0	0	0	0	0	2	0	2	0	0
ENSSSCG00000000132	C22ORF33	protein_coding	17	0	5000	2	0	813	32	0	7786	30	0	6973	0	0	8	0	0	8	6	0	5000	0	0	0	0	0	0	17	0	30	1	0	0	0	0	0	0	1	0	6	0	0
ENSSSCG00000000133	TST	protein_coding	10	0	5000	0	0	1440	8	0	9870	8	0	8430	0	0	4	0	0	4	4	0	5000	0	0	171	0	0	375	10	0	8	0	0	0	0	0	0	0	0	0	4	0	0
ENSSSCG00000000134	MPST	protein_coding	16	0	5000	0	0	1189	12	0	5943	10	0	4754	0	0	2	0	0	2	0	0	5000	2	0	295	0	0	0	16	0	10	0	0	0	0	0	0	0	0	0	0	2	0
ENSSSCG00000000135	KCTD17	protein_coding	5	0	5000	0	0	723	16	0	10731	16	0	10008	0	0	10	0	0	10	7	0	5000	0	0	0	0	0	0	5	0	16	0	0	0	0	0	0	0	0	0	7	0	0
ENSSSCG00000000136	CSF2RB	protein_coding	12	0	5000	3	0	5239	29	0	24265	24	0	19026	0	0	26	0	0	26	2	0	5000	2	0	2071	0	0	471	12	0	24	2	0	0	0	0	0	0	1	0	2	2	0
ENSSSCG00000000137	NCF4	protein_coding	16	0	5000	0	0	5020	58	0	23239	49	0	18219	0	0	18	0	0	18	20	0	5000	9	0	3722	0	0	278	16	0	49	0	0	0	0	0	0	0	0	0	20	9	0
ENSSSCG00000000138	PVALB	protein_coding	21	0	5000	0	0	535	45	0	17289	45	0	16754	0	0	6	0	0	6	10	0	5000	0	0	195	0	0	7	21	0	45	0	0	0	0	0	0	0	0	0	10	0	0
ENSSSCG00000000139	IFT27	protein_coding	10	0	5000	1	0	709	51	0	13981	50	0	13272	0	0	12	0	0	12	6	0	5000	0	0	151	0	0	0	10	0	50	0	0	0	0	0	0	0	1	0	6	0	0
ENSSSCG00000000140	CACNG2	protein_coding	4	0	5000	0	0	870	28	0	18276	28	0	17406	0	0	4	0	0	4	4	0	5000	0	0	85	0	0	14	4	0	28	0	0	0	0	0	0	0	0	0	4	0	0
ENSSSCG00000000141	EIF3D	protein_coding	7	0	5000	0	0	2237	32	0	16155	29	0	13918	0	0	28	0	0	28	10	0	5000	0	0	134	3	0	456	7	0	29	0	0	0	0	0	0	0	0	0	10	0	3
ENSSSCG00000000142	FOXRED2	protein_coding	0	0	5000	0	0	6437	22	0	20717	14	0	14280	0	0	14	0	0	14	7	0	5000	6	0	3647	2	0	726	0	0	14	0	0	0	1	0	0	0	0	0	7	6	1
ENSSSCG00000000144	TXN2	protein_coding	2	0	5000	0	0	1696	12	0	13738	12	0	12042	0	0	6	0	0	6	8	0	5000	0	0	1037	0	0	158	2	0	12	0	0	0	0	0	0	0	0	0	8	0	0
ENSSSCG00000000145	MYH9	protein_coding	3	0	5000	4	0	6140	169	0	88228	165	0	82088	0	0	80	0	0	80	2	0	5000	0	0	0	0	0	263	3	0	165	0	0	0	0	0	0	0	4	0	2	0	0
ENSSSCG00000000146	MYH11	protein_coding	6	0	5000	2	0	2402	41	0	39479	39	0	37077	0	0	46	0	0	46	8	0	5000	0	0	74	0	0	0	6	0	39	0	0	0	0	0	0	0	2	0	8	0	0
ENSSSCG00000000148	ENSSSCG00000000148	protein_coding	2	0	5000	0	0	879	0	0	953	0	0	74	0	0	2	0	0	2	7	0	5000	0	0	0	0	0	0	2	0	0	0	0	0	0	0	0	0	0	0	7	0	0
ENSSSCG00000000150	ENSSSCG00000000150	protein_coding	2	0	5000	0	0	1062	1	0	5590	1	0	4528	0	0	4	0	0	4	6	0	5000	0	0	54	0	0	0	2	0	1	0	0	0	0	0	0	0	0	0	6	0	0
ENSSSCG00000000151	APOL6	protein_coding	3	0	5000	0	0	921	4	0	3944	4	0	3023	0	0	6	0	0	6	8	0	5000	0	0	0	0	0	0	3	0	4	0	0	0	0	0	0	0	0	0	8	0	0
ENSSSCG00000000152	RBFOX2	protein_coding	0	0	5000	0	0	1321	25	0	54146	25	0	52825	0	0	24	0	0	24	0	0	5000	0	0	142	0	0	0	0	0	25	0	0	0	0	0	0	0	0	0	0	0	0
ENSSSCG00000000153	ISX	protein_coding	2	0	5000	0	0	726	6	0	16261	6	0	15535	0	0	8	0	0	8	0	0	5000	0	0	0	0	0	0	2	0	6	0	0	0	0	0	0	0	0	0	0	0	0
ENSSSCG00000000154	SYN3	protein_coding	0	0	5000	0	0	909	4	0	24128	4	0	23219	0	0	12	0	0	12	0	0	5000	0	0	0	0	0	0	0	0	4	0	0	0	0	0	0	0	0	0	0	0	0
ENSSSCG00000000155	TIMP3	protein_coding	2	0	5000	0	0	516	1	0	9536	1	0	9020	0	0	6	0	0	6	0	0	5000	0	0	0	0	0	0	2	0	1	0	0	0	0	0	0	0	0	0	0	0	0
ENSSSCG00000000156	FBXO7	protein_coding	1	0	5000	1	0	2828	14	0	21562	13	0	18734	0	0	16	0	0	16	0	0	5000	0	0	304	0	0	940	1	0	13	0	0	0	0	0	0	0	1	0	0	0	0
ENSSSCG00000000157	BPIFC	protein_coding	5	0	5000	2	0	2004	79	0	36478	76	0	34474	0	0	28	0	0	28	0	0	5000	1	0	480	0	0	0	5	0	76	2	0	0	0	0	0	0	0	0	0	1	0
ENSSSCG00000000158	C22ORF28	protein_coding	9	0	5000	1	0	2615	44	0	26890	41	0	24275	0	0	22	0	0	22	8	0	5000	2	0	957	0	0	140	9	0	41	0	0	0	0	0	0	0	1	0	8	2	0
ENSSSCG00000000159	ASCL4	protein_coding	1	0	5000	0	0	519	0	0	519	0	0	0	0	0	0	0	0	0	0	0	5000	0	0	0	0	0	0	1	0	0	0	0	0	0	0	0	0	0	0	0	0	0
ENSSSCG00000000160	PRDM4	protein_coding	3	0	5000	1	0	4254	13	0	30448	10	0	26194	0	0	22	0	0	22	1	0	5000	2	0	1351	0	0	503	3	0	10	0	0	0	0	0	0	0	1	0	1	2	0
ENSSSCG00000000161	PWP1	protein_coding	0	0	5000	0	0	1915	5	0	28633	5	0	26718	0	0	28	0	0	28	0	0	5000	0	0	246	0	0	166	0	0	5	0	0	0	0	0	0	0	0	0	0	0	0
ENSSSCG00000000162	BTBD11	protein_coding	3	0	5000	0	0	5920	445	0	381001	442	0	375081	0	0	32	0	0	32	0	0	5000	3	0	2009	0	0	584	3	0	442	0	0	0	0	0	0	0	0	0	0	3	0
ENSSSCG00000000164	CRY1	protein_coding	1	0	5000	0	0	2748	9	0	88007	9	0	85259	0	0	22	0	0	22	7	0	5000	0	0	0	0	0	978	1	0	9	0	0	0	0	0	0	0	0	0	7	0	0
ENSSSCG00000000165	MTERFD3	protein_coding	6	0	5000	0	0	1158	0	0	1158	0	0	0	0	0	0	0	0	0	6	0	5000	0	0	0	0	0	0	6	0	0	0	0	0	0	0	0	0	0	0	6	0	0
ENSSSCG00000000166	C12ORF23	protein_coding	0	0	5000	0	0	1368	5	0	16845	5	0	15477	0	0	4	0	0	4	1	0	5000	0	0	839	0	0	178	0	0	5	0	0	0	0	0	0	0	0	0	1	0	0
ENSSSCG00000000167	RIC8B	protein_coding	0	0	5000	0	0	2123	28	0	104807	28	0	102684	0	0	18	0	0	18	1	0	5000	0	0	0	0	0	440	0	0	28	0	0	0	0	0	0	0	0	0	1	0	0
ENSSSCG00000000168	RFX4	protein_coding	0	0	5000	0	0	2043	91	0	93522	91	0	91479	0	0	34	0	0	34	3	0	5000	0	0	0	0	0	0	0	0	91	0	0	0	0	0	0	0	0	0	3	0	0
ENSSSCG00000000169	ENSSSCG00000000169	protein_coding	0	0	5000	1	0	2706	79	0	84625	78	0	81919	0	0	46	0	0	46	11	0	5000	0	0	0	0	0	0	0	0	78	0	0	0	0	0	0	0	1	0	11	0	0
ENSSSCG00000000170	TCP11L2	protein_coding	7	0	5000	0	0	1457	0	0	31840	0	0	30383	0	0	14	0	0	14	1	0	5000	0	0	53	0	0	90	7	0	0	0	0	0	0	0	0	0	0	0	1	0	0
ENSSSCG00000000171	CKAP4	protein_coding	0	0	5000	8	0	1680	9	0	7957	1	0	6277	1	0	34	0	0	34	12	0	5000	0	0	0	0	0	0	0	0	1	4	1	0	0	0	0	0	4	0	12	0	0
ENSSSCG00000000174	ENSSSCG00000000174	protein_coding	5	0	5000	0	0	399	5	0	4763	5	0	4364	0	0	6	0	0	6	7	0	5000	0	0	0	0	0	0	5	0	5	0	0	0	0	0	0	0	0	0	7	0	0
ENSSSCG00000000175	ADCY6	protein_coding	5	0	5000	0	0	5797	6	0	16243	5	0	10446	0	0	40	0	0	40	0	0	5000	1	0	2296	0	0	0	5	0	5	0	0	0	0	0	0	0	0	0	0	1	0
ENSSSCG00000000176	CACNB3	protein_coding	0	0	5000	0	0	2527	1	0	9123	1	0	6596	0	0	24	0	0	24	0	0	5000	0	0	1066	0	0	0	0	0	1	0	0	0	0	0	0	0	0	0	0	0	0
ENSSSCG00000000179	CCDC65	protein_coding	0	0	5000	0	0	1459	0	0	7390	0	0	5931	0	0	12	0	0	12	1	0	5000	0	0	85	0	0	0	0	0	0	0	0	0	0	0	0	0	0	0	1	0	0
ENSSSCG00000000180	FKBP11	protein_coding	0	0	5000	0	0	603	0	0	4124	0	0	3521	0	0	10	0	0	10	0	0	5000	0	0	0	0	0	0	0	0	0	0	0	0	0	0	0	0	0	0	0	0	0
ENSSSCG00000000181	RND1	protein_coding	1	0	5000	0	0	1640	2	0	7362	1	0	5722	0	0	8	0	0	8	2	0	5000	1	0	816	0	0	125	1	0	1	0	0	0	0	0	0	0	0	0	2	1	0
ENSSSCG00000000182	WNT10B	protein_coding	0	0	5000	0	0	1232	0	0	4247	0	0	3015	0	0	6	0	0	6	2	0	5000	0	0	62	0	0	0	0	0	0	0	0	0	0	0	0	0	0	0	2	0	0
ENSSSCG00000000183	WNT1	protein_coding	5	0	5000	1	0	1113	4	0	3035	3	0	1922	0	0	6	0	0	6	2	0	5000	0	0	0	0	0	0	5	0	3	0	0	0	0	0	0	0	1	0	2	0	0
ENSSSCG00000000184	DDN	protein_coding	0	0	5000	0	0	2124	0	0	2531	0	0	407	0	0	2	0	0	2	1	0	5000	0	0	0	0	0	0	0	0	0	0	0	0	0	0	0	0	0	0	1	0	0
ENSSSCG00000000185	PRKAG1	protein_coding	1	0	5000	0	0	1655	1	0	79081	1	0	77426	0	0	22	0	0	22	0	0	5000	0	0	636	0	0	122	1	0	1	0	0	0	0	0	0	0	0	0	0	0	0
ENSSSCG00000000186	RHEBL1	protein_coding	0	0	5000	0	0	552	0	0	2702	0	0	2150	0	0	14	0	0	14	1	0	5000	0	0	0	0	0	0	0	0	0	0	0	0	0	0	0	0	0	0	1	0	0
ENSSSCG00000000188	DHH	protein_coding	0	0	5000	0	0	1566	0	0	4762	0	0	3196	0	0	4	0	0	4	1	0	5000	0	0	78	0	0	285	0	0	0	0	0	0	0	0	0	0	0	0	1	0	0
ENSSSCG00000000189	LMBR1L	protein_coding	0	0	5000	0	0	2466	0	0	13817	0	0	11351	0	0	32	0	0	32	1	0	5000	1	0	556	0	0	440	0	0	0	0	0	0	0	0	0	0	0	0	1	1	0
ENSSSCG00000000190	TUBA1B	protein_coding	0	0	5000	0	0	1639	0	0	3392	0	0	1753	0	0	6	0	0	6	0	0	5000	0	0	181	0	0	102	0	0	0	0	0	0	0	0	0	0	0	0	0	0	0
ENSSSCG00000000191	MLL2	protein_coding	0	0	5000	0	0	18199	0	0	33907	0	0	15708	0	0	96	0	0	98	0	0	5000	0	0	2854	0	0	0	0	0	0	0	0	0	0	0	0	0	0	0	0	0	0
ENSSSCG00000000193	TUBA1A	protein_coding	0	0	5000	0	0	1707	8	0	128780	8	0	127073	0	0	8	0	0	8	0	0	5000	0	0	218	0	0	133	0	0	8	0	0	0	0	0	0	0	0	0	0	0	0
ENSSSCG00000000194	TUBA1C	protein_coding	0	0	5000	0	0	1608	0	0	8898	0	0	7290	0	0	6	0	0	6	0	0	5000	0	0	104	0	0	154	0	0	0	0	0	0	0	0	0	0	0	0	0	0	0
ENSSSCG00000000195	PRPH	protein_coding	0	0	5000	0	0	1560	0	0	3264	0	0	1704	0	0	16	0	0	16	0	0	5000	0	0	343	0	0	47	0	0	0	0	0	0	0	0	0	0	0	0	0	0	0
ENSSSCG00000000197	C1QL4	protein_coding	0	0	5000	0	0	1177	0	0	3195	0	0	2018	0	0	2	0	0	2	0	0	5000	0	0	278	0	0	182	0	0	0	0	0	0	0	0	0	0	0	0	0	0	0
ENSSSCG00000000198	DNAJC22	protein_coding	0	0	5000	0	0	1750	0	0	13086	0	0	11336	0	0	6	0	0	6	0	0	5000	0	0	417	0	0	277	0	0	0	0	0	0	0	0	0	0	0	0	0	0	0
ENSSSCG00000000199	SPATS2	protein_coding	2	0	5000	0	0	877	37	0	122521	37	0	121644	0	0	10	0	0	10	0	0	5000	0	0	1	0	0	204	2	0	37	0	0	0	0	0	0	0	0	0	0	0	0
ENSSSCG00000000202	ENSSSCG00000000202	protein_coding	0	0	5000	0	0	945	0	0	5663	0	0	4718	0	0	12	0	0	12	1	0	5000	0	0	89	0	0	58	0	0	0	0	0	0	0	0	0	0	0	0	1	0	0
ENSSSCG00000000203	KCNH3	protein_coding	1	0	5000	2	0	3160	0	0	11357	0	0	8197	0	0	18	0	0	18	0	0	5000	1	0	694	0	0	537	1	0	0	0	0	0	0	0	0	0	2	0	0	1	0
ENSSSCG00000000204	PRPF40B	protein_coding	0	0	5000	0	0	2724	9	0	14597	9	0	11873	0	0	48	0	0	48	12	0	5000	0	0	102	0	0	0	0	0	9	0	0	0	0	0	0	0	0	0	12	0	0
ENSSSCG00000000205	FAM186B	protein_coding	0	0	5000	6	0	2111	0	0	4482	0	0	2371	0	0	6	0	0	6	1	0	5000	0	0	56	0	0	0	0	0	0	3	0	0	0	0	0	0	3	0	1	0	0
ENSSSCG00000000206	FAIM2	protein_coding	3	0	5000	0	0	4833	8	0	33334	8	0	28501	0	0	22	0	0	22	0	0	5000	0	0	3435	0	0	447	3	0	8	0	0	0	0	0	0	0	0	0	0	0	0
ENSSSCG00000000207	ENSSSCG00000000207	pseudogene	0	0	5000	0	0	510	0	0	512	0	0	2	0	0	2	0	0	2	0	0	5000	0	0	0	0	0	0	0	0	0	0	0	0	0	0	0	0	0	0	0	0	0
ENSSSCG00000000209	NCKAP5L	protein_coding	2	0	5000	2	0	4905	21	0	31189	19	0	26284	0	0	24	0	0	24	0	0	5000	0	0	694	0	0	218	2	0	19	1	0	0	0	0	0	0	1	0	0	0	0
ENSSSCG00000000211	AQP5	protein_coding	2	0	5000	0	0	1529	0	0	3734	0	0	2205	0	0	6	0	0	6	0	0	5000	0	0	559	0	0	172	2	0	0	0	0	0	0	0	0	0	0	0	0	0	0
ENSSSCG00000000212	AQP6	protein_coding	0	0	5000	0	0	849	0	0	2520	0	0	1671	0	0	6	0	0	6	1	0	5000	0	0	3	0	0	0	0	0	0	0	0	0	0	0	0	0	0	0	1	0	0
ENSSSCG00000000214	GPD1	protein_coding	0	0	5000	0	0	1330	4	0	3742	4	0	2412	0	0	8	0	0	8	4	0	5000	0	0	637	0	0	0	0	0	4	0	0	0	0	0	0	0	0	0	4	0	0
ENSSSCG00000000215	SMARCD1	protein_coding	3	0	5000	0	0	2218	37	0	16012	37	0	13794	0	0	32	0	0	32	2	0	5000	0	0	0	0	0	676	3	0	37	0	0	0	0	0	0	0	0	0	2	0	0
ENSSSCG00000000216	ACCN3	protein_coding	8	0	5000	0	0	3729	1	0	9954	1	0	6225	0	0	18	0	0	18	14	0	5000	2	0	2058	0	0	0	8	0	1	0	0	0	0	0	0	0	0	0	14	2	0
ENSSSCG00000000217	RACGAP1	protein_coding	1	0	5000	0	0	1812	0	0	3623	0	0	1811	0	0	8	0	0	8	1	0	5000	0	0	1121	0	0	112	1	0	0	0	0	0	0	0	0	0	0	0	1	0	0
ENSSSCG00000000219	ENSSSCG00000000219	protein_coding	0	0	5000	0	0	2097	7	0	40582	7	0	38485	0	0	32	0	0	32	1	0	5000	0	0	0	0	0	0	0	0	7	0	0	0	0	0	0	0	0	0	1	0	0
ENSSSCG00000000220	POU6F1	protein_coding	5	0	5000	0	0	1489	0	0	15279	0	0	13790	0	0	16	0	0	16	0	0	5000	0	0	0	0	0	79	5	0	0	0	0	0	0	0	0	0	0	0	0	0	0
ENSSSCG00000000223	ENSSSCG00000000223	protein_coding	1	0	5000	0	0	2072	0	0	24341	0	0	22269	0	0	24	0	0	24	0	0	5000	0	0	455	0	0	0	1	0	0	0	0	0	0	0	0	0	0	0	0	0	0
ENSSSCG00000000224	SMAGP	protein_coding	0	0	5000	0	0	883	0	0	2181	0	0	1298	0	0	2	0	0	2	0	0	5000	0	0	580	0	0	0	0	0	0	0	0	0	0	0	0	0	0	0	0	0	0
ENSSSCG00000000228	SCN8A	protein_coding	0	0	5000	7	0	6140	76	0	207029	69	0	200889	0	0	58	0	0	58	0	0	5000	0	0	0	0	0	188	0	0	69	4	0	0	0	0	0	0	3	0	0	0	0
ENSSSCG00000000231	ANKRD33	protein_coding	0	0	5000	0	0	1170	0	0	2648	0	0	1478	0	0	6	0	0	6	0	0	5000	0	0	0	0	0	0	0	0	0	0	0	0	0	0	0	0	0	0	0	0	0
ENSSSCG00000000232	ACVRL1	protein_coding	3	0	5000	0	0	3787	1	0	10860	0	0	7073	0	0	16	0	0	16	0	0	5000	1	0	2267	0	0	5	3	0	0	0	0	0	0	0	0	0	0	0	0	1	0
ENSSSCG00000000233	ACVR1B	protein_coding	0	0	5000	0	0	1518	3	0	33431	3	0	31913	0	0	16	0	0	16	2	0	5000	0	0	0	0	0	0	0	0	3	0	0	0	0	0	0	0	0	0	2	0	0
ENSSSCG00000000234	GRASP	protein_coding	0	0	5000	0	0	2043	0	0	8000	0	0	5957	0	0	14	0	0	14	0	0	5000	0	0	746	0	0	115	0	0	0	0	0	0	0	0	0	0	0	0	0	0	0
ENSSSCG00000000235	KRT82	protein_coding	0	0	5000	0	0	2731	0	0	15263	0	0	12532	0	0	16	0	0	16	0	0	5000	0	0	1131	0	0	55	0	0	0	0	0	0	0	0	0	0	0	0	0	0	0
ENSSSCG00000000236	KRT75	protein_coding	0	0	5000	1	0	1900	8	0	13559	7	0	11659	0	0	22	0	0	22	4	0	5000	0	0	0	0	0	70	0	0	7	1	0	0	0	0	0	0	0	0	4	0	0
ENSSSCG00000000238	ENSSSCG00000000238	protein_coding	0	0	5000	0	0	552	0	0	552	0	0	0	0	0	0	0	0	0	0	0	5000	0	0	0	0	0	0	0	0	0	0	0	0	0	0	0	0	0	0	0	0	0
ENSSSCG00000000239	ENSSSCG00000000239	protein_coding	0	0	5000	0	0	1883	2	0	7723	2	0	5840	0	0	16	0	0	16	6	0	5000	0	0	336	0	0	65	0	0	2	0	0	0	0	0	0	0	0	0	6	0	0
ENSSSCG00000000240	KRT85	protein_coding	11	0	5000	1	0	2403	8	0	7506	5	0	5103	0	0	16	0	0	16	4	0	5000	2	0	804	0	0	75	11	0	5	0	0	0	0	0	0	0	1	0	4	2	0
ENSSSCG00000000241	KRT84	protein_coding	0	0	5000	0	0	1461	0	0	6206	0	0	4745	0	0	14	0	0	14	0	0	5000	0	0	0	0	0	0	0	0	0	0	0	0	0	0	0	0	0	0	0	0	0
ENSSSCG00000000242	ENSSSCG00000000242	protein_coding	0	0	5000	0	0	346	0	0	558	0	0	212	0	0	4	0	0	4	0	0	5000	0	0	0	0	0	34	0	0	0	0	0	0	0	0	0	0	0	0	0	0	0
ENSSSCG00000000243	PF4	protein_coding	0	0	5000	0	0	1895	0	0	2329	0	0	434	0	0	4	0	0	4	0	0	5000	0	0	1214	0	0	381	0	0	0	0	0	0	0	0	0	0	0	0	0	0	0
ENSSSCG00000000244	PPBP	protein_coding	0	0	5000	0	0	2391	0	0	2802	0	0	411	0	0	4	0	0	4	0	0	5000	0	0	1731	0	0	300	0	0	0	0	0	0	0	0	0	0	0	0	0	0	0
ENSSSCG00000000245	ENSSSCG00000000245	protein_coding	5	0	5000	2	0	2126	5	0	5235	3	0	3109	0	0	16	0	0	16	1	0	5000	0	0	376	0	0	70	5	0	3	2	0	0	0	0	0	0	0	0	1	0	0
ENSSSCG00000000246	ENSSSCG00000000246	protein_coding	1	0	5000	0	0	1114	0	0	2147	0	0	1033	0	0	6	0	0	6	0	0	5000	0	0	721	0	0	69	1	0	0	0	0	0	0	0	0	0	0	0	0	0	0
ENSSSCG00000000247	KRT71	protein_coding	0	0	5000	0	0	1557	1	0	13788	1	0	12231	0	0	16	0	0	16	12	0	5000	0	0	0	0	0	0	0	0	1	0	0	0	0	0	0	0	0	0	12	0	0
ENSSSCG00000000248	KRT5	protein_coding	8	0	5000	0	0	2315	0	0	6368	0	0	4053	0	0	16	0	0	16	4	0	5000	0	0	348	0	0	149	8	0	0	0	0	0	0	0	0	0	0	0	4	0	0
ENSSSCG00000000249	ENSSSCG00000000249	protein_coding	3	0	5000	0	0	612	0	0	2784	0	0	2172	0	0	6	0	0	6	1	0	5000	0	0	0	0	0	0	3	0	0	0	0	0	0	0	0	0	0	0	1	0	0
ENSSSCG00000000250	ENSSSCG00000000250	protein_coding	1	0	5000	0	0	1818	0	0	24934	0	0	23116	0	0	16	0	0	16	0	0	5000	0	0	0	0	0	324	1	0	0	0	0	0	0	0	0	0	0	0	0	0	0
ENSSSCG00000000251	KRT1	protein_coding	0	0	5000	0	0	2364	3	0	5618	3	0	3254	0	0	16	0	0	16	6	0	5000	0	0	474	0	0	0	0	0	3	0	0	0	0	0	0	0	0	0	6	0	0
ENSSSCG00000000252	KRT8	protein_coding	3	0	5000	3	0	1709	11	0	7855	8	0	6146	0	0	16	0	0	16	5	0	5000	0	0	177	0	0	62	3	0	8	1	0	0	0	0	0	0	2	0	5	0	0
ENSSSCG00000000253	KRT18	protein_coding	10	0	5000	1	0	1410	0	0	4459	3	0	3049	0	0	16	0	0	16	9	0	5000	0	0	84	0	0	0	10	0	3	0	0	0	0	0	0	0	1	0	9	0	0
ENSSSCG00000000254	ENSSSCG00000000254	protein_coding	0	0	5000	0	0	734	3	0	3573	3	0	2839	0	0	12	0	0	12	3	0	5000	0	0	21	0	0	65	0	0	3	0	0	0	0	0	0	0	0	0	3	0	0
ENSSSCG00000000256	ZNF740	protein_coding	0	0	5000	0	0	570	0	0	2603	0	0	2033	0	0	10	0	0	10	1	0	5000	0	0	0	0	0	0	0	0	0	0	0	0	0	0	0	0	0	0	1	0	0
ENSSSCG00000000257	ITGB7	protein_coding	1	0	5000	0	0	2403	2	0	9696	2	0	7293	0	0	26	0	0	26	0	0	5000	0	0	0	0	0	0	1	0	2	0	0	0	0	0	0	0	0	0	0	0	0
ENSSSCG00000000258	RARG	protein_coding	0	0	5000	0	0	2925	2	0	10981	2	0	8056	0	0	14	0	0	14	0	0	5000	0	0	1121	0	0	460	0	0	2	0	0	0	0	0	0	0	0	0	0	0	0
ENSSSCG00000000259	CSAD	protein_coding	2	0	5000	1	0	2465	3	0	10141	2	0	7676	0	0	26	0	0	26	0	0	5000	0	0	944	0	0	0	2	0	2	0	0	0	0	0	0	0	1	0	0	0	0
ENSSSCG00000000260	SOAT2	protein_coding	1	0	5000	0	0	1605	3	0	11762	3	0	10157	0	0	30	0	0	30	0	0	5000	0	0	0	0	0	0	1	0	3	0	0	0	0	0	0	0	0	0	0	0	0
ENSSSCG00000000261	IGFBP6	protein_coding	2	0	5000	0	0	1199	0	0	4056	0	0	2857	0	0	6	0	0	6	0	0	5000	0	0	201	0	0	281	2	0	0	0	0	0	0	0	0	0	0	0	0	0	0
ENSSSCG00000000262	SPRYD3	protein_coding	1	0	5000	1	0	2647	4	0	17699	3	0	15052	0	0	20	0	0	20	0	0	5000	0	0	1221	0	0	97	1	0	3	1	0	0	0	0	0	0	0	0	0	0	0
ENSSSCG00000000263	ENSSSCG00000000263	protein_coding	1	0	5000	1	0	3860	0	0	6420	0	0	2560	0	0	30	0	0	30	0	0	5000	0	0	635	0	0	24	1	0	0	0	0	0	0	0	0	0	1	0	0	0	0
ENSSSCG00000000264	MFSD5	protein_coding	7	0	5000	0	0	1353	0	0	1353	0	0	0	0	0	0	0	0	0	0	0	5000	0	0	0	0	0	0	7	0	0	0	0	0	0	0	0	0	0	0	0	0	0
ENSSSCG00000000265	ESPL1	protein_coding	3	0	5000	0	0	6473	10	0	22714	9	0	16241	0	0	60	0	0	60	5	0	5000	0	0	0	1	0	158	3	0	9	0	0	0	0	0	0	0	0	0	5	0	1
ENSSSCG00000000266	PFDN5	protein_coding	1	0	5000	1	0	483	0	0	4101	2	0	3618	0	0	10	0	0	10	2	0	5000	0	0	0	0	0	0	1	0	2	0	0	0	0	0	0	0	1	0	2	0	0
ENSSSCG00000000267	C12ORF10	protein_coding	1	0	5000	0	0	1190	2	0	8687	2	0	7497	0	0	12	0	0	12	3	0	5000	0	0	18	0	0	17	1	0	2	0	0	0	0	0	0	0	0	0	3	0	0
ENSSSCG00000000268	AAAS	protein_coding	1	0	5000	0	0	4249	4	0	13942	4	0	9693	0	0	30	0	0	30	1	0	5000	0	0	2419	0	0	150	1	0	4	0	0	0	0	0	0	0	0	0	1	0	0
ENSSSCG00000000269	SP7	protein_coding	1	0	5000	0	0	1299	0	0	1299	0	0	0	0	0	0	0	0	0	0	0	5000	0	0	0	0	0	0	1	0	0	0	0	0	0	0	0	0	0	0	0	0	0
ENSSSCG00000000271	AMHR2	protein_coding	0	0	5000	0	0	2689	0	0	7011	0	0	4322	0	0	18	0	0	18	0	0	5000	0	0	1186	0	0	0	0	0	0	0	0	0	0	0	0	0	0	0	0	0	0
ENSSSCG00000000272	SP1	protein_coding	0	0	5000	0	0	2638	4	0	41064	4	0	38426	0	0	10	0	0	10	0	0	5000	0	0	0	0	0	277	0	0	4	0	0	0	0	0	0	0	0	0	0	0	0
ENSSSCG00000000273	PRR13	protein_coding	0	0	5000	0	0	1330	0	0	4678	0	0	3348	0	0	6	0	0	6	1	0	5000	0	0	609	0	0	241	0	0	0	0	0	0	0	0	0	0	0	0	1	0	0
ENSSSCG00000000274	PCBP2	protein_coding	0	0	5000	0	0	1235	0	0	22443	0	0	21208	0	0	24	0	0	24	0	0	5000	0	0	173	0	0	0	0	0	0	0	0	0	0	0	0	0	0	0	0	0	0
ENSSSCG00000000275	MAP3K12	protein_coding	0	0	5000	0	0	2983	2	0	16364	2	0	13381	0	0	28	0	0	28	1	0	10000	0	0	0	0	0	304	0	0	2	0	0	0	0	0	0	0	0	0	1	0	0
ENSSSCG00000000276	TARBP2	protein_coding	0	0	5000	0	0	1735	0	0	5298	0	0	3563	0	0	16	0	0	16	0	0	5000	0	0	313	0	0	321	0	0	0	0	0	0	0	0	0	0	0	0	0	0	0
ENSSSCG00000000277	NPFF	protein_coding	0	0	5000	0	0	348	0	0	663	0	0	315	0	0	4	0	0	4	0	0	5000	0	0	0	0	0	0	0	0	0	0	0	0	0	0	0	0	0	0	0	0	0
ENSSSCG00000000278	ATF7	protein_coding	0	0	5000	0	0	1652	5	0	115738	5	0	114086	0	0	24	0	0	26	0	0	5000	0	0	0	0	0	167	0	0	5	0	0	0	0	0	0	0	0	0	0	0	0
ENSSSCG00000000279	HOXC13	protein_coding	5	0	5000	0	0	999	7	0	6478	7	0	5479	0	0	2	0	0	2	1	0	5000	0	0	0	0	0	0	5	0	7	0	0	0	0	0	0	0	0	0	1	0	0
ENSSSCG00000000281	HOXC12	protein_coding	3	0	5000	0	0	846	2	0	1620	2	0	774	0	0	4	0	0	4	2	0	5000	0	0	0	0	0	0	3	0	2	0	0	0	0	0	0	0	0	0	2	0	0
ENSSSCG00000000282	CBX5	protein_coding	0	0	5000	0	0	645	0	0	10891	0	0	10246	0	0	6	0	0	6	0	0	5000	0	0	0	0	0	69	0	0	0	0	0	0	0	0	0	0	0	0	0	0	0
ENSSSCG00000000285	HOXC4	protein_coding	0	0	5000	0	0	1619	0	0	2112	0	0	493	0	0	2	0	0	2	0	0	5000	0	0	824	0	0	0	0	0	0	0	0	0	0	0	0	0	0	0	0	0	0
ENSSSCG00000000288	HNRNPA1L2	protein_coding	3	0	5000	6	0	1382	0	0	4173	0	0	2791	0	0	18	0	0	18	3	0	5000	1	0	359	0	0	60	3	0	0	4	0	0	0	0	0	0	2	0	3	1	0
ENSSSCG00000000289	NFE2	protein_coding	0	0	5000	1	0	1401	1	0	2802	0	0	1401	0	0	6	0	0	6	0	0	5000	0	0	0	0	0	282	0	0	0	1	0	0	0	0	0	0	0	0	0	0	0
ENSSSCG00000000290	COPZ1	protein_coding	0	0	5000	0	0	1947	0	0	19834	0	0	17887	0	0	16	0	0	16	0	0	5000	0	0	1317	0	0	96	0	0	0	0	0	0	0	0	0	0	0	0	0	0	0
ENSSSCG00000000291	ENSSSCG00000000291	pseudogene	0	0	5000	0	0	969	0	0	971	0	0	2	0	0	2	0	0	2	0	0	5000	0	0	0	0	0	0	0	0	0	0	0	0	0	0	0	0	0	0	0	0	0
ENSSSCG00000000292	ZNF385A	protein_coding	0	0	5000	0	0	2356	0	0	16890	0	0	14534	0	0	14	0	0	14	0	0	5000	0	0	1108	0	0	0	0	0	0	0	0	0	0	0	0	0	0	0	0	0	0
ENSSSCG00000000293	ITGA5	protein_coding	0	0	5000	0	0	4844	3	0	23578	3	0	18734	0	0	58	0	0	58	0	0	5000	0	0	1655	0	0	0	0	0	3	0	0	0	0	0	0	0	0	0	0	0	0
ENSSSCG00000000295	NCKAP1L	protein_coding	9	0	5000	0	0	1500	0	0	17337	0	0	15837	0	0	22	0	0	22	2	0	5000	0	0	51	0	0	48	9	0	0	0	0	0	0	0	0	0	0	0	2	0	0
ENSSSCG00000000296	ENSSSCG00000000296	protein_coding	0	0	5000	0	0	426	0	0	3429	0	0	3003	0	0	10	0	0	10	15	0	5000	0	0	0	0	0	0	0	0	0	0	0	0	0	0	0	0	0	0	15	0	0
ENSSSCG00000000297	PDE1B	protein_coding	4	0	5000	0	0	3000	2	0	27544	1	0	24544	0	0	28	0	0	28	0	0	5000	1	0	1370	0	0	13	4	0	1	0	0	0	0	0	0	0	0	0	0	1	0
ENSSSCG00000000298	ENSSSCG00000000298	protein_coding	1	0	5000	0	0	329	0	0	2785	0	0	2456	0	0	6	0	0	6	7	0	5000	0	0	2	0	0	126	1	0	0	0	0	0	0	0	0	0	0	0	7	0	0
ENSSSCG00000000299	KIAA0748	protein_coding	2	0	5000	1	0	1781	37	0	29888	36	0	28107	0	0	22	0	0	22	1	0	5000	0	0	0	0	0	194	2	0	36	1	0	0	0	0	0	0	0	0	1	0	0
ENSSSCG00000000300	NEUROD4	protein_coding	1	0	5000	0	0	996	0	0	996	0	0	0	0	0	0	0	0	0	2	0	5000	0	0	0	0	0	0	1	0	0	0	0	0	0	0	0	0	0	0	2	0	0
ENSSSCG00000000304	ENSSSCG00000000304	protein_coding	0	0	5000	0	0	945	0	0	945	0	0	0	0	0	0	0	0	0	0	0	5000	0	0	0	0	0	0	0	0	0	0	0	0	0	0	0	0	0	0	0	0	0
ENSSSCG00000000307	ENSSSCG00000000307	protein_coding	0	0	5000	5	0	936	5	0	936	0	0	0	0	0	0	0	0	0	0	0	5000	0	0	0	0	0	0	0	0	0	3	0	0	0	0	0	0	2	0	0	0	0
ENSSSCG00000000312	OR10C1	protein_coding	8	0	5000	2	0	972	2	0	972	0	0	0	0	0	0	0	0	0	2	0	5000	0	0	0	0	0	0	8	0	0	0	0	0	0	0	0	0	2	0	2	0	0
ENSSSCG00000000318	OR6C4	protein_coding	13	0	5000	3	0	930	3	0	930	0	0	0	0	0	0	0	0	0	24	0	5000	0	0	0	0	0	0	13	0	0	2	0	0	0	0	0	0	1	0	24	0	0
ENSSSCG00000000320	ENSSSCG00000000320	protein_coding	22	0	5000	3	0	930	3	0	930	0	0	0	0	0	0	0	0	0	16	0	5000	0	0	0	0	0	0	22	0	0	2	0	0	0	0	0	0	1	0	16	0	0
ENSSSCG00000000323	OR6C76	protein_coding	1	0	5000	0	0	942	0	0	942	0	0	0	0	0	0	0	0	0	4	0	5000	0	0	0	0	0	0	1	0	0	0	0	0	0	0	0	0	0	0	4	0	0
ENSSSCG00000000324	OR6C65	protein_coding	4	0	5000	2	0	939	2	0	939	0	0	0	0	0	0	0	0	0	2	0	5000	0	0	0	0	0	0	4	0	0	1	0	0	0	0	0	0	1	0	2	0	0
ENSSSCG00000000326	ENSSSCG00000000326	protein_coding	2	0	5000	0	0	966	0	0	966	0	0	0	0	0	0	0	0	0	11	0	5000	0	0	0	0	0	0	2	0	0	0	0	0	0	0	0	0	0	0	11	0	0
ENSSSCG00000000327	ENSSSCG00000000327	protein_coding	21	0	5000	3	0	936	3	0	936	0	0	0	0	0	0	0	0	0	3	0	5000	0	0	0	0	0	0	21	0	0	2	0	0	0	0	0	0	1	0	3	0	0
ENSSSCG00000000332	ENSSSCG00000000332	protein_coding	45	0	5000	7	0	939	7	0	939	0	0	0	0	0	0	0	0	0	34	0	5000	0	0	0	0	0	0	45	0	0	3	0	0	0	0	0	0	4	0	34	0	0
ENSSSCG00000000333	ENSSSCG00000000333	protein_coding	34	0	5000	0	0	942	0	0	942	0	0	0	0	0	0	0	0	0	15	0	5000	0	0	0	0	0	0	34	0	0	0	0	0	0	0	0	0	0	0	15	0	0
ENSSSCG00000000334	ENSSSCG00000000334	protein_coding	28	0	5000	6	0	936	6	0	936	0	0	0	0	0	0	0	0	0	58	0	5000	0	0	0	0	0	0	28	0	0	1	0	0	0	0	0	0	5	0	58	0	0
ENSSSCG00000000338	ENSSSCG00000000338	protein_coding	31	0	5000	1	0	939	7	0	1121	6	0	182	0	0	2	2	0	2	23	0	5000	0	0	0	0	0	0	31	0	6	1	0	2	0	0	0	0	0	0	23	0	0
ENSSSCG00000000351	ENSSSCG00000000351	protein_coding	28	0	5000	2	0	936	2	0	936	0	0	0	0	0	0	0	0	0	23	0	5000	0	0	0	0	0	0	28	0	0	0	0	0	0	0	0	0	2	0	23	0	0
ENSSSCG00000000352	ENSSSCG00000000352	pseudogene	5	0	5000	2	0	927	2	0	931	0	0	4	0	0	2	0	0	2	9	0	5000	0	0	0	0	0	0	5	2	0	0	0	0	0	0	0	0	0	0	9	0	0
ENSSSCG00000000353	ENSSSCG00000000353	protein_coding	0	0	5000	0	0	936	0	0	936	0	0	0	0	0	0	0	0	0	5	0	5000	0	0	0	0	0	0	0	0	0	0	0	0	0	0	0	0	0	0	5	0	0
ENSSSCG00000000359	ENSSSCG00000000359	protein_coding	1	0	5000	0	0	670	1	0	3997	1	0	3327	0	0	6	0	0	6	3	0	5000	0	0	194	0	0	17	1	0	1	0	0	0	0	0	0	0	0	0	3	0	0
ENSSSCG00000000361	CD63	protein_coding	4	0	5000	0	0	999	0	0	2984	3	0	1985	0	0	12	0	0	12	4	0	5000	0	0	252	0	0	0	4	0	3	0	0	0	0	0	0	0	0	0	4	0	0
ENSSSCG00000000362	RDH5	protein_coding	3	0	5000	1	0	957	0	0	2900	3	0	1943	0	0	6	0	0	6	1	0	5000	0	0	0	0	0	0	3	0	3	0	0	0	0	0	0	0	1	0	1	0	0
ENSSSCG00000000363	BMP11	protein_coding	3	0	5000	0	0	4428	0	0	10655	0	0	6227	0	0	4	0	0	4	1	0	5000	0	0	3028	0	0	185	3	0	0	0	0	0	0	0	0	0	0	0	1	0	0
ENSSSCG00000000364	SARNP	protein_coding	0	0	5000	0	0	633	10	0	45808	10	0	45175	0	0	20	0	0	20	2	0	5000	0	0	0	0	0	0	0	0	10	0	0	0	0	0	0	0	0	0	2	0	0
ENSSSCG00000000365	ORMDL2	protein_coding	0	0	5000	0	0	459	0	0	1168	2	0	709	0	0	4	0	0	4	1	0	5000	0	0	0	0	0	0	0	0	2	0	0	0	0	0	0	0	0	0	1	0	0
ENSSSCG00000000366	DNAJC14	protein_coding	3	0	5000	0	0	3527	0	0	8798	0	0	5271	0	0	12	0	0	12	1	0	5000	0	0	1227	0	0	185	3	0	0	0	0	0	0	0	0	0	0	0	1	0	0
ENSSSCG00000000367	TMEM198	protein_coding	3	0	5000	0	0	2265	0	0	3378	0	0	1113	0	0	6	0	0	6	0	0	5000	0	0	1130	0	0	85	3	0	0	0	0	0	0	0	0	0	0	0	0	0	0
ENSSSCG00000000368	MMP19	protein_coding	0	0	5000	1	0	2157	4	0	6259	3	0	4102	0	0	16	0	0	16	2	0	5000	0	0	525	0	0	0	0	0	3	0	0	0	0	0	0	0	1	0	2	0	0
ENSSSCG00000000369	WIBG	protein_coding	1	0	5000	0	0	1261	1	0	1650	0	0	389	0	0	2	0	0	2	1	0	5000	1	0	646	0	0	0	1	0	0	0	0	0	0	0	0	0	0	0	1	1	0
ENSSSCG00000000370	DGKA	protein_coding	0	0	5000	0	0	3017	24	0	24177	23	0	21160	0	0	46	0	0	46	1	0	5000	0	0	367	1	0	445	0	0	23	0	0	0	0	0	0	0	0	0	1	0	1
ENSSSCG00000000371	PMEL	protein_coding	0	0	5000	0	0	1914	0	0	56320	0	0	54406	0	0	22	0	0	22	0	0	5000	0	0	0	0	0	0	0	0	0	0	0	0	0	0	0	0	0	0	0	0	0
ENSSSCG00000000372	ERBB3	protein_coding	0	0	5000	0	0	1323	0	0	2649	0	0	1326	0	0	12	0	0	12	2	0	5000	0	0	0	0	0	57	0	0	0	0	0	0	0	0	0	0	0	0	2	0	0
ENSSSCG00000000373	CDK2	protein_coding	1	0	5000	0	0	1327	0	0	5581	2	0	4254	0	0	12	0	0	12	0	0	5000	0	0	283	1	0	147	1	0	2	0	0	0	0	0	0	0	0	0	0	0	1
ENSSSCG00000000374	RPS26	protein_coding	0	0	5000	0	0	611	1	0	1947	1	0	1336	0	0	4	0	0	4	0	0	5000	0	0	0	0	0	260	0	0	1	0	0	0	0	0	0	0	0	0	0	0	0
ENSSSCG00000000376	SUOX	protein_coding	0	0	5000	0	0	1648	0	0	4023	0	0	2375	0	0	10	0	0	10	3	0	5000	0	0	0	0	0	196	0	0	0	0	0	0	0	0	0	0	0	0	3	0	0
ENSSSCG00000000377	ENSSSCG00000000377	protein_coding	1	0	5000	0	0	2139	0	0	3352	0	0	1213	0	0	14	0	0	14	0	0	5000	0	0	1101	0	0	405	1	0	0	0	0	0	0	0	0	0	0	0	0	0	0
ENSSSCG00000000379	ESYT1	protein_coding	0	0	5000	0	0	6891	0	0	19758	0	0	12867	0	0	60	0	0	60	1	0	5000	1	0	3177	0	0	411	0	0	0	0	0	0	0	0	0	0	0	0	1	1	0
ENSSSCG00000000382	SMARCC2	protein_coding	0	0	5000	0	0	4921	0	0	23446	0	0	18525	0	0	58	0	0	58	1	0	5000	0	0	1295	0	0	122	0	0	0	0	0	0	0	0	0	0	0	0	1	0	0
ENSSSCG00000000383	ENSSSCG00000000383	protein_coding	0	0	5000	0	0	1710	0	0	4762	0	0	3052	0	0	6	0	0	6	2	0	5000	0	0	843	0	0	0	0	0	0	0	0	0	0	0	0	0	0	0	2	0	0
ENSSSCG00000000384	OBFC2B	protein_coding	3	0	5000	0	0	1484	0	0	7087	0	0	5603	0	0	12	0	0	12	1	0	5000	0	0	0	0	0	842	3	0	0	0	0	0	0	0	0	0	0	0	1	0	0
ENSSSCG00000000385	SLC39A5	protein_coding	0	0	5000	0	0	2009	0	0	5802	0	0	3793	0	0	24	0	0	24	2	0	5000	0	0	117	0	0	263	0	0	0	0	0	0	0	0	0	0	0	0	2	0	0
ENSSSCG00000000386	ANKRD52	protein_coding	0	0	5000	0	0	3228	0	0	14010	0	0	10782	0	0	56	0	0	56	1	0	5000	0	0	0	0	0	0	0	0	0	0	0	0	0	0	0	0	0	0	1	0	0
ENSSSCG00000000388	ENSSSCG00000000388	protein_coding	0	0	5000	0	0	480	0	0	1148	0	0	668	0	0	4	0	0	4	0	0	5000	0	0	0	0	0	0	0	0	0	0	0	0	0	0	0	0	0	0	0	0	0
ENSSSCG00000000393	PAN2	protein_coding	2	0	5000	0	0	4243	9	0	13711	9	0	9468	0	0	48	0	0	48	0	0	5000	0	0	625	0	0	0	2	0	9	0	0	0	0	0	0	0	0	0	0	0	0
ENSSSCG00000000394	CNPY2	protein_coding	1	0	5000	0	0	1314	0	0	3543	1	0	2229	0	0	10	0	0	10	1	0	5000	0	0	200	0	0	565	1	0	1	0	0	0	0	0	0	0	0	0	1	0	0
ENSSSCG00000000396	STAT2	protein_coding	1	0	5000	2	0	2989	9	0	14080	7	0	11091	0	0	51	0	0	51	3	0	5000	0	0	0	0	0	421	1	0	7	0	0	0	0	0	0	0	2	0	3	0	0
ENSSSCG00000000397	APOF	protein_coding	4	0	5000	1	0	1049	0	0	1287	0	0	238	0	0	4	0	0	4	1	0	5000	0	0	0	0	0	74	4	0	0	0	0	0	0	0	0	0	1	0	1	0	0
ENSSSCG00000000398	APON	protein_coding	1	0	5000	0	0	1936	0	0	2078	0	0	142	0	0	2	0	0	2	2	0	5000	0	0	289	0	0	882	1	0	0	0	0	0	0	0	0	0	0	0	2	0	0
ENSSSCG00000000399	TIMELESS	protein_coding	1	0	5000	0	0	5397	9	0	26003	8	0	20606	0	0	56	0	0	56	3	0	5000	1	0	1625	0	0	145	1	0	8	0	0	0	0	0	0	0	0	0	3	1	0
ENSSSCG00000000400	MIP	protein_coding	6	0	5000	0	0	795	4	0	4313	6	0	3518	0	0	6	0	0	6	8	0	5000	0	0	0	0	0	0	6	0	6	0	0	0	0	0	0	0	0	0	8	0	0
ENSSSCG00000000401	GLS2	protein_coding	0	0	5000	0	0	2135	0	0	9193	0	0	7058	0	0	32	0	0	32	0	0	5000	0	0	452	0	0	0	0	0	0	0	0	0	0	0	0	0	0	0	0	0	0
ENSSSCG00000000402	RBMS2	protein_coding	1	0	5000	0	0	1020	31	0	99891	31	0	98871	0	0	18	0	0	18	0	0	5000	0	0	0	0	0	177	1	0	31	0	0	0	0	0	0	0	0	0	0	0	0
ENSSSCG00000000403	BAZ2A	protein_coding	4	0	5000	1	0	8738	8	0	29900	6	0	21162	0	0	67	0	0	62	10	0	5006	1	0	2955	0	0	0	4	0	6	0	0	0	0	0	0	0	1	0	10	1	0
ENSSSCG00000000404	ENSSSCG00000000404	protein_coding	0	0	5000	0	0	624	0	0	1238	0	0	614	0	0	2	0	0	2	0	0	5000	0	0	0	0	0	0	0	0	0	0	0	0	0	0	0	0	0	0	0	0	0
ENSSSCG00000000405	ATP5B	protein_coding	5	0	5000	1	0	1767	4	0	7613	3	0	5846	0	0	18	0	0	18	10	0	5000	0	0	160	0	0	20	5	0	3	0	0	0	0	0	0	0	1	0	10	0	0
ENSSSCG00000000406	PTGES3	protein_coding	9	0	5000	0	0	2258	11	0	21673	11	0	19415	0	0	14	0	0	14	3	0	5000	0	0	1250	0	0	0	9	0	11	0	0	0	0	0	0	0	0	0	3	0	0
ENSSSCG00000000408	PRIM1	protein_coding	0	0	5000	0	0	717	0	0	14421	0	0	13704	0	0	10	0	0	10	2	0	5000	0	0	190	0	0	17	0	0	0	0	0	0	0	0	0	0	0	0	2	0	0
ENSSSCG00000000411	ENSSSCG00000000411	protein_coding	0	0	5000	0	0	5440	0	0	9005	0	0	3565	0	0	12	0	0	12	0	0	5000	0	0	3618	0	0	244	0	0	0	0	0	0	0	0	0	0	0	0	0	0	0
ENSSSCG00000000413	ENSSSCG00000000413	protein_coding	9	0	5000	1	0	3373	6	0	22266	5	0	18893	0	0	54	0	0	54	0	0	5000	0	0	241	0	0	0	9	0	5	1	0	0	0	0	0	0	0	0	0	0	0
ENSSSCG00000000414	ENSSSCG00000000414	protein_coding	1	0	5000	0	0	1547	4	0	5701	4	0	4154	0	0	8	0	0	8	2	0	5000	0	0	217	0	0	376	1	0	4	0	0	0	0	0	0	0	0	0	2	0	0
ENSSSCG00000000415	SDR9C7	protein_coding	12	0	5000	0	0	942	12	0	15350	12	0	14408	0	0	6	0	0	6	6	0	5000	0	0	0	0	0	0	12	0	12	0	0	0	0	0	0	0	0	0	6	0	0
ENSSSCG00000000416	GPR182	protein_coding	2	0	5000	2	0	1302	2	0	1805	0	0	503	0	0	4	0	0	4	3	0	5000	0	0	0	0	0	0	2	0	0	0	0	0	0	0	0	0	2	0	3	0	0
ENSSSCG00000000417	ZBTB39	protein_coding	0	0	5000	4	0	2088	4	0	2125	0	0	37	0	0	12	0	0	12	5	0	5000	0	0	0	0	0	0	0	0	0	2	0	0	0	0	0	0	2	0	5	0	0
ENSSSCG00000000418	TAC3	protein_coding	3	0	5000	0	0	773	10	0	7875	10	0	7102	0	0	12	0	0	12	9	0	5000	0	0	294	0	0	98	3	0	10	0	0	0	0	0	0	0	0	0	9	0	0
ENSSSCG00000000419	ENSSSCG00000000419	protein_coding	3	0	5000	0	0	1222	2	0	4894	2	0	3672	0	0	6	0	0	6	2	0	5000	0	0	217	0	0	0	3	0	2	0	0	0	0	0	0	0	0	0	2	0	0
ENSSSCG00000000420	NDUFA4L2	protein_coding	0	0	5000	0	0	961	0	0	2193	0	0	1232	0	0	6	0	0	6	4	0	5000	0	0	677	0	0	20	0	0	0	0	0	0	0	0	0	0	0	0	4	0	0
ENSSSCG00000000423	ENSSSCG00000000423	protein_coding	0	0	5000	6	0	6315	35	0	36235	29	0	29920	0	0	86	0	0	86	3	0	5000	0	0	873	0	0	0	0	0	29	6	0	0	0	0	0	0	0	0	3	0	0
ENSSSCG00000000424	ENSSSCG00000000424	protein_coding	3	0	5000	1	0	2593	3	0	13522	2	0	10929	0	0	40	0	0	40	0	0	5000	0	0	226	0	0	0	3	0	2	0	0	0	0	0	0	0	1	0	0	0	0
ENSSSCG00000000426	ENSSSCG00000000426	protein_coding	0	0	5000	0	0	2483	0	0	6049	0	0	3566	0	0	12	0	0	12	0	0	5000	0	0	747	0	0	158	0	0	0	0	0	0	0	0	0	0	0	0	0	0	0
ENSSSCG00000000429	ENSSSCG00000000429	protein_coding	0	0	5000	0	0	2255	4	0	20133	4	0	17878	0	0	52	0	0	52	2	0	5000	0	0	20	0	0	0	0	0	4	0	0	0	0	0	0	0	0	0	2	0	0
ENSSSCG00000000430	ENSSSCG00000000430	protein_coding	0	0	5000	0	0	1637	2	0	14033	2	0	12396	0	0	28	0	0	28	0	0	5000	0	0	410	0	0	0	0	0	2	0	0	0	0	0	0	0	0	0	0	0	0
ENSSSCG00000000431	MBD6	protein_coding	0	0	5000	0	0	3015	0	0	4868	0	0	1853	0	0	22	0	0	22	0	0	5000	0	0	0	0	0	0	0	0	0	0	0	0	0	0	0	0	0	0	0	0	0
ENSSSCG00000000433	B4GALNT1	protein_coding	0	0	5000	0	0	1833	1	0	7706	1	0	5873	0	0	32	0	0	32	0	0	5000	0	0	372	0	0	0	0	0	1	0	0	0	0	0	0	0	0	0	0	0	0
ENSSSCG00000000435	ARHGEF25	protein_coding	5	0	5000	0	0	1869	0	0	6645	0	0	4776	0	0	30	0	0	30	0	0	5000	0	0	0	0	0	0	5	0	0	0	0	0	0	0	0	0	0	0	0	0	0
ENSSSCG00000000436	PIP4K2C	protein_coding	0	0	5000	0	0	2495	0	0	4600	0	0	2105	0	0	12	0	0	12	1	0	5000	0	0	1512	0	0	227	0	0	0	0	0	0	0	0	0	0	0	0	1	0	0
ENSSSCG00000000437	ARHGAP9	protein_coding	0	0	5000	0	0	5640	2	0	10987	1	0	5347	0	0	34	0	0	34	0	0	5000	1	0	3336	0	0	0	0	0	1	0	0	0	0	0	0	0	0	0	0	1	0
ENSSSCG00000000438	ENSSSCG00000000438	protein_coding	0	0	5000	0	0	2344	0	0	8973	0	0	6629	0	0	38	0	0	38	3	0	5000	0	0	0	0	0	16	0	0	0	0	0	0	0	0	0	0	0	0	3	0	0
ENSSSCG00000000439	ENSSSCG00000000439	protein_coding	0	0	5000	0	0	3266	24	0	124425	24	0	121159	0	0	48	0	0	48	3	0	5000	0	0	374	0	0	21	0	0	24	0	0	0	0	0	0	0	0	0	3	0	0
ENSSSCG00000000441	ENSSSCG00000000441	protein_coding	0	0	5000	0	0	1636	0	0	6556	0	0	4920	0	0	30	0	0	30	1	0	5000	0	0	0	0	0	40	0	0	0	0	0	0	0	0	0	0	0	0	1	0	0
ENSSSCG00000000442	INHBE	protein_coding	1	0	5000	0	0	1056	0	0	1287	0	0	231	0	0	2	0	0	2	1	0	5000	0	0	0	0	0	0	1	0	0	0	0	0	0	0	0	0	0	0	1	0	0
ENSSSCG00000000443	GLI1	protein_coding	1	0	5000	0	0	3263	0	0	4410	1	0	1147	0	0	4	0	0	4	0	0	5000	0	0	1010	0	0	0	1	0	1	0	0	0	0	0	0	0	0	0	0	0	0
ENSSSCG00000000444	ENSSSCG00000000444	protein_coding	0	0	5000	0	0	1459	0	0	4882	0	0	3423	0	0	20	0	0	22	1	0	5200	0	0	388	0	0	0	0	0	0	0	0	0	0	0	0	0	0	0	1	0	0
ENSSSCG00000000449	DTX3	protein_coding	0	0	5000	0	0	2152	0	0	86521	0	0	84369	0	0	10	0	0	10	0	0	5000	0	0	660	0	0	451	0	0	0	0	0	0	0	0	0	0	0	0	0	0	0
ENSSSCG00000000451	AGAP2	protein_coding	0	0	150	0	0	1432	3	0	4313	3	0	2881	0	0	16	0	0	16	0	0	5000	0	0	144	0	0	154	0	0	3	0	0	0	0	0	0	0	0	0	0	0	0
ENSSSCG00000000453	XRCC6BP1	protein_coding	7	0	5000	1	0	2625	72	0	44679	65	0	42054	0	0	10	0	0	10	8	0	5000	6	0	1851	0	0	0	7	0	65	1	0	0	0	0	0	0	0	0	8	6	0
ENSSSCG00000000455	LRIG3	protein_coding	3	0	5000	0	0	3897	83	0	49506	80	0	45609	0	0	36	0	0	36	8	0	5000	0	0	215	3	0	322	3	0	80	0	0	0	0	0	0	0	0	0	8	0	3
ENSSSCG00000000456	SLC16A7	protein_coding	0	0	5000	0	0	4845	46	0	57749	46	0	52904	0	0	6	0	0	6	11	0	5000	0	0	3360	0	0	0	0	0	46	0	0	0	0	0	0	0	0	0	11	0	0
ENSSSCG00000000457	ENSSSCG00000000457	protein_coding	1	0	5000	0	0	4603	7	0	219664	7	0	215061	0	0	42	0	0	42	1	0	5000	0	0	1654	0	0	0	1	0	7	0	0	0	0	0	0	0	0	0	1	0	0
ENSSSCG00000000458	MON2	protein_coding	7	0	5000	0	0	6105	53	0	139431	53	0	133326	0	0	70	0	0	70	1	0	5000	0	0	1278	0	0	0	7	0	53	0	0	0	0	0	0	0	0	0	1	0	0
ENSSSCG00000000460	HSBP1	protein_coding	18	0	5000	2	0	523	4	0	523	0	0	0	0	0	0	0	0	0	1	0	5000	2	0	246	0	0	46	18	0	0	1	0	0	0	0	0	0	1	0	1	2	0
ENSSSCG00000000461	POLR2L	protein_coding	3	0	5000	1	0	201	1	0	201	0	0	0	0	0	0	0	0	0	3	0	5000	0	0	0	0	0	0	3	0	0	1	0	0	0	0	0	0	0	0	3	0	0
ENSSSCG00000000462	TMEM5	protein_coding	1	0	5000	0	0	1632	13	0	28827	15	0	27195	0	0	10	0	0	10	13	0	5000	0	0	84	2	0	204	1	0	15	0	0	0	0	0	0	0	0	0	13	0	2
ENSSSCG00000000464	C12ORF56	protein_coding	5	0	5024	1	0	1662	121	0	76031	120	0	74369	1	0	28	0	0	26	11	0	5000	0	0	0	0	0	0	5	0	120	1	1	0	0	0	0	0	0	0	11	0	0
ENSSSCG00000000466	XPOT	protein_coding	2	0	5000	1	0	2350	24	0	23201	23	0	20851	0	0	30	0	0	30	17	0	5000	0	0	26	0	0	563	2	0	23	0	0	0	0	0	0	0	1	0	17	0	0
ENSSSCG00000000468	WIF1	protein_coding	1	0	5000	0	0	464	0	0	942	0	0	478	0	0	2	0	0	2	4	0	5000	0	0	0	0	0	167	1	0	0	0	0	0	0	0	0	0	0	0	4	0	0
ENSSSCG00000000469	LEMD3	protein_coding	0	0	5000	0	0	2312	2	0	65727	2	0	63415	0	0	16	0	0	16	0	0	5000	0	0	0	0	0	65	0	0	2	0	0	0	0	0	0	0	0	0	0	0	0
ENSSSCG00000000471	HMGA2	protein_coding	0	0	5000	0	0	327	7	0	140200	7	0	139873	0	0	8	0	0	8	0	0	5000	0	0	0	0	0	0	0	0	7	0	0	0	0	0	0	0	0	0	0	0	0
ENSSSCG00000000472	LLPH	protein_coding	0	0	6058	0	0	1639	0	0	6637	0	0	4998	0	0	8	0	0	6	2	0	5000	0	0	1058	0	0	179	0	0	0	0	0	0	0	0	0	0	0	0	2	0	0
ENSSSCG00000000473	TMBIM4	protein_coding	2	0	5000	0	0	985	13	0	53695	13	0	52710	0	0	18	0	0	18	0	0	5000	0	0	0	0	0	118	2	0	13	0	0	0	0	0	0	0	0	0	0	0	0
ENSSSCG00000000474	ENSSSCG00000000474	pseudogene	0	0	5000	0	0	399	0	0	401	0	0	2	0	0	2	0	0	2	0	0	5000	0	0	0	0	0	0	0	0	0	0	0	0	0	0	0	0	0	0	0	0	0
ENSSSCG00000000475	IRAK3	protein_coding	0	0	5000	1	0	948	1	0	4593	0	0	3645	0	0	6	0	0	6	0	0	5000	0	0	0	0	0	0	0	0	0	0	0	0	0	0	0	0	1	0	0	0	0
ENSSSCG00000000476	ENSSSCG00000000476	protein_coding	0	0	5000	0	0	396	0	0	396	0	0	0	0	0	0	0	0	0	0	0	5000	0	0	0	0	0	0	0	0	0	0	0	0	0	0	0	0	0	0	0	0	0
ENSSSCG00000000477	HELB	protein_coding	4	0	5000	0	0	3519	8	0	45475	8	0	41956	0	0	24	0	0	24	1	0	5000	0	0	224	0	0	46	4	0	8	0	0	0	0	0	0	0	0	0	1	0	0
ENSSSCG00000000478	GRIP1	protein_coding	7	0	5000	1	0	3408	249	0	322756	248	0	319348	0	0	48	0	0	48	0	0	5000	0	0	0	0	0	69	7	0	248	0	0	0	0	0	0	0	1	0	0	0	0
ENSSSCG00000000480	IL26	protein_coding	1	0	5000	0	0	516	2	0	14886	2	0	14370	0	0	8	0	0	8	0	0	5000	0	0	0	0	0	0	1	0	2	0	0	0	0	0	0	0	0	0	0	0	0
ENSSSCG00000000481	IFNG	protein_coding	0	0	5000	0	0	717	3	0	4765	3	0	4048	0	0	6	0	0	6	5	0	5000	0	0	192	0	0	24	0	0	3	0	0	0	0	0	0	0	0	0	5	0	0
ENSSSCG00000000482	IL22	protein_coding	0	0	5000	0	0	573	0	0	4327	0	0	3754	0	0	8	0	0	8	2	0	5000	0	0	0	0	0	0	0	0	0	0	0	0	0	0	0	0	0	0	2	0	0
ENSSSCG00000000483	MDM1	protein_coding	0	0	5000	0	0	2826	3	0	32440	3	0	29614	0	0	28	0	0	28	0	0	5000	0	0	500	0	0	163	0	0	3	0	0	0	0	0	0	0	0	0	0	0	0
ENSSSCG00000000484	ENSSSCG00000000484	protein_coding	0	0	5000	0	0	375	0	0	375	0	0	0	0	0	0	0	0	0	1	0	5000	0	0	0	0	0	0	0	0	0	0	0	0	0	0	0	0	0	0	1	0	0
ENSSSCG00000000486	NUP107	protein_coding	4	0	5000	2	0	2959	28	0	48958	26	0	45999	0	0	54	0	0	54	5	0	5000	0	0	190	0	0	0	4	0	26	0	0	0	0	0	0	0	2	0	5	0	0
ENSSSCG00000000487	SLC35E3	protein_coding	0	0	5000	0	0	1011	5	0	4511	5	0	3500	0	0	4	0	0	4	4	0	5000	0	0	0	0	0	312	0	0	5	0	0	0	0	0	0	0	0	0	4	0	0
ENSSSCG00000000488	MDM2	protein_coding	4	0	5000	0	0	1892	13	0	172314	13	0	170422	0	0	22	0	0	22	5	0	5000	0	0	56	0	0	360	4	0	13	0	0	0	0	0	0	0	0	0	5	0	0
ENSSSCG00000000490	CPSF6	protein_coding	0	0	5000	0	0	1993	1	0	8343	1	0	6350	0	0	8	0	0	8	0	0	5000	0	0	1317	0	0	49	0	0	1	0	0	0	0	0	0	0	0	0	0	0	0
ENSSSCG00000000491	YEATS4	protein_coding	0	0	5000	0	0	630	0	0	5144	0	0	4514	0	0	2	0	0	2	0	0	5000	0	0	122	0	0	316	0	0	0	0	0	0	0	0	0	0	0	0	0	0	0
ENSSSCG00000000492	LYSC2_PIG	protein_coding	0	0	5000	0	0	1264	1	0	6363	1	0	5099	0	0	6	0	0	6	0	0	5000	0	0	759	0	0	64	0	0	1	0	0	0	0	0	0	0	0	0	0	0	0
ENSSSCG00000000493	FRS2	protein_coding	3	0	5000	1	0	1676	28	0	202276	27	0	200600	0	0	14	0	0	14	0	0	5000	0	0	0	0	0	152	3	0	27	0	0	0	0	0	0	0	1	0	0	0	0
ENSSSCG00000000496	CCT2	protein_coding	0	0	5000	0	0	2166	0	0	15250	0	0	13084	0	0	30	0	0	30	0	0	5000	0	0	347	0	0	211	0	0	0	0	0	0	0	0	0	0	0	0	0	0	0
ENSSSCG00000000499	BEST3	protein_coding	0	0	5000	0	0	2001	0	0	38734	0	0	36733	0	0	18	0	0	18	1	0	5000	0	0	0	0	0	0	0	0	0	0	0	0	0	0	0	0	0	0	1	0	0
ENSSSCG00000000500	RAB3IP	protein_coding	4	0	5000	0	0	1663	7	0	36294	7	0	34631	0	0	22	0	0	22	1	0	5000	0	0	271	0	0	0	4	0	7	0	0	0	0	0	0	0	0	0	1	0	0
ENSSSCG00000000501	ENSSSCG00000000501	protein_coding	4	0	5000	0	0	768	0	0	17496	0	0	16728	0	0	12	0	0	12	0	0	5000	0	0	0	0	0	0	4	0	0	0	0	0	0	0	0	0	0	0	0	0	0
ENSSSCG00000000502	CNOT2	protein_coding	0	0	5000	0	0	1744	2	0	74983	2	0	73239	0	0	36	0	0	36	0	0	5000	0	0	0	0	0	118	0	0	2	0	0	0	0	0	0	0	0	0	0	0	0
ENSSSCG00000000504	PTPRB	protein_coding	0	0	5000	0	0	6233	5	0	96255	5	0	90022	0	0	62	0	0	62	1	0	5000	0	0	0	0	0	227	0	0	5	0	0	0	0	0	0	0	0	0	1	0	0
ENSSSCG00000000508	ENSSSCG00000000508	protein_coding	7	0	5000	0	0	1806	0	0	13014	0	0	11208	0	0	18	0	0	18	0	0	5000	0	0	208	0	0	17	7	0	0	0	0	0	0	0	0	0	0	0	0	0	0
ENSSSCG00000000509	ENSSSCG00000000509	protein_coding	0	0	5000	0	0	3213	1	0	27496	1	0	24283	0	0	28	0	0	28	4	0	5000	0	0	0	0	0	0	0	0	1	0	0	0	0	0	0	0	0	0	4	0	0
ENSSSCG00000000510	TMEM19	protein_coding	0	0	5000	0	0	3257	0	0	25870	0	0	22613	0	0	10	0	0	10	0	0	5000	0	0	1667	0	0	579	0	0	0	0	0	0	0	0	0	0	0	0	0	0	0
ENSSSCG00000000511	RAB21	protein_coding	0	0	5000	0	0	991	1	0	28317	1	0	27326	0	0	12	0	0	12	0	0	5000	0	0	0	0	0	322	0	0	1	0	0	0	0	0	0	0	0	0	0	0	0
ENSSSCG00000000512	TBC1D15	protein_coding	0	0	5000	0	0	3208	2	0	52178	2	0	48970	0	0	32	0	0	32	0	0	5000	0	0	1183	0	0	0	0	0	2	0	0	0	0	0	0	0	0	0	0	0	0
ENSSSCG00000000515	TRHDE	protein_coding	0	0	5000	0	0	3204	72	0	452178	72	0	448974	0	0	40	0	0	40	1	0	5000	0	0	0	0	0	126	0	0	72	0	0	0	0	0	0	0	0	0	1	0	0
ENSSSCG00000000516	KCNC2	protein_coding	0	0	5000	0	0	1250	3	0	9036	3	0	7786	0	0	4	0	0	4	0	0	5000	0	0	0	0	0	527	0	0	3	0	0	0	0	0	0	0	0	0	0	0	0
ENSSSCG00000000517	CAPS2	protein_coding	1	0	5000	0	0	2575	18	0	92106	17	0	89531	0	0	32	0	0	32	3	0	5000	1	0	955	0	0	0	1	0	17	0	0	0	0	0	0	0	0	0	3	1	0
ENSSSCG00000000519	GLIPR1	protein_coding	4	0	5000	0	0	2893	51	0	44978	54	0	42085	0	0	14	0	0	14	3	0	5000	1	0	1642	0	0	441	4	0	54	0	0	0	0	0	0	0	0	0	3	1	0
ENSSSCG00000000520	KRR1	protein_coding	7	0	5000	1	0	5818	9	0	14845	5	0	9027	0	0	18	0	0	18	0	0	5000	3	0	4604	0	0	86	7	0	5	0	0	0	0	0	0	0	1	0	0	3	0
ENSSSCG00000000521	PHLDA1	protein_coding	2	0	5000	0	0	1167	0	0	1167	0	0	0	0	0	0	0	0	0	0	0	5000	0	0	0	0	0	0	2	0	0	0	0	0	0	0	0	0	0	0	0	0	0
ENSSSCG00000000522	NAP1L1	protein_coding	0	0	5000	0	0	2914	1	0	34026	1	0	31112	0	0	30	0	0	30	0	0	5000	0	0	1620	0	0	118	0	0	1	0	0	0	0	0	0	0	0	0	0	0	0
ENSSSCG00000000523	BBS10	protein_coding	0	0	5000	0	0	2919	0	0	3349	0	0	430	0	0	2	0	0	2	0	0	5000	0	0	707	0	0	40	0	0	0	0	0	0	0	0	0	0	0	0	0	0	0
ENSSSCG00000000524	ENSSSCG00000000524	protein_coding	0	0	5000	0	0	506	0	0	2054	0	0	1548	0	0	4	0	0	4	4	0	5000	0	0	22	0	0	40	0	0	0	0	0	0	0	0	0	0	0	0	4	0	0
ENSSSCG00000000527	SYT10	protein_coding	0	0	5000	0	0	1938	4	0	63024	4	0	61086	0	0	12	0	0	12	0	0	5000	0	0	48	0	0	318	0	0	4	0	0	0	0	0	0	0	0	0	0	0	0
ENSSSCG00000000528	PKP2	protein_coding	5	0	5000	0	0	2599	24	0	139427	24	0	136828	0	0	26	0	0	26	0	0	5000	0	0	0	0	0	103	5	0	24	0	0	0	0	0	0	0	0	0	0	0	0
ENSSSCG00000000529	ENSSSCG00000000529	protein_coding	1	0	5000	0	0	5095	3	0	31784	3	0	26689	0	0	34	0	0	34	2	0	5000	0	0	3202	0	0	0	1	0	3	0	0	0	0	0	0	0	0	0	2	0	0
ENSSSCG00000000530	FGD4	protein_coding	0	0	5000	0	0	1718	0	0	25408	0	0	23690	0	0	26	0	0	26	0	0	5000	0	0	0	0	0	41	0	0	0	0	0	0	0	0	0	0	0	0	0	0	0
ENSSSCG00000000531	BICD1	protein_coding	0	0	10000	0	0	3471	16	0	208672	16	0	205201	0	0	20	0	0	20	0	0	5000	0	0	0	0	0	861	0	0	16	0	0	0	0	0	0	0	0	0	0	0	0
ENSSSCG00000000534	IPO8	protein_coding	0	0	5000	0	0	5292	2	0	82974	2	0	77682	0	0	48	0	0	48	0	0	5000	0	0	2348	0	0	244	0	0	2	0	0	0	0	0	0	0	0	0	0	0	0
ENSSSCG00000000536	ERGIC2	protein_coding	0	0	5000	0	0	3546	3	0	49164	3	0	45618	0	0	26	0	0	26	0	0	5000	0	0	2253	0	0	159	0	0	3	0	0	0	0	0	0	0	0	0	0	0	0
ENSSSCG00000000539	TMTC1	protein_coding	4	0	5000	0	0	3042	2	0	20242	0	0	17200	0	0	12	0	0	12	1	0	5000	2	0	2154	0	0	195	4	0	0	0	0	0	0	0	0	0	0	0	1	2	0
ENSSSCG00000000540	OVCH1	protein_coding	0	0	5000	0	0	2343	3	0	46927	3	0	44584	0	0	46	0	0	46	7	0	5000	0	0	0	0	0	0	0	0	3	0	0	0	0	0	0	0	0	0	7	0	0
ENSSSCG00000000541	FAR2	protein_coding	0	0	5000	0	0	3723	13	0	198956	13	0	195233	0	0	22	0	0	22	0	0	5000	0	0	1724	0	0	451	0	0	13	0	0	0	0	0	0	0	0	0	0	0	0
ENSSSCG00000000543	CCDC91	protein_coding	1	0	5000	0	0	713	4	0	94534	4	0	93821	0	0	10	0	0	10	0	0	5000	0	0	35	0	0	210	1	0	4	0	0	0	0	0	0	0	0	0	0	0	0
ENSSSCG00000000544	PTHLH	protein_coding	0	0	5000	0	0	1306	0	0	12117	0	0	10811	0	0	6	0	0	6	0	0	5000	0	0	454	0	0	318	0	0	0	0	0	0	0	0	0	0	0	0	0	0	0
ENSSSCG00000000545	KLHDC5	protein_coding	0	0	5000	0	0	4184	1	0	21878	1	0	17694	0	0	4	0	0	4	0	0	5000	0	0	2606	0	0	0	0	0	1	0	0	0	0	0	0	0	0	0	0	0	0
ENSSSCG00000000546	MANSC4	protein_coding	0	0	5000	0	0	1023	0	0	7798	0	0	6775	0	0	4	0	0	4	3	0	5000	0	0	0	0	0	0	0	0	0	0	0	0	0	0	0	0	0	0	3	0	0
ENSSSCG00000000547	MRPS35	protein_coding	0	0	5000	0	0	1952	7	0	49382	7	0	47430	0	0	14	0	0	14	0	0	5000	0	0	873	0	0	101	0	0	7	0	0	0	0	0	0	0	0	0	0	0	0
ENSSSCG00000000548	REP15	protein_coding	0	0	5000	0	0	708	0	0	708	0	0	0	0	0	0	0	0	0	0	0	5000	0	0	0	0	0	0	0	0	0	0	0	0	0	0	0	0	0	0	0	0	0
ENSSSCG00000000549	PPFIBP1	protein_coding	0	0	5000	0	0	4878	14	0	50766	14	0	45888	0	0	56	0	0	56	2	0	5000	0	0	1764	0	0	20	0	0	14	0	0	0	0	0	0	0	0	0	2	0	0
ENSSSCG00000000550	C12ORF70	protein_coding	0	0	5000	0	0	1106	1	0	29765	1	0	28659	0	0	24	0	0	26	0	0	5024	0	0	0	0	0	0	0	0	1	0	0	0	0	0	0	0	0	0	0	0	0
ENSSSCG00000000551	ARNTL2	protein_coding	0	0	5000	0	0	1485	2	0	74137	2	0	72652	0	0	22	0	0	22	0	0	5000	0	0	0	0	0	18	0	0	2	0	0	0	0	0	0	0	0	0	0	0	0
ENSSSCG00000000552	MED21	protein_coding	0	0	5000	0	0	1296	0	0	6520	0	0	5224	0	0	6	0	0	6	0	0	5000	0	0	771	0	0	90	0	0	0	0	0	0	0	0	0	0	0	0	0	0	0
ENSSSCG00000000553	TM7SF3	protein_coding	0	0	5000	0	0	4255	1	0	43269	1	0	39014	0	0	22	0	0	22	0	0	5000	0	0	2293	0	0	249	0	0	1	0	0	0	0	0	0	0	0	0	0	0	0
ENSSSCG00000000554	FGFR1OP2	protein_coding	0	0	5000	0	0	3950	2	0	30845	2	0	26895	0	0	12	0	0	12	0	0	5000	0	0	2875	0	0	313	0	0	2	0	0	0	0	0	0	0	0	0	0	0	0
ENSSSCG00000000555	ITPR2	protein_coding	0	0	5000	0	0	6651	32	0	425560	32	0	418909	0	0	88	0	0	88	0	0	5000	0	0	4161	0	0	0	0	0	32	0	0	0	0	0	0	0	0	0	0	0	0
ENSSSCG00000000559	RASSF8	protein_coding	0	0	5000	0	0	1555	1	0	79579	1	0	78024	0	0	10	0	0	10	0	0	5000	0	0	0	0	0	280	0	0	1	0	0	0	0	0	0	0	0	0	0	0	0
ENSSSCG00000000560	LYRM5	protein_coding	0	0	5000	0	0	431	0	0	5220	0	0	4789	0	0	4	0	0	4	0	0	5000	0	0	0	0	0	158	0	0	0	0	0	0	0	0	0	0	0	0	0	0	0
ENSSSCG00000000563	ENSSSCG00000000563	protein_coding	11	0	10000	0	0	1567	7	0	21547	7	0	19980	0	0	32	0	0	32	0	0	5000	0	0	0	0	0	8	11	0	7	0	0	0	0	0	0	0	0	0	0	0	0
ENSSSCG00000000566	ENSSSCG00000000566	protein_coding	0	0	5000	0	0	776	16	0	152896	16	0	152120	0	0	8	0	0	8	0	0	5000	0	0	46	0	0	28	0	0	16	0	0	0	0	0	0	0	0	0	0	0	0
ENSSSCG00000000567	SOX5	protein_coding	2	0	5000	0	0	951	13	0	29109	13	0	28158	0	0	10	0	0	10	2	0	5000	0	0	0	0	0	0	2	0	13	0	0	0	0	0	0	0	0	0	2	0	0
ENSSSCG00000000570	ENSSSCG00000000570	protein_coding	0	0	5000	0	0	2994	6	0	33722	6	0	30728	0	0	26	0	0	26	0	0	5000	0	0	1249	0	0	20	0	0	6	0	0	0	0	0	0	0	0	0	0	0	0
ENSSSCG00000000571	ABCC9	protein_coding	0	0	5000	3	0	4226	49	0	120478	46	0	116252	0	0	66	0	0	66	0	0	5000	0	0	5	0	0	0	0	0	46	0	0	0	0	0	0	0	3	0	0	0	0
ENSSSCG00000000572	CMAS	protein_coding	0	0	5000	0	0	2477	1	0	20774	1	0	18297	0	0	14	0	0	14	0	0	5000	0	0	1062	0	0	110	0	0	1	0	0	0	0	0	0	0	0	0	0	0	0
ENSSSCG00000000573	KCNJ8	protein_coding	1	0	5000	0	0	1875	0	0	7844	0	0	5969	0	0	4	0	0	4	0	0	5000	0	0	183	0	0	417	1	0	0	0	0	0	0	0	0	0	0	0	0	0	0
ENSSSCG00000000574	ENSSSCG00000000574	protein_coding	0	0	5000	0	0	668	2	0	7273	2	0	6605	0	0	4	0	0	4	0	0	5000	0	0	315	0	0	116	0	0	2	0	0	0	0	0	0	0	0	0	0	0	0
ENSSSCG00000000576	LDHB	protein_coding	0	0	5000	0	0	1106	0	0	21306	0	0	20200	0	0	20	0	0	20	0	0	5000	0	0	0	0	0	95	0	0	0	0	0	0	0	0	0	0	0	0	0	0	0
ENSSSCG00000000577	GYS2	protein_coding	0	0	5000	0	0	2990	9	0	52745	9	0	49755	0	0	30	0	0	30	0	0	5000	0	0	555	0	0	326	0	0	9	0	0	0	0	0	0	0	0	0	0	0	0
ENSSSCG00000000579	GOLT1B	protein_coding	0	0	5000	0	0	3062	0	0	13870	0	0	10808	0	0	8	0	0	8	0	0	5000	0	0	2486	0	0	159	0	0	0	0	0	0	0	0	0	0	0	0	0	0	0
ENSSSCG00000000580	RECQL	protein_coding	0	0	5000	0	0	2873	10	0	42541	10	0	39668	0	0	28	0	0	28	0	0	5000	0	0	811	0	0	112	0	0	10	0	0	0	0	0	0	0	0	0	0	0	0
ENSSSCG00000000582	IAPP	protein_coding	0	0	5000	0	0	270	0	0	3205	0	0	2935	0	0	2	0	0	2	0	0	5000	0	0	0	0	0	0	0	0	0	0	0	0	0	0	0	0	0	0	0	0	0
ENSSSCG00000000583	PYROXD1	protein_coding	0	0	5000	0	0	4576	1	0	27594	1	0	23018	0	0	24	0	0	24	0	0	5000	0	0	2492	0	0	620	0	0	1	0	0	0	0	0	0	0	0	0	0	0	0
ENSSSCG00000000584	SLCO1A2	protein_coding	0	0	5000	1	0	4370	3	0	47398	2	0	43028	0	0	31	0	0	31	0	0	5000	0	0	2360	0	0	0	0	0	2	0	0	0	0	0	0	0	1	0	0	0	0
ENSSSCG00000000585	SLCO1C1	protein_coding	0	0	5000	0	0	2130	4	0	75143	4	0	73013	0	0	30	0	0	30	0	0	5000	0	0	0	0	0	0	0	0	4	0	0	0	0	0	0	0	0	0	0	0	0
ENSSSCG00000000587	AEBP2	protein_coding	3	0	5000	0	0	4283	64	0	74230	64	0	69947	0	0	18	0	0	18	0	0	5000	0	0	2741	0	0	0	3	0	64	0	0	0	0	0	0	0	0	0	0	0	0
ENSSSCG00000000588	PLEKHA5	protein_coding	0	0	5000	0	0	4018	4	0	88689	4	0	84671	0	0	60	0	0	60	0	0	5000	0	0	895	0	0	0	0	0	4	0	0	0	0	0	0	0	0	0	0	0	0
ENSSSCG00000000589	CAPZA3	protein_coding	1	0	5000	0	0	897	0	0	897	0	0	0	0	0	0	0	0	0	1	0	5000	0	0	0	0	0	0	1	0	0	0	0	0	0	0	0	0	0	0	1	0	0
ENSSSCG00000000590	PLCZ1	protein_coding	0	0	5000	0	0	2135	1	0	44229	1	0	42094	0	0	26	0	0	26	0	0	5000	0	0	44	0	0	180	0	0	1	0	0	0	0	0	0	0	0	0	0	0	0
ENSSSCG00000000591	PIK3C2G	protein_coding	1	0	5000	0	0	4590	9	0	360108	9	0	355518	0	0	76	0	0	74	0	0	5000	0	0	0	0	0	0	1	0	9	0	0	0	0	0	0	0	0	0	0	0	0
ENSSSCG00000000593	RECQL	protein_coding	0	0	5000	0	0	1167	0	0	1202	0	0	35	0	0	13	0	0	13	1	0	5000	0	0	0	0	0	0	0	0	0	0	0	0	0	0	0	0	0	0	1	0	0
ENSSSCG00000000594	RERGL	protein_coding	0	0	5000	0	0	389	0	0	6242	0	0	5853	0	0	6	0	0	6	0	0	5000	0	0	2	0	0	78	0	0	0	0	0	0	0	0	0	0	0	0	0	0	0
ENSSSCG00000000596	ENSSSCG00000000596	pseudogene	0	0	5000	0	0	351	0	0	355	0	0	4	0	0	2	0	0	2	0	0	5000	0	0	0	0	0	0	0	0	0	0	0	0	0	0	0	0	0	0	0	0	0
ENSSSCG00000000597	LMO3	protein_coding	0	0	5000	0	0	940	0	0	53232	0	0	52292	0	0	6	0	0	6	8	0	5000	0	0	348	0	0	154	0	0	0	0	0	0	0	0	0	0	0	0	8	0	0
ENSSSCG00000000598	SLC15A5	protein_coding	0	0	5000	0	0	1170	7	0	68785	7	0	67615	0	0	12	0	0	12	0	0	5000	0	0	0	0	0	0	0	0	7	0	0	0	0	0	0	0	0	0	0	0	0
ENSSSCG00000000599	DERA	protein_coding	3	0	5000	0	0	1657	39	0	74811	39	0	73154	0	0	16	0	0	16	0	0	5000	0	0	700	0	0	0	3	0	39	0	0	0	0	0	0	0	0	0	0	0	0
ENSSSCG00000000600	EPS8	protein_coding	1	0	5000	0	0	3710	20	0	70178	20	0	66468	0	0	40	0	0	40	0	0	5000	0	0	1226	0	0	0	1	0	20	0	0	0	0	0	0	0	0	0	0	0	0
ENSSSCG00000000601	PTPRO	protein_coding	5	0	5000	0	0	2275	58	0	48799	58	0	46524	0	0	30	0	0	28	0	0	5000	0	0	640	0	0	417	5	0	58	0	0	0	0	0	0	0	0	0	0	0	0
ENSSSCG00000000602	RERG	protein_coding	0	0	5000	0	0	2232	33	0	115025	33	0	112793	0	0	8	0	0	8	2	0	5000	0	0	1309	0	0	323	0	0	33	0	0	0	0	0	0	0	0	0	2	0	0
ENSSSCG00000000603	PDE6H	protein_coding	0	0	5000	0	0	258	0	0	5101	0	0	4843	0	0	4	0	0	4	2	0	5000	0	0	6	0	0	0	0	0	0	0	0	0	0	0	0	0	0	0	2	0	0
ENSSSCG00000000604	ARHGDIB	protein_coding	0	0	5000	0	0	1824	5	0	22229	5	0	20405	0	0	10	0	0	10	1	0	5000	0	0	774	0	0	447	0	0	5	0	0	0	0	0	0	0	0	0	1	0	0
ENSSSCG00000000605	ERP27	protein_coding	9	0	5000	0	0	819	2	0	25848	2	0	25029	0	0	12	0	0	12	0	0	5000	0	0	0	0	0	0	9	0	2	0	0	0	0	0	0	0	0	0	0	0	0
ENSSSCG00000000606	MGP	protein_coding	1	0	5000	0	0	663	0	0	4163	0	0	3500	0	0	6	0	0	6	0	0	5000	0	0	237	0	0	114	1	0	0	0	0	0	0	0	0	0	0	0	0	0	0
ENSSSCG00000000607	ART4	protein_coding	0	0	5000	0	0	1812	3	0	18693	3	0	16881	0	0	4	0	0	4	0	0	5000	0	0	771	0	0	0	0	0	3	0	0	0	0	0	0	0	0	0	0	0	0
ENSSSCG00000000608	GPBP1L1	protein_coding	1	0	5000	0	0	1302	0	0	1695	0	0	393	0	0	10	0	0	10	3	0	5000	0	0	0	0	0	0	1	0	0	0	0	0	0	0	0	0	0	0	3	0	0
ENSSSCG00000000609	C12ORF60	protein_coding	0	0	5000	0	0	732	0	0	732	0	0	0	0	0	0	0	0	0	0	0	5000	0	0	0	0	0	0	0	0	0	0	0	0	0	0	0	0	0	0	0	0	0
ENSSSCG00000000610	C12ORF69	protein_coding	0	0	5000	0	0	678	0	0	678	0	0	0	0	0	0	0	0	0	0	0	5000	0	0	0	0	0	0	0	0	0	0	0	0	0	0	0	0	0	0	0	0	0
ENSSSCG00000000611	WBP11	protein_coding	1	0	5000	0	0	3591	0	0	66681	0	0	63090	0	0	22	0	0	22	0	0	5000	0	0	1411	0	0	254	1	0	0	0	0	0	0	0	0	0	0	0	0	0	0
ENSSSCG00000000612	ATF7IP	protein_coding	0	0	5000	0	0	8187	2	0	127239	2	0	119052	0	0	30	0	0	30	0	0	10000	0	0	4163	0	0	196	0	0	2	0	0	0	0	0	0	0	0	0	0	0	0
ENSSSCG00000000613	GUCY2C	protein_coding	1	0	5000	0	0	1317	8	0	74260	8	0	72943	0	0	10	0	0	10	2	0	5000	0	0	477	0	0	144	1	0	8	0	0	0	0	0	0	0	0	0	2	0	0
ENSSSCG00000000614	GRIN2B	protein_coding	0	0	5000	0	0	4056	100	0	201816	100	0	197760	0	0	22	0	0	22	0	0	5000	0	0	0	0	0	0	0	0	100	0	0	0	0	0	0	0	0	0	0	0	0
ENSSSCG00000000615	ENSSSCG00000000615	pseudogene	1	0	5000	0	0	522	0	0	525	0	0	3	0	0	3	0	0	3	0	0	5000	0	0	0	0	0	0	1	0	0	0	0	0	0	0	0	0	0	0	0	0	0
ENSSSCG00000000619	KIAA1467	protein_coding	3	0	5000	2	0	5061	149	0	65593	146	0	60532	0	0	22	0	0	22	2	0	5000	1	0	3201	0	0	0	3	0	146	0	0	0	0	0	0	0	2	0	2	1	0
ENSSSCG00000000620	HEBP1	protein_coding	3	0	5000	0	0	725	0	0	1753	0	0	1028	0	0	2	0	0	2	12	0	5000	0	0	349	1	0	52	3	0	0	0	0	0	0	0	0	0	0	0	12	0	1
ENSSSCG00000000622	TCTP	protein_coding	4	0	5000	0	0	516	0	0	533	0	0	17	0	0	4	0	0	4	3	0	5000	0	0	0	0	0	0	4	0	0	0	0	0	0	0	0	0	0	0	3	0	0
ENSSSCG00000000623	BCL-G	protein_coding	0	0	5000	0	0	1251	17	0	22955	17	0	21704	0	0	10	0	0	10	13	0	5000	0	0	199	0	0	62	0	0	17	0	0	0	0	0	0	0	0	0	13	0	0
ENSSSCG00000000625	LRP6	protein_coding	0	0	5000	0	0	8870	41	0	96996	41	0	88126	0	0	42	0	0	42	6	0	5000	0	0	4446	0	0	11	0	0	41	0	0	0	0	0	0	0	0	0	6	0	0
ENSSSCG00000000628	SL44-1	protein_coding	5	0	5243	1	0	713	2	0	2664	1	0	1951	0	0	12	0	0	12	16	0	5590	0	0	0	0	0	0	5	0	1	0	0	0	0	0	0	0	1	0	16	0	0
ENSSSCG00000000629	ENSSSCG00000000629	protein_coding	1	0	5000	0	0	1089	4	0	3088	4	0	1999	0	0	7	0	0	7	8	0	5000	0	0	0	0	0	0	1	0	4	0	0	0	0	0	0	0	0	0	8	0	0
ENSSSCG00000000631	TAS2R9	protein_coding	0	0	5000	0	0	936	0	0	936	0	0	0	0	0	0	0	0	0	0	0	5000	0	0	0	0	0	0	0	0	0	0	0	0	0	0	0	0	0	0	0	0	0
ENSSSCG00000000633	CSDA	protein_coding	0	0	5000	0	0	2426	2	0	23894	0	0	21468	0	0	18	0	0	18	0	0	5000	0	0	941	2	0	342	0	0	0	0	0	0	0	0	0	0	0	0	0	0	2
ENSSSCG00000000634	STYK1	protein_coding	14	0	5000	1	0	3167	48	0	22116	43	0	18949	0	0	18	0	0	18	17	0	5000	3	0	1247	1	0	630	14	0	43	0	0	0	0	0	0	0	1	0	17	3	1
ENSSSCG00000000635	MAGOHB	protein_coding	11	0	5000	0	0	623	37	0	7878	37	0	7255	0	0	8	0	0	8	13	0	5000	0	0	165	0	0	11	11	0	37	0	0	0	0	0	0	0	0	0	13	0	0
ENSSSCG00000000636	LY49	protein_coding	16	0	5000	4	0	993	73	0	18365	68	0	17372	0	0	12	0	0	12	7	0	5000	1	0	115	0	0	89	16	0	68	2	0	0	0	0	0	0	2	0	7	1	0
ENSSSCG00000000637	ENSSSCG00000000637	protein_coding	6	0	5000	1	0	675	11	0	8253	10	0	7578	0	0	18	0	0	18	6	0	5000	0	0	0	0	0	0	6	0	10	0	0	0	0	0	0	0	1	0	6	0	0
ENSSSCG00000000638	ENSSSCG00000000638	protein_coding	17	0	5000	1	0	951	34	0	9981	33	0	9030	0	0	14	0	0	14	0	0	5000	0	0	129	0	0	0	17	0	33	1	0	0	0	0	0	0	0	0	0	0	0
ENSSSCG00000000639	CLEC9A	protein_coding	3	0	5000	0	0	750	25	0	9706	25	0	8956	0	0	10	0	0	10	3	0	5000	0	0	0	0	0	0	3	0	25	0	0	0	0	0	0	0	0	0	3	0	0
ENSSSCG00000000640	ENSSSCG00000000640	protein_coding	2	0	5000	0	0	1585	2	0	4954	2	0	3369	0	0	10	0	0	10	1	0	5000	0	0	799	0	0	78	2	0	2	0	0	0	0	0	0	0	0	0	1	0	0
ENSSSCG00000000641	KLRK1	protein_coding	5	0	5000	0	0	1195	4	0	8456	4	0	7261	0	0	14	0	0	14	0	0	5000	0	0	316	0	0	234	5	0	4	0	0	0	0	0	0	0	0	0	0	0	0
ENSSSCG00000000642	KLRD1	protein_coding	2	0	5000	0	0	231	1	0	1025	1	0	794	0	0	2	0	0	2	2	0	5000	0	0	0	0	0	0	2	0	1	0	0	0	0	0	0	0	0	0	2	0	0
ENSSSCG00000000643	ENSSSCG00000000643	protein_coding	0	0	5000	0	0	399	0	0	1921	0	0	1522	0	0	2	0	0	2	2	0	5000	0	0	0	0	0	0	0	0	0	0	0	0	0	0	0	0	0	0	2	0	0
ENSSSCG00000000644	GABARAPL1	protein_coding	13	0	5000	0	0	599	1	0	8141	1	0	7542	0	0	6	0	0	6	0	0	5000	0	0	0	0	0	245	13	0	1	0	0	0	0	0	0	0	0	0	0	0	0
ENSSSCG00000000645	GABARAPL1	protein_coding	1	0	5000	0	0	1652	2	0	9249	1	0	7597	0	0	6	0	0	6	0	0	5000	1	0	1298	0	0	0	1	0	1	0	0	0	0	0	0	0	0	0	0	1	0
ENSSSCG00000000647	OLR1	protein_coding	25	0	5000	0	0	2565	29	0	11354	38	0	8789	0	0	10	0	0	10	0	0	5000	2	0	1626	0	0	114	25	0	38	0	0	0	0	0	0	0	0	0	0	2	0
ENSSSCG00000000648	CLEC7A	protein_coding	23	0	5000	2	0	2098	42	0	13583	43	0	11485	0	0	12	0	0	12	21	0	5000	6	0	1227	0	0	127	23	0	43	1	0	0	0	0	0	0	1	0	21	6	0
ENSSSCG00000000649	CLEC1A	protein_coding	6	0	5000	0	0	672	54	0	18756	67	0	18084	0	0	8	0	0	8	25	0	5000	0	0	6	0	0	0	6	0	67	0	0	0	0	0	0	0	0	0	25	0	0
ENSSSCG00000000650	CLEC1B	protein_coding	0	0	5000	0	0	522	0	0	4788	0	0	4266	0	0	6	0	0	6	6	0	5000	0	0	0	0	0	0	0	0	0	0	0	0	0	0	0	0	0	0	6	0	0
ENSSSCG00000000651	CLEC12B	protein_coding	0	0	5000	0	0	991	3	0	6748	3	0	5757	0	0	10	0	0	10	2	0	5000	0	0	144	0	0	16	0	0	3	0	0	0	0	0	0	0	0	0	2	0	0
ENSSSCG00000000652	CLEC12A	protein_coding	0	0	5000	0	0	1908	0	0	14940	0	0	13032	0	0	10	0	0	10	0	0	5000	0	0	701	0	0	415	0	0	0	0	0	0	0	0	0	0	0	0	0	0	0
ENSSSCG00000000653	CD69	protein_coding	0	0	5000	0	0	1768	0	0	8047	0	0	6279	0	0	8	0	0	8	0	0	5000	0	0	993	0	0	172	0	0	0	0	0	0	0	0	0	0	0	0	0	0	0
ENSSSCG00000000654	CLECL1	protein_coding	1	0	5000	0	0	1787	1	0	18301	1	0	16514	0	0	10	0	0	10	0	0	5000	0	0	636	0	0	482	1	0	1	0	0	0	0	0	0	0	0	0	0	0	0
ENSSSCG00000000655	KLRF1	protein_coding	0	0	5000	0	0	1091	0	0	11100	0	0	10009	0	0	10	0	0	10	0	0	5000	0	0	337	0	0	52	0	0	0	0	0	0	0	0	0	0	0	0	0	0	0
ENSSSCG00000000656	CLEC2B	protein_coding	0	0	5000	0	0	2366	0	0	29599	0	0	27233	0	0	14	0	0	16	0	0	10000	0	0	1214	0	0	566	0	0	0	0	0	0	0	0	0	0	0	0	0	0	0
ENSSSCG00000000657	CLEC2D	protein_coding	3	0	5000	0	0	1180	50	0	35823	49	0	34643	0	0	16	0	0	16	17	0	5000	0	0	0	1	0	544	3	0	49	0	0	0	1	0	0	0	0	0	17	0	0
ENSSSCG00000000659	ENSSSCG00000000659	protein_coding	0	0	5000	3	0	4887	88	0	51931	86	0	47044	0	0	95	0	0	98	16	0	7413	0	0	189	0	0	0	0	0	86	2	0	0	0	0	0	0	1	0	16	0	0
ENSSSCG00000000660	A2M	protein_coding	0	0	5000	0	0	4465	2	0	45024	2	0	40559	0	0	72	0	0	72	0	0	5000	0	0	31	0	0	0	0	0	2	0	0	0	0	0	0	0	0	0	0	0	0
ENSSSCG00000000661	PHC1	protein_coding	1	0	5000	1	0	3435	11	0	22335	10	0	18900	0	0	34	0	0	34	0	0	5000	0	0	0	1	0	407	1	0	10	0	0	0	0	0	0	0	1	0	0	0	1
ENSSSCG00000000662	M6PR	protein_coding	3	0	5000	0	0	2310	0	0	6438	1	0	4128	0	0	10	0	0	10	4	0	5000	0	0	1470	0	0	0	3	0	1	0	0	0	0	0	0	0	0	0	4	0	0
ENSSSCG00000000663	KLRG1	protein_coding	7	0	5000	1	0	579	16	0	17422	15	0	16843	1	0	8	0	0	8	2	0	5000	0	0	0	0	0	0	7	0	15	0	1	0	0	0	0	0	1	0	2	0	0
ENSSSCG00000000664	A2ML1	protein_coding	3	0	5000	3	0	3750	42	0	33924	39	0	30174	0	0	56	0	0	56	3	0	5000	0	0	0	0	0	0	3	0	39	3	0	0	0	0	0	0	0	0	3	0	0
ENSSSCG00000000665	RIMKLB	protein_coding	0	0	5000	0	0	1312	1	0	28352	1	0	27040	0	0	10	0	0	10	6	0	5000	0	0	0	0	0	151	0	0	1	0	0	0	0	0	0	0	0	0	6	0	0
ENSSSCG00000000666	MFAP5	protein_coding	8	0	5000	0	0	348	3	0	13892	3	0	13544	0	0	14	0	0	14	10	0	5000	0	0	0	0	0	0	8	0	3	0	0	0	0	0	0	0	0	0	10	0	0
ENSSSCG00000000667	AICDA	protein_coding	9	0	5000	0	0	708	0	0	8649	0	0	7941	0	0	8	0	0	8	4	0	5000	0	0	0	0	0	108	9	0	0	0	0	0	0	0	0	0	0	0	4	0	0
ENSSSCG00000000668	APOBEC1	protein_coding	3	0	5000	1	0	734	11	0	7873	10	0	7139	0	0	8	0	0	8	4	0	5000	0	0	0	0	0	23	3	0	10	1	0	0	0	0	0	0	0	0	4	0	0
ENSSSCG00000000669	GDF3	protein_coding	16	0	5000	0	0	1113	12	0	5727	12	0	4614	0	0	2	0	0	2	17	0	5000	0	0	0	0	0	0	16	0	12	0	0	0	0	0	0	0	0	0	17	0	0
ENSSSCG00000000670	ENSSSCG00000000670	pseudogene	3	0	5000	0	0	885	5	0	1467	5	0	582	1	0	11	0	0	11	5	0	5000	0	0	0	0	0	0	3	0	5	0	1	0	0	0	0	0	0	0	5	0	0
ENSSSCG00000000672	CLSTN3	protein_coding	1	0	5000	4	0	4002	27	0	27515	20	0	23513	0	0	34	0	0	34	2	0	5000	3	0	805	0	0	323	1	0	20	1	0	0	0	0	0	0	3	0	2	3	0
ENSSSCG00000000674	ENSSSCG00000000674	protein_coding	52	0	5000	0	0	539	4	0	2966	2	0	2427	0	0	4	0	0	4	3	0	5000	0	0	23	2	0	114	52	0	2	0	0	0	0	0	0	0	0	0	3	0	2
ENSSSCG00000000675	C1R	protein_coding	2	0	5000	1	0	2322	6	0	10851	5	0	8529	0	0	28	0	0	28	1	0	5000	0	0	111	0	0	108	2	0	5	0	0	0	0	0	0	0	1	0	1	0	0
ENSSSCG00000000679	LRRC23	protein_coding	0	0	5000	0	0	1029	1	0	6485	4	0	5456	0	0	10	0	0	10	0	0	5000	0	0	0	0	0	0	0	0	4	0	0	0	0	0	0	0	0	0	0	0	0
ENSSSCG00000000680	GPR162	protein_coding	4	0	5000	0	0	2738	0	0	5778	1	0	3040	0	0	8	0	0	8	1	0	5000	0	0	230	0	0	741	4	0	1	0	0	0	0	0	0	0	0	0	1	0	0
ENSSSCG00000000681	LEPREL2	protein_coding	3	0	5000	2	0	2494	18	0	12192	18	0	9698	0	0	28	0	0	28	1	0	5000	0	0	307	0	0	0	3	0	18	1	0	0	0	0	0	0	1	0	1	0	0
ENSSSCG00000000682	GNB3	protein_coding	1	0	5000	0	0	1654	3	0	6742	3	0	5088	0	0	18	0	0	18	2	0	5000	0	0	503	0	0	128	1	0	3	0	0	0	0	0	0	0	0	0	2	0	0
ENSSSCG00000000683	CDCA3	protein_coding	0	0	5000	0	0	1106	0	0	2339	0	0	1233	0	0	10	0	0	10	0	0	5000	0	0	164	0	0	138	0	0	0	0	0	0	0	0	0	0	0	0	0	0	0
ENSSSCG00000000684	USP5	protein_coding	3	0	5000	1	0	3226	10	0	15040	9	0	11814	0	0	38	0	0	38	1	0	5000	0	0	546	0	0	100	3	0	9	0	0	0	0	0	0	0	1	0	1	0	0
ENSSSCG00000000685	TPI1	protein_coding	0	0	5000	0	0	1267	0	0	3492	0	0	2225	0	0	12	0	0	12	9	0	5000	0	0	475	0	0	45	0	0	0	0	0	0	0	0	0	0	0	0	9	0	0
ENSSSCG00000000687	CD4	protein_coding	1	0	5000	0	0	2716	1	0	26336	2	0	23620	0	0	22	0	0	22	2	0	5000	0	0	1180	0	0	160	1	0	2	0	0	0	0	0	0	0	0	0	2	0	0
ENSSSCG00000000688	LAG3	protein_coding	0	0	5000	0	0	1899	1	0	5761	1	0	3862	0	0	14	0	0	14	1	0	5000	0	0	47	0	0	328	0	0	1	0	0	0	0	0	0	0	0	0	1	0	0
ENSSSCG00000000690	MLF2	protein_coding	0	0	5000	0	0	1482	4	0	5453	4	0	3971	0	0	16	0	0	16	1	0	5000	0	0	586	0	0	152	0	0	4	0	0	0	0	0	0	0	0	0	1	0	0
ENSSSCG00000000691	COPS7A	protein_coding	1	0	5000	0	0	1957	0	0	6928	0	0	4971	0	0	14	0	0	14	1	0	5000	0	0	831	0	0	298	1	0	0	0	0	0	0	0	0	0	0	0	1	0	0
ENSSSCG00000000692	C12ORF53	protein_coding	1	0	5000	0	0	2336	67	0	123970	67	0	121634	0	0	10	0	0	10	3	0	5000	0	0	1222	0	0	259	1	0	67	0	0	0	0	0	0	0	0	0	3	0	0
ENSSSCG00000000693	NCAPD2	protein_coding	0	0	5000	0	0	3220	0	0	11261	0	0	8041	0	0	36	0	0	36	1	0	5000	0	0	271	0	0	408	0	0	0	0	0	0	0	0	0	0	0	0	1	0	0
ENSSSCG00000000694	GAPDH	protein_coding	3	0	5000	0	0	534	0	0	818	0	0	284	0	0	6	0	0	6	0	0	5000	0	0	204	0	0	0	3	0	0	0	0	0	0	0	0	0	0	0	0	0	0
ENSSSCG00000000695	IFFO1	protein_coding	2	0	5000	0	0	1692	0	0	12027	0	0	10335	0	0	18	0	0	18	0	0	5000	0	0	0	0	0	0	2	0	0	0	0	0	0	0	0	0	0	0	0	0	0
ENSSSCG00000000696	NOP2	protein_coding	0	0	5000	0	0	2681	0	0	9474	0	0	6793	0	0	30	0	0	30	4	0	5000	0	0	111	0	0	104	0	0	0	0	0	0	0	0	0	0	0	0	4	0	0
ENSSSCG00000000697	CHD4	protein_coding	1	0	5000	1	0	6172	0	0	32133	0	0	25961	0	0	78	0	0	78	2	0	5000	0	0	0	0	0	433	1	0	0	0	0	0	0	0	0	0	1	0	2	0	0
ENSSSCG00000000699	ENSSSCG00000000699	pseudogene	2	0	5000	2	0	1098	0	0	1102	0	0	4	0	0	4	0	0	4	1	0	5000	0	0	0	0	0	0	2	2	0	0	0	0	0	0	0	0	0	0	1	0	0
ENSSSCG00000000700	ACRBP	protein_coding	9	0	5000	0	0	1845	0	0	10581	0	0	8736	0	0	18	0	0	18	2	0	5000	0	0	225	0	0	0	9	0	0	0	0	0	0	0	0	0	0	0	2	0	0
ENSSSCG00000000701	ING4	protein_coding	2	0	5000	0	0	723	0	0	3723	0	0	3000	0	0	12	0	0	12	6	0	5000	0	0	0	0	0	0	2	0	0	0	0	0	0	0	0	0	0	0	6	0	0
ENSSSCG00000000702	ZNF384	protein_coding	0	0	5000	0	0	3573	2	0	13610	1	0	10037	0	0	16	0	0	16	0	0	5000	1	0	1851	0	0	0	0	0	1	0	0	0	0	0	0	0	0	0	0	1	0
ENSSSCG00000000703	VAMP1	protein_coding	3	0	5000	0	0	357	0	0	1609	0	0	1252	0	0	6	0	0	6	1	0	5000	0	0	0	0	0	0	3	0	0	0	0	0	0	0	0	0	0	0	1	0	0
ENSSSCG00000000704	TAPBPL	protein_coding	1	0	5000	2	0	5405	6	0	11414	1	0	6009	0	0	12	0	0	12	1	0	5000	3	0	3623	0	0	450	1	0	1	2	0	0	0	0	0	0	0	0	1	3	0
ENSSSCG00000000705	CD27	protein_coding	3	0	5000	0	0	1496	0	0	5384	1	0	3888	0	0	10	0	0	10	0	0	5000	0	0	367	0	0	379	3	0	1	0	0	0	0	0	0	0	0	0	0	0	0
ENSSSCG00000000706	LTBR	protein_coding	3	0	5000	0	0	2210	3	0	7209	3	0	4999	0	0	18	0	0	18	2	0	5000	0	0	672	0	0	272	3	0	3	0	0	0	0	0	0	0	0	0	2	0	0
ENSSSCG00000000707	SCNN1A	protein_coding	1	0	5000	2	0	2328	23	0	24878	21	0	22550	0	0	24	0	0	24	4	0	5000	0	0	0	0	0	375	1	0	21	0	0	0	0	0	0	0	2	0	4	0	0
ENSSSCG00000000708	TNFRSF1A	protein_coding	3	0	5000	1	0	2020	4	0	12530	3	0	10510	0	0	23	0	0	23	2	0	5000	0	0	640	0	0	0	3	0	3	0	0	0	0	0	0	0	1	0	2	0	0
ENSSSCG00000000709	PLEKHG6	protein_coding	1	0	5000	2	0	3346	18	0	17994	14	0	14648	0	0	32	0	0	32	7	0	5000	1	0	538	1	0	432	1	0	14	2	0	0	0	0	0	0	0	0	7	1	1
ENSSSCG00000000710	CD9	protein_coding	0	0	5000	0	0	648	0	0	13550	0	0	12902	0	0	14	0	0	14	1	0	5000	0	0	0	0	0	0	0	0	0	0	0	0	0	0	0	0	0	0	1	0	0
ENSSSCG00000000712	VWF	protein_coding	0	0	5000	2	0	4551	87	0	72917	85	0	68366	0	0	46	0	0	46	1	0	5000	0	0	0	0	0	42	0	0	85	0	0	0	0	0	0	0	2	0	1	0	0
ENSSSCG00000000713	ANO2	protein_coding	20	0	5000	3	0	1431	25	0	15618	22	0	14187	0	0	8	0	0	8	5	0	5000	0	0	643	0	0	2	20	0	22	0	0	0	0	0	0	0	3	0	5	0	0
ENSSSCG00000000714	NTF3	protein_coding	24	0	5000	0	0	774	0	0	774	0	0	0	0	0	0	0	0	0	10	0	5000	0	0	0	0	0	0	24	0	0	0	0	0	0	0	0	0	0	0	10	0	0
ENSSSCG00000000716	KCNA1	protein_coding	1	0	5000	0	0	1488	0	0	1488	0	0	0	0	0	0	0	0	0	3	0	5000	0	0	0	0	0	0	1	0	0	0	0	0	0	0	0	0	0	0	3	0	0
ENSSSCG00000000717	KCNA6	protein_coding	3	0	5000	5	0	1629	5	0	1629	0	0	0	0	0	0	0	0	0	2	0	5000	0	0	0	0	0	0	3	0	0	5	0	0	0	0	0	0	0	0	2	0	0
ENSSSCG00000000718	GALNT8	protein_coding	0	0	5000	0	0	2031	1	0	37594	1	0	35563	0	0	20	0	0	20	2	0	5000	0	0	0	0	0	126	0	0	1	0	0	0	0	0	0	0	0	0	2	0	0
ENSSSCG00000000719	NDUFA9	protein_coding	4	0	5000	0	0	1269	24	0	28555	24	0	27286	0	0	20	0	0	20	6	0	5000	0	0	123	0	0	12	4	0	24	0	0	0	0	0	0	0	0	0	6	0	0
ENSSSCG00000000720	AKAP3	protein_coding	1	0	5000	0	0	2565	0	0	17187	0	0	14622	0	0	4	0	0	4	7	0	5000	0	0	0	0	0	0	1	0	0	0	0	0	0	0	0	0	0	0	7	0	0
ENSSSCG00000000721	DYRK4	protein_coding	0	0	5000	1	0	1803	2	0	25118	1	0	23315	0	0	24	0	0	24	4	0	5000	0	0	0	0	0	0	0	0	1	1	0	0	0	0	0	0	0	0	4	0	0
ENSSSCG00000000722	RAD51AP1	protein_coding	2	0	5000	0	0	1149	16	0	23976	16	0	22827	0	0	16	0	0	16	6	0	5000	0	0	0	0	0	132	2	0	16	0	0	0	0	0	0	0	0	0	6	0	0
ENSSSCG00000000723	C12ORF4	protein_coding	0	0	5000	0	0	2145	16	0	41124	16	0	38979	0	0	26	0	0	26	1	0	5000	0	0	444	0	0	0	0	0	16	0	0	0	0	0	0	0	0	0	1	0	0
ENSSSCG00000000724	FGF6	protein_coding	2	0	5000	0	0	627	2	0	9495	2	0	8868	0	0	4	0	0	4	0	0	5000	0	0	0	0	0	0	2	0	2	0	0	0	0	0	0	0	0	0	0	0	0
ENSSSCG00000000727	CCND2	protein_coding	0	0	5000	0	0	456	2	0	17046	2	0	16590	0	0	4	0	0	4	6	0	5000	0	0	0	0	0	0	0	0	2	0	0	0	0	0	0	0	0	0	6	0	0
ENSSSCG00000000728	PARP11	protein_coding	8	0	5000	0	0	4234	5	0	40523	5	0	36289	0	0	20	0	0	18	2	0	5000	0	0	2721	0	0	448	8	0	5	0	0	0	0	0	0	0	0	0	2	0	0
ENSSSCG00000000730	PRMT8	protein_coding	11	0	5000	0	0	5169	111	0	118926	110	0	113757	0	0	18	0	0	18	7	0	5000	1	0	3497	0	0	532	11	0	110	0	0	0	0	0	0	0	0	0	7	1	0
ENSSSCG00000000732	EFCAB4B	protein_coding	6	0	5000	1	0	852	0	0	28456	0	0	27604	0	0	8	0	0	8	18	0	5000	0	0	6	0	0	51	6	0	0	1	0	0	0	0	0	0	0	0	18	0	0
ENSSSCG00000000734	TSPAN11	protein_coding	0	0	5000	0	0	1308	38	0	54725	38	0	53417	0	0	18	0	0	18	12	0	5000	0	0	0	0	0	534	0	0	38	0	0	0	0	0	0	0	0	0	12	0	0
ENSSSCG00000000735	TSPAN9	protein_coding	0	0	5000	0	0	4161	59	0	175304	58	0	171143	0	0	16	0	0	16	1	0	5000	1	0	3242	0	0	199	0	0	58	0	0	0	0	0	0	0	0	0	1	1	0
ENSSSCG00000000736	TEAD4	protein_coding	1	0	5000	0	0	2984	3	0	64202	3	0	61218	0	0	24	0	0	24	0	0	5000	0	0	1495	0	0	184	1	0	3	0	0	0	0	0	0	0	0	0	0	0	0
ENSSSCG00000000737	TULP3	protein_coding	0	0	5000	0	0	1823	1	0	20228	1	0	18405	0	0	22	0	0	22	1	0	5000	0	0	371	0	0	0	0	0	1	0	0	0	0	0	0	0	0	0	1	0	0
ENSSSCG00000000738	C12ORF32	protein_coding	0	0	5000	0	0	2069	8	0	6355	7	0	4286	0	0	4	0	0	4	1	0	5000	1	0	1125	0	0	221	0	0	7	0	0	0	0	0	0	0	0	0	1	1	0
ENSSSCG00000000739	FOXM1	protein_coding	1	0	5000	0	0	3441	3	0	17059	3	0	13618	0	0	16	0	0	16	7	0	5000	0	0	928	0	0	221	1	0	3	0	0	0	0	0	0	0	0	0	7	0	0
ENSSSCG00000000740	ENSSSCG00000000740	protein_coding	1	0	5000	1	0	933	1	0	6166	0	0	5233	0	0	4	0	0	4	0	0	5000	0	0	0	0	0	0	1	0	0	0	0	0	0	0	0	0	1	0	0	0	0
ENSSSCG00000000741	NRIP2	protein_coding	0	0	5000	0	0	834	2	0	8386	2	0	7552	0	0	10	0	0	10	10	0	5000	0	0	0	0	0	0	0	0	2	0	0	0	0	0	0	0	0	0	10	0	0
ENSSSCG00000000742	ITFG2	protein_coding	1	0	5000	0	0	3527	14	0	13810	13	0	10283	0	0	22	0	0	22	2	0	5000	0	0	1619	1	0	564	1	0	13	0	0	0	0	0	0	0	0	0	2	0	1
ENSSSCG00000000743	FKBP4	protein_coding	2	0	5000	1	0	2764	7	0	8849	6	0	6085	0	0	18	0	0	18	5	0	5000	0	0	669	0	0	724	2	0	6	0	0	0	0	0	0	0	1	0	5	0	0
ENSSSCG00000000744	ENSSSCG00000000744	retrotransposed	2	0	5000	1	0	303	0	0	303	0	0	0	0	0	0	0	0	0	0	0	5000	0	0	0	0	0	0	2	1	0	0	0	0	0	0	0	0	0	0	0	0	0
ENSSSCG00000000745	DDX11	protein_coding	1	0	5000	0	0	2495	2	0	13272	2	0	10777	0	0	38	0	0	38	3	0	5000	0	0	0	0	0	449	1	0	2	0	0	0	0	0	0	0	0	0	3	0	0
ENSSSCG00000000746	WASH1	protein_coding	0	0	5000	1	0	1571	13	0	13834	13	0	12263	0	0	18	0	0	18	2	0	5000	0	0	151	0	0	10	0	0	13	0	0	0	0	0	0	0	1	0	2	0	0
ENSSSCG00000000747	ENSSSCG00000000747	protein_coding	1	0	5000	0	0	1086	1	0	6602	1	0	5516	0	0	10	0	0	10	0	0	5000	0	0	0	0	0	456	1	0	1	0	0	0	0	0	0	0	0	0	0	0	0
ENSSSCG00000000748	IQSEC3	protein_coding	0	0	5000	0	0	3048	4	0	65039	4	0	61991	0	0	24	0	0	24	0	0	5000	0	0	0	0	0	0	0	0	4	0	0	0	0	0	0	0	0	0	0	0	0
ENSSSCG00000000749	SLC6A12	protein_coding	1	0	5000	0	0	3069	5	0	22637	4	0	19568	0	0	30	0	0	30	0	0	5000	1	0	892	0	0	365	1	0	4	0	0	0	0	0	0	0	0	0	0	1	0
ENSSSCG00000000751	CCDC77	protein_coding	0	0	5000	0	0	2418	4	0	38388	4	0	35970	0	0	44	0	0	44	0	0	5000	0	0	882	0	0	0	0	0	4	0	0	0	0	0	0	0	0	0	0	0	0
ENSSSCG00000000753	WNK1	protein_coding	4	0	5000	0	0	12120	27	0	146302	25	0	134182	0	0	54	0	0	54	0	0	5000	2	0	4810	0	0	179	4	0	25	0	0	0	0	0	0	0	0	0	0	2	0
ENSSSCG00000000754	PIGRAD52	protein_coding	2	0	5000	0	0	1876	16	0	23447	15	0	21571	0	0	24	0	0	24	7	0	5000	0	0	324	1	0	331	2	0	15	0	0	0	0	0	0	0	0	0	7	0	1
ENSSSCG00000000755	ERC1	protein_coding	0	0	5000	0	0	3087	63	0	173804	62	0	170717	0	0	26	0	0	26	6	0	5000	0	0	0	1	0	423	0	0	62	0	0	0	0	0	0	0	0	0	6	0	1
ENSSSCG00000000757	ADIPOR2	protein_coding	4	0	5000	0	0	1161	4	0	22181	4	0	21020	0	0	12	0	0	12	3	0	5000	0	0	0	0	0	0	4	0	4	0	0	0	0	0	0	0	0	0	3	0	0
ENSSSCG00000000758	CACNA2D4	protein_coding	0	0	5000	0	0	438	1	0	2708	1	0	2270	0	0	8	0	0	8	1	0	5000	0	0	0	0	0	0	0	0	1	0	0	0	0	0	0	0	0	0	1	0	0
ENSSSCG00000000759	ENSSSCG00000000759	protein_coding	10	0	5000	1	0	462	1	0	462	0	0	0	0	0	0	0	0	0	0	0	5000	0	0	0	0	0	0	10	0	0	0	0	0	0	0	0	0	1	0	0	0	0
ENSSSCG00000000760	LRTM2	protein_coding	0	0	5000	1	0	2817	1	0	7376	0	0	4559	0	0	4	0	0	4	2	0	5000	0	0	1704	0	0	0	0	0	0	1	0	0	0	0	0	0	0	0	2	0	0
ENSSSCG00000000763	CACNA1C	protein_coding	2	0	5000	0	0	1468	17	0	85553	17	0	84085	0	0	20	0	0	20	0	0	5000	0	0	53	0	0	19	2	0	17	0	0	0	0	0	0	0	0	0	0	0	0
ENSSSCG00000000764	CECR5	protein_coding	0	0	5000	0	0	1196	3	0	8320	3	0	7124	0	0	16	0	0	16	3	0	5000	0	0	0	0	0	5	0	0	3	0	0	0	0	0	0	0	0	0	3	0	0
ENSSSCG00000000765	IL17RA	protein_coding	8	0	5000	0	0	696	0	0	5438	0	0	4742	0	0	12	0	0	12	0	0	5000	0	0	0	0	0	0	8	0	0	0	0	0	0	0	0	0	0	0	0	0	0
ENSSSCG00000000766	CECR2	protein_coding	0	0	5000	0	0	3392	2	0	15933	2	0	12541	0	0	26	0	0	26	0	0	5000	0	0	0	0	0	47	0	0	2	0	0	0	0	0	0	0	0	0	0	0	0
ENSSSCG00000000767	ATP6V1E1	protein_coding	0	0	5000	0	0	1359	12	0	19945	12	0	18586	0	0	16	0	0	16	4	0	5000	0	0	564	0	0	114	0	0	12	0	0	0	0	0	0	0	0	0	4	0	0
ENSSSCG00000000769	BID	protein_coding	2	0	5000	0	0	1226	14	0	24581	14	0	23355	0	0	10	0	0	10	0	0	5000	0	0	470	0	0	177	2	0	14	0	0	0	0	0	0	0	0	0	0	0	0
ENSSSCG00000000770	ENSSSCG00000000770	protein_coding	1	0	5000	0	0	5926	16	0	95288	16	0	89362	0	0	60	0	0	60	0	0	5000	0	0	0	0	0	76	1	0	16	0	0	0	0	0	0	0	0	0	0	0	0
ENSSSCG00000000773	TUBA8	protein_coding	8	0	5000	1	0	1513	11	0	19546	10	0	18033	0	0	8	0	0	8	0	0	5000	0	0	18	0	0	145	8	0	10	0	0	0	0	0	0	0	1	0	0	0	0
ENSSSCG00000000774	UBP	protein_coding	6	0	5000	0	0	2522	59	0	60260	56	0	57738	0	0	20	0	0	20	2	0	5000	2	0	1305	1	0	251	6	0	56	0	0	0	0	0	0	0	0	0	2	2	1
ENSSSCG00000000777	ENSSSCG00000000777	pseudogene	0	0	5000	2	0	672	2	0	680	0	0	8	0	0	5	0	0	5	7	0	5000	0	0	0	0	0	0	0	2	0	0	0	0	0	0	0	0	0	0	7	0	0
ENSSSCG00000000778	CPNE8	protein_coding	5	0	5000	1	0	3789	207	0	301445	206	0	297656	0	0	40	0	0	42	6	0	11084	1	0	1718	0	0	297	5	0	206	1	0	0	0	0	0	0	0	0	6	1	0
ENSSSCG00000000779	KIF21A	protein_coding	1	0	5000	0	0	5222	213	0	205162	213	0	199940	0	0	74	0	0	74	2	0	5000	0	0	0	0	0	191	1	0	213	0	0	0	0	0	0	0	0	0	2	0	0
ENSSSCG00000000781	ABCD2	protein_coding	5	0	5000	0	0	2226	62	0	59037	62	0	56811	0	0	18	0	0	18	2	0	5000	0	0	0	0	0	0	5	0	62	0	0	0	0	0	0	0	0	0	2	0	0
ENSSSCG00000000782	C12ORF40	protein_coding	2	0	5000	2	0	1950	104	0	69774	102	0	67824	0	0	24	0	0	24	19	0	5000	0	0	0	0	0	0	2	0	102	1	0	0	0	0	0	0	1	0	19	0	0
ENSSSCG00000000783	SLC2A13	protein_coding	5	0	5000	0	0	1294	59	0	142309	59	0	141015	0	0	4	0	0	4	0	0	5000	0	0	1	0	0	345	5	0	59	0	0	0	0	0	0	0	0	0	0	0	0
ENSSSCG00000000784	LRRK2	protein_coding	2	0	5000	0	0	11153	19	0	145534	17	0	134381	0	0	102	0	0	102	0	0	5000	2	0	3396	0	0	179	2	0	17	0	0	0	0	0	0	0	0	0	0	2	0
ENSSSCG00000000785	MUC19	protein_coding	2	0	5000	1	0	1383	12	0	12728	11	0	11345	0	0	22	0	0	22	8	0	5000	0	0	0	0	0	0	2	0	11	1	0	0	0	0	0	0	0	0	8	0	0
ENSSSCG00000000787	ENSSSCG00000000787	protein_coding	0	0	5000	0	0	2988	20	0	117141	20	0	114153	0	0	58	0	0	58	6	0	5000	0	0	0	0	0	1302	0	0	20	0	0	0	0	0	0	0	0	0	6	0	0
ENSSSCG00000000789	CNTN1	protein_coding	0	0	5000	1	0	3197	72	0	222614	71	0	219417	0	0	48	0	0	48	2	0	5000	0	0	0	0	0	140	0	0	71	0	0	0	0	0	0	0	1	0	2	0	0
ENSSSCG00000000791	PDZRN4	protein_coding	0	0	5000	0	0	2271	44	0	70234	44	0	67963	0	0	12	0	0	12	3	0	5000	0	0	0	0	0	0	0	0	44	0	0	0	0	0	0	0	0	0	3	0	0
ENSSSCG00000000793	PPHLN1	protein_coding	0	0	5000	0	0	3340	22	0	120582	22	0	117242	0	0	16	0	0	16	4	0	5000	0	0	2186	0	0	53	0	0	22	0	0	0	0	0	0	0	0	0	4	0	0
ENSSSCG00000000795	ADAMTS20	protein_coding	18	0	5000	0	0	5505	21	0	160230	21	0	154725	0	0	86	0	0	84	1	0	10000	0	0	0	0	0	0	18	0	21	0	0	0	0	0	0	0	0	0	1	0	0
ENSSSCG00000000798	TWF1	protein_coding	0	0	5000	0	0	4819	1	0	14595	1	0	9776	0	0	16	0	0	16	2	0	5000	0	0	3662	0	0	104	0	0	1	0	0	0	0	0	0	0	0	0	2	0	0
ENSSSCG00000000799	IRAK4	protein_coding	0	0	5000	0	0	5608	17	0	27970	17	0	22362	0	0	22	0	0	22	5	0	5000	0	0	3688	0	0	537	0	0	17	0	0	0	0	0	0	0	0	0	5	0	0
ENSSSCG00000000800	PUS7L	protein_coding	4	0	5000	2	0	4495	18	0	30570	16	0	26075	0	0	16	0	0	16	12	0	5000	0	0	1996	0	0	390	4	0	16	2	0	0	0	0	0	0	0	0	12	0	0
ENSSSCG00000000801	TMEM117	protein_coding	0	0	5000	0	0	1007	25	0	185446	25	0	184439	0	0	6	0	0	6	0	0	5000	0	0	215	0	0	0	0	0	25	0	0	0	0	0	0	0	0	0	0	0	0
ENSSSCG00000000802	NELL2	protein_coding	0	0	5000	2	0	2689	161	0	269149	159	0	266460	0	0	54	0	0	54	4	0	5000	0	0	0	0	0	232	0	0	159	0	0	0	0	0	0	0	2	0	4	0	0
ENSSSCG00000000804	ANO6	protein_coding	6	0	5000	1	0	3493	171	0	91179	169	0	87686	0	0	34	0	0	34	2	0	5000	1	0	916	0	0	0	6	0	169	0	0	0	0	0	0	0	1	0	2	1	0
ENSSSCG00000000806	SCAF11	protein_coding	1	0	5000	2	0	7040	15	0	48974	13	0	41934	0	0	36	0	0	36	5	0	5000	0	0	2600	0	0	527	1	0	13	2	0	0	0	0	0	0	0	0	5	0	0
ENSSSCG00000000807	SLC38A1	protein_coding	0	0	5000	1	0	2133	118	0	63579	116	0	61446	0	0	30	0	0	30	3	0	5000	0	0	0	1	0	672	0	0	116	0	0	0	0	0	0	0	1	0	3	0	1
ENSSSCG00000000808	ENSSSCG00000000808	protein_coding	0	0	5000	0	0	1883	0	0	11255	0	0	9372	0	0	30	0	0	30	0	0	5000	0	0	0	0	0	326	0	0	0	0	0	0	0	0	0	0	0	0	0	0	0
ENSSSCG00000000809	ENSSSCG00000000809	protein_coding	0	0	5000	0	0	2148	0	0	10375	0	0	8227	0	0	28	0	0	28	0	0	5000	0	0	0	0	0	591	0	0	0	0	0	0	0	0	0	0	0	0	0	0	0
ENSSSCG00000000810	AMIGO2	protein_coding	16	0	5000	0	0	1566	0	0	1566	0	0	0	0	0	0	0	0	0	0	0	5000	0	0	0	0	0	0	16	0	0	0	0	0	0	0	0	0	0	0	0	0	0
ENSSSCG00000000811	ENSSSCG00000000811	protein_coding	0	0	5000	0	0	1299	0	0	1299	0	0	0	0	0	0	0	0	0	1	0	5000	0	0	0	0	0	0	0	0	0	0	0	0	0	0	0	0	0	0	1	0	0
ENSSSCG00000000812	ENSSSCG00000000812	protein_coding	1	0	5000	2	0	663	2	0	814	0	0	151	0	0	6	0	0	6	2	0	5000	0	0	0	0	0	0	1	0	0	1	0	0	0	0	0	0	1	0	2	0	0
ENSSSCG00000000814	TMEM106C	protein_coding	0	0	5000	0	0	651	0	0	4771	0	0	4120	0	0	14	0	0	14	0	0	5000	0	0	0	0	0	51	0	0	0	0	0	0	0	0	0	0	0	0	0	0	0
ENSSSCG00000000816	SENP1	protein_coding	0	0	5000	1	0	3224	23	0	52619	21	0	49395	0	0	34	0	0	34	1	0	5000	0	0	898	1	0	439	0	0	21	0	0	0	0	0	0	0	1	0	1	0	1
ENSSSCG00000000818	ENSSSCG00000000818	protein_coding	0	0	5000	1	0	930	1	0	930	0	0	0	0	0	0	0	0	0	0	0	5000	0	0	0	0	0	0	0	0	0	1	0	0	0	0	0	0	0	0	0	0	0
ENSSSCG00000000819	OR10AD1	protein_coding	12	0	5000	0	0	954	2	0	1162	2	0	208	0	0	2	0	0	2	12	0	5000	0	0	0	0	0	0	12	0	2	0	0	0	0	0	0	0	0	0	12	0	0
ENSSSCG00000000820	H1FNT	protein_coding	0	0	5000	0	0	738	0	0	738	0	0	0	0	0	0	0	0	0	2	0	5000	0	0	0	0	0	0	0	0	0	0	0	0	0	0	0	0	0	0	2	0	0
ENSSSCG00000000832	ENSSSCG00000000832	protein_coding	1	0	5000	0	0	927	0	0	927	0	0	0	0	0	0	0	0	0	10	0	5000	0	0	0	0	0	0	1	0	0	0	0	0	0	0	0	0	0	0	10	0	0
ENSSSCG00000000837	CHST11	protein_coding	7	0	5000	0	0	1564	247	0	388254	247	0	386690	0	0	4	0	0	4	0	0	5000	0	0	0	0	0	520	7	0	247	0	0	0	0	0	0	0	0	0	0	0	0
ENSSSCG00000000838	SLC41A2	protein_coding	0	0	5000	1	0	1722	156	0	99815	155	0	98093	0	0	18	0	0	18	4	0	5000	0	0	0	0	0	0	0	0	155	0	0	0	0	0	0	0	1	0	4	0	0
ENSSSCG00000000839	ALDH1L2	protein_coding	3	0	5000	1	0	7419	78	0	63495	61	0	56076	0	0	44	0	0	46	18	0	10000	16	0	4410	0	0	171	3	0	61	0	0	0	0	0	0	0	1	0	18	16	0
ENSSSCG00000000840	KIAA1033	protein_coding	1	0	5000	1	0	5122	27	0	41717	26	0	36595	0	0	44	0	0	44	0	0	5000	0	0	2365	0	0	6	1	0	26	1	0	0	0	0	0	0	0	0	0	0	0
ENSSSCG00000000841	APPL2	protein_coding	8	0	5000	0	0	4594	81	0	57585	80	0	52991	0	0	40	0	0	40	5	0	5000	1	0	2372	0	0	233	8	0	80	0	0	0	0	0	0	0	0	0	5	1	0
ENSSSCG00000000842	C12ORF41	protein_coding	2	0	5000	0	0	2108	4	0	22634	4	0	20526	0	0	18	0	0	18	0	0	5000	0	0	576	0	0	56	2	0	4	0	0	0	0	0	0	0	0	0	0	0	0
ENSSSCG00000000843	TXNRD1	protein_coding	15	0	5000	0	0	3440	132	0	43792	128	0	40352	0	0	26	0	0	26	6	0	5000	4	0	1940	0	0	0	15	0	128	0	0	0	0	0	0	0	0	0	6	4	0
ENSSSCG00000000844	NFYB	protein_coding	4	0	5000	0	0	2430	6	0	10403	4	0	7973	0	0	12	0	0	12	2	0	5000	2	0	1806	0	0	0	4	0	4	0	0	0	0	0	0	0	0	0	2	2	0
ENSSSCG00000000846	HCFC2	protein_coding	1	0	5000	0	0	7115	15	0	40030	12	0	32915	0	0	28	0	0	28	2	0	5000	3	0	4682	0	0	54	1	0	12	0	0	0	0	0	0	0	0	0	2	3	0
ENSSSCG00000000847	TDG	protein_coding	11	0	5000	1	0	3405	0	0	19364	0	0	15959	0	0	18	0	0	18	5	0	5000	4	0	1944	2	0	246	11	0	0	0	0	0	1	0	0	0	1	0	5	4	1
ENSSSCG00000000848	GLT8D2	protein_coding	22	0	5000	1	0	1817	87	0	56604	78	0	54787	0	0	20	0	0	20	0	0	5000	8	0	596	0	0	165	22	0	78	0	0	0	0	0	0	0	1	0	0	8	0
ENSSSCG00000000849	HSP90B1	protein_coding	12	0	5000	2	0	2582	90	0	67641	97	0	65059	0	0	48	0	0	48	5	0	5000	0	0	0	0	0	167	12	0	97	1	0	0	0	0	0	0	1	0	5	0	0
ENSSSCG00000000852	STAB2	protein_coding	4	0	5000	1	0	2196	81	0	26832	80	0	24636	0	0	34	0	0	34	5	0	5000	0	0	849	0	0	0	4	0	80	0	0	0	0	0	0	0	1	0	5	0	0
ENSSSCG00000000853	NT5DC3	protein_coding	3	0	5000	0	0	1740	68	0	89700	68	0	87960	0	0	26	0	0	26	0	0	5000	0	0	0	0	0	249	3	0	68	0	0	0	0	0	0	0	0	0	0	0	0
ENSSSCG00000000854	STAB2	protein_coding	15	0	5000	11	0	4790	187	0	90271	176	0	85481	0	0	86	0	0	86	0	0	5000	0	0	548	0	0	0	15	0	176	5	0	0	0	0	0	0	6	0	0	0	0
ENSSSCG00000000856	PAH	protein_coding	0	0	5000	0	0	922	16	0	21993	16	0	21071	0	0	18	0	0	18	0	0	5000	0	0	0	0	0	4	0	0	16	0	0	0	0	0	0	0	0	0	0	0	0
ENSSSCG00000000857	IGF1	protein_coding	0	0	10000	0	0	1443	8	0	73233	8	0	71790	0	0	8	0	0	8	0	0	7036	0	0	487	0	0	317	0	0	8	0	0	0	0	0	0	0	0	0	0	0	0
ENSSSCG00000000858	PMCH	protein_coding	1	0	5000	0	0	707	0	0	1359	1	0	652	0	0	4	0	0	4	0	0	5000	0	0	196	0	0	13	1	0	1	0	0	0	0	0	0	0	0	0	0	0	0
ENSSSCG00000000859	C12ORF48	protein_coding	1	0	5000	0	0	1823	2	0	120684	2	0	118861	0	0	20	0	0	20	1	0	5000	0	0	0	0	0	209	1	0	2	0	0	0	0	0	0	0	0	0	1	0	0
ENSSSCG00000000860	NUP37	protein_coding	0	0	5000	0	0	1098	11	0	51454	11	0	50356	0	0	28	0	0	28	0	0	5000	0	0	0	0	0	114	0	0	11	0	0	0	0	0	0	0	0	0	0	0	0
ENSSSCG00000000862	ENSSSCG00000000862	protein_coding	1	0	5000	0	0	5192	2	0	60356	2	0	55164	0	0	52	0	0	52	0	0	10000	0	0	1359	0	0	80	1	0	2	0	0	0	0	0	0	0	0	0	0	0	0
ENSSSCG00000000863	SYCP3	protein_coding	0	0	5000	0	0	2868	0	0	9731	0	0	6863	0	0	16	0	0	16	0	0	5000	0	0	2097	0	0	0	0	0	0	0	0	0	0	0	0	0	0	0	0	0	0
ENSSSCG00000000864	CHPT1	protein_coding	0	0	5000	0	0	924	9	0	40025	9	0	39101	0	0	12	0	0	12	0	0	5000	0	0	0	0	0	360	0	0	9	0	0	0	0	0	0	0	0	0	0	0	0
ENSSSCG00000000866	MYBPC1	protein_coding	0	0	5000	0	0	3411	17	0	95228	17	0	91817	0	0	52	0	0	52	0	0	5000	0	0	0	0	0	0	0	0	17	0	0	0	0	0	0	0	0	0	0	0	0
ENSSSCG00000000867	SPIC	protein_coding	0	0	5000	0	0	426	0	0	426	0	0	0	0	0	0	0	0	0	2	0	5000	0	0	0	0	0	0	0	0	0	0	0	0	0	0	0	0	0	0	2	0	0
ENSSSCG00000000869	UTP20	protein_coding	0	0	5000	0	0	8507	4	0	99033	4	0	90526	0	0	122	0	0	122	0	0	5000	0	0	161	0	0	0	0	0	4	0	0	0	0	0	0	0	0	0	0	0	0
ENSSSCG00000000870	ARL1	protein_coding	0	0	5000	0	0	3254	1	0	16106	1	0	12852	0	0	10	0	0	10	0	0	5000	0	0	2457	0	0	251	0	0	1	0	0	0	0	0	0	0	0	0	0	0	0
ENSSSCG00000000871	SLC5A8	protein_coding	0	0	5000	0	0	2378	5	0	53808	5	0	51430	0	0	28	0	0	28	0	0	5000	0	0	542	0	0	0	0	0	5	0	0	0	0	0	0	0	0	0	0	0	0
ENSSSCG00000000873	ANO4	protein_coding	0	0	5000	0	0	2817	110	0	226835	110	0	224018	0	0	56	0	0	56	0	0	5000	0	0	0	0	0	0	0	0	110	0	0	0	0	0	0	0	0	0	0	0	0
ENSSSCG00000000874	GAS2L3	protein_coding	0	0	5051	0	0	2047	5	0	19237	5	0	17190	0	0	22	0	0	23	0	0	5687	0	0	0	0	0	0	0	0	5	0	0	0	0	0	0	0	0	0	0	0	0
ENSSSCG00000000875	NR1H4	protein_coding	0	0	5000	0	0	1500	3	0	43672	3	0	42172	0	0	16	0	0	16	3	0	5000	0	0	0	0	0	51	0	0	3	0	0	0	0	0	0	0	0	0	3	0	0
ENSSSCG00000000876	ENSSSCG00000000876	protein_coding	0	0	5000	0	0	830	0	0	9352	0	0	8522	0	0	4	0	0	4	0	0	5000	0	0	259	0	0	148	0	0	0	0	0	0	0	0	0	0	0	0	0	0	0
ENSSSCG00000000877	SCYL2	protein_coding	9	0	5000	0	0	4345	0	0	20842	0	0	16497	0	0	18	0	0	18	0	0	5000	1	0	2595	0	0	109	9	0	0	0	0	0	0	0	0	0	0	0	0	1	0
ENSSSCG00000000878	DEPDC4	protein_coding	3	0	5000	0	0	1167	0	0	13757	0	0	12590	0	0	19	0	0	19	5	0	5000	0	0	0	0	0	0	3	0	0	0	0	0	0	0	0	0	0	0	5	0	0
ENSSSCG00000000879	ACTR6	protein_coding	21	0	5000	0	0	671	0	0	7268	0	0	6597	0	0	10	0	0	10	0	0	5000	0	0	2	0	0	108	21	0	0	0	0	0	0	0	0	0	0	0	0	0	0
ENSSSCG00000000880	ENSSSCG00000000880	protein_coding	8	0	5000	0	0	947	136	0	167862	136	0	166915	0	0	12	0	0	12	1	0	5000	0	0	1	0	0	1	8	0	136	0	0	0	0	0	0	0	0	0	1	0	0
ENSSSCG00000000881	ENSSSCG00000000881	protein_coding	0	0	5000	0	0	627	4	0	14346	4	0	13719	0	0	6	0	0	6	1	0	5000	0	0	0	0	0	0	0	0	4	0	0	0	0	0	0	0	0	0	1	0	0
ENSSSCG00000000882	ANKS1B	protein_coding	0	0	5000	0	0	1157	72	0	205706	72	0	204549	0	0	10	0	0	10	0	0	5000	0	0	13	0	0	109	0	0	72	0	0	0	0	0	0	0	0	0	0	0	0
ENSSSCG00000000883	ENSSSCG00000000883	pseudogene	1	0	5000	0	0	1368	0	0	1377	0	0	9	0	0	7	0	0	7	0	0	5000	0	0	0	0	0	0	1	0	0	0	0	0	0	0	0	0	0	0	0	0	0
ENSSSCG00000000884	APAF1	protein_coding	0	0	5000	1	0	6506	11	0	137978	10	0	131472	0	0	52	0	0	52	0	0	5000	0	0	2057	0	0	699	0	0	10	0	0	0	0	0	0	0	1	0	0	0	0
ENSSSCG00000000886	SLC25A3	protein_coding	0	0	5000	0	0	1355	2	0	7888	2	0	6533	0	0	14	0	0	14	11	0	5000	0	0	182	0	0	90	0	0	2	0	0	0	0	0	0	0	0	0	11	0	0
ENSSSCG00000000887	TMPO	protein_coding	0	0	5000	0	0	2041	0	0	27346	0	0	25305	0	0	16	0	0	16	0	0	5000	0	0	1228	0	0	240	0	0	0	0	0	0	0	0	0	0	0	0	0	0	0
ENSSSCG00000000890	NEDD1	protein_coding	0	0	5000	0	0	1286	16	0	25325	16	0	24039	0	0	14	0	0	14	0	0	5000	0	0	2	0	0	114	0	0	16	0	0	0	0	0	0	0	0	0	0	0	0
ENSSSCG00000000891	AMPT	protein_coding	0	0	5000	0	0	2196	0	0	32054	0	0	29858	0	0	36	0	0	36	7	0	5000	0	0	183	0	0	177	0	0	0	0	0	0	0	0	0	0	0	0	7	0	0
ENSSSCG00000000892	HAL	protein_coding	0	0	5000	2	0	2318	15	0	25932	13	0	23614	0	0	40	0	0	40	0	0	5000	0	0	344	0	0	0	0	0	13	0	0	0	0	0	0	0	2	0	0	0	0
ENSSSCG00000000893	AMDHD1	protein_coding	3	0	5000	0	0	1940	34	0	16943	34	0	15003	0	0	16	0	0	16	1	0	5000	0	0	598	0	0	58	3	0	34	0	0	0	0	0	0	0	0	0	1	0	0
ENSSSCG00000000894	CCDC38	protein_coding	3	0	5000	0	0	1704	35	0	36342	35	0	34638	0	0	30	0	0	30	0	0	5000	0	0	0	0	0	0	3	0	35	0	0	0	0	0	0	0	0	0	0	0	0
ENSSSCG00000000895	SNRPF	protein_coding	1	0	5000	0	0	671	4	0	7933	4	0	7262	0	0	6	0	0	6	2	0	5000	0	0	286	0	0	124	1	0	4	0	0	0	0	0	0	0	0	0	2	0	0
ENSSSCG00000000896	NTN4	protein_coding	0	0	5000	0	0	3261	52	0	112423	52	0	109162	0	0	18	0	0	18	2	0	5000	0	0	1285	0	0	89	0	0	52	0	0	0	0	0	0	0	0	0	2	0	0
ENSSSCG00000000897	ENSSSCG00000000897	protein_coding	0	0	5000	0	0	735	0	0	1345	0	0	610	0	0	9	0	0	9	1	0	5000	0	0	0	0	0	0	0	0	0	0	0	0	0	0	0	0	0	0	1	0	0
ENSSSCG00000000900	VEZT	protein_coding	4	0	5000	0	0	2982	15	0	41271	15	0	38289	0	0	22	0	0	22	2	0	5000	0	0	624	0	0	0	4	0	15	0	0	0	0	0	0	0	0	0	2	0	0
ENSSSCG00000000901	FGD6	protein_coding	4	0	5000	0	0	4296	20	0	165462	20	0	161166	0	0	38	0	0	38	3	0	5000	0	0	0	0	0	0	4	0	20	0	0	0	0	0	0	0	0	0	3	0	0
ENSSSCG00000000902	NR2C1	protein_coding	7	0	5000	0	0	3923	26	0	47193	25	0	43270	0	0	26	0	0	26	1	0	5000	1	0	1776	0	0	329	7	0	25	0	0	0	0	0	0	0	0	0	1	1	0
ENSSSCG00000000905	NDUFA12	protein_coding	5	0	5000	0	0	651	39	0	24375	38	0	23724	0	0	6	0	0	6	37	0	5000	0	0	106	1	0	101	5	0	38	0	0	0	1	0	0	0	0	0	37	0	0
ENSSSCG00000000906	TMCC3	protein_coding	6	0	5000	0	0	1362	3	0	10602	3	0	9240	0	0	4	0	0	4	3	0	5000	0	0	0	0	0	0	6	0	3	0	0	0	0	0	0	0	0	0	3	0	0
ENSSSCG00000000907	PLXNC1	protein_coding	6	0	5000	0	0	7171	188	0	134153	185	0	126982	0	0	80	0	0	80	2	0	5000	3	0	2455	0	0	0	6	0	185	0	0	0	0	0	0	0	0	0	2	3	0
ENSSSCG00000000908	UBE2N	protein_coding	0	0	5000	0	0	1193	21	0	24132	21	0	22939	0	0	6	0	0	6	21	0	5000	0	0	671	0	0	63	0	0	21	0	0	0	0	0	0	0	0	0	21	0	0
ENSSSCG00000000910	SOCS2	protein_coding	13	0	5000	7	0	2310	22	0	5406	1	0	3096	0	0	4	0	0	4	16	0	5000	12	0	1016	2	0	697	13	0	1	3	0	0	0	0	0	0	4	0	16	12	2
ENSSSCG00000000911	CRADD	protein_coding	2	0	5000	0	0	369	0	0	369	0	0	0	0	0	0	0	0	0	7	0	5000	0	0	0	0	0	0	2	0	0	0	0	0	0	0	0	0	0	0	7	0	0
ENSSSCG00000000912	EEA1	protein_coding	1	0	5000	2	0	7444	141	0	85876	138	0	78432	0	0	54	0	0	54	0	0	5000	1	0	3208	0	0	0	1	0	138	1	0	0	0	0	0	0	1	0	0	1	0
ENSSSCG00000000914	BTG1	protein_coding	12	0	5000	0	0	1786	2	0	2751	1	0	965	0	0	2	0	0	2	6	0	5000	1	0	952	0	0	318	12	0	1	0	0	0	0	0	0	0	0	0	6	1	0
ENSSSCG00000000915	DCN	protein_coding	5	0	5000	0	0	1491	21	0	34054	21	0	32563	0	0	14	0	0	14	2	0	5000	0	0	203	0	0	205	5	0	21	0	0	0	0	0	0	0	0	0	2	0	0
ENSSSCG00000000916	LUM	protein_coding	1	0	5000	1	0	3476	9	0	9049	7	0	5573	0	0	4	0	0	4	14	0	5000	1	0	2043	0	0	407	1	0	7	1	0	0	0	0	0	0	0	0	14	1	0
ENSSSCG00000000917	KERA	protein_coding	7	0	5000	1	0	1062	1	0	4992	0	0	3930	0	0	2	0	0	2	2	0	5000	0	0	0	0	0	0	7	0	0	0	0	0	0	0	0	0	1	0	2	0	0
ENSSSCG00000000918	EPYC	protein_coding	0	0	5000	0	0	963	11	0	35889	11	0	34926	0	0	10	0	0	10	6	0	5000	0	0	0	0	0	0	0	0	11	0	0	0	0	0	0	0	0	0	6	0	0
ENSSSCG00000000919	C12ORF12	protein_coding	0	0	5000	0	0	1221	0	0	1221	0	0	0	0	0	0	0	0	0	0	0	5000	0	0	0	0	0	0	0	0	0	0	0	0	0	0	0	0	0	0	0	0	0
ENSSSCG00000000920	POC1B	protein_coding	0	0	5000	0	0	1423	60	0	88706	60	0	87283	0	0	18	0	0	18	0	0	5000	0	0	1	0	0	288	0	0	60	0	0	0	0	0	0	0	0	0	0	0	0
ENSSSCG00000000921	ATP2B1	protein_coding	1	0	5000	0	0	4363	6	0	17365	4	0	13002	0	0	14	0	0	14	0	0	5000	2	0	2958	0	0	265	1	0	4	0	0	0	0	0	0	0	0	0	0	2	0
ENSSSCG00000000922	KITLG	protein_coding	20	0	5000	0	0	610	196	0	88305	196	0	87695	0	0	6	0	0	6	15	0	5000	0	0	80	0	0	137	20	0	196	0	0	0	0	0	0	0	0	0	15	0	0
ENSSSCG00000000924	C12ORF50	protein_coding	0	0	5000	0	0	1539	13	0	24954	13	0	23415	0	0	22	0	0	22	0	0	5000	0	0	288	0	0	0	0	0	13	0	0	0	0	0	0	0	0	0	0	0	0
ENSSSCG00000000925	C12ORF29	protein_coding	2	0	5000	0	0	3643	8	0	16966	6	0	13323	0	0	12	0	0	12	1	0	5000	2	0	2505	0	0	160	2	0	6	0	0	0	0	0	0	0	0	0	1	2	0
ENSSSCG00000000926	CEP290	protein_coding	3	0	5000	7	0	10231	214	0	91746	209	0	81515	0	0	104	0	0	104	3	0	5000	0	0	2779	0	0	0	3	0	209	3	0	0	0	0	0	0	4	0	3	0	0
ENSSSCG00000000927	TMTC3	protein_coding	4	0	5000	0	0	2219	24	0	48105	24	0	45886	0	0	24	0	0	24	5	0	5000	0	0	24	0	0	245	4	0	24	0	0	0	0	0	0	0	0	0	5	0	0
ENSSSCG00000000931	MGAT4C	protein_coding	0	0	5000	0	0	2482	190	0	188578	189	0	186096	0	0	6	0	0	6	14	0	5000	0	0	751	1	0	294	0	0	189	0	0	0	0	0	0	0	0	0	14	0	1
ENSSSCG00000000932	NTS	protein_coding	29	0	5000	1	0	681	42	0	11428	41	0	10747	0	0	6	0	0	6	20	0	5000	0	0	39	0	0	129	29	0	41	0	0	0	0	0	0	0	1	0	20	0	0
ENSSSCG00000000933	ALX1	protein_coding	0	0	5000	0	0	981	59	0	20488	59	0	19507	0	0	6	0	0	6	1	0	5000	0	0	0	0	0	0	0	0	59	0	0	0	0	0	0	0	0	0	1	0	0
ENSSSCG00000000934	LRRIQ1	protein_coding	0	0	5000	0	0	4068	1	0	86297	1	0	82229	0	0	34	0	0	34	0	0	5000	0	0	0	0	0	0	0	0	1	0	0	0	0	0	0	0	0	0	0	0	0
ENSSSCG00000000936	SLC6A15	protein_coding	9	0	5000	1	0	2424	19	0	26228	15	0	23804	0	0	14	0	0	14	0	0	5000	3	0	804	0	0	0	9	0	15	0	0	0	0	0	0	0	1	0	0	3	0
ENSSSCG00000000937	MYF5	protein_coding	7	0	5000	0	0	951	0	0	2178	0	0	1227	0	0	4	0	0	4	9	0	5000	0	0	33	0	0	126	7	0	0	0	0	0	0	0	0	0	0	0	9	0	0
ENSSSCG00000000938	LIN7A	protein_coding	5	0	5000	0	0	1589	115	0	132964	112	0	131375	0	0	8	0	0	8	18	0	5000	0	0	0	3	0	926	5	0	112	0	0	0	0	0	0	0	0	0	18	0	3
ENSSSCG00000000939	ACSS3	protein_coding	0	0	5000	1	0	3194	376	0	171776	375	0	168582	0	0	32	0	0	32	7	0	5000	0	0	1136	0	0	0	0	0	375	0	0	0	0	0	0	0	1	0	7	0	0
ENSSSCG00000000940	PPFIA2	protein_coding	2	0	5000	2	0	3141	419	0	136915	417	0	133774	0	0	48	0	0	48	10	0	5000	0	0	0	0	0	0	2	0	417	1	0	0	0	0	0	0	1	0	10	0	0
ENSSSCG00000000941	C12ORF26	protein_coding	18	0	5000	4	0	1747	156	0	34238	150	0	32491	0	0	14	0	0	14	4	0	5440	0	0	18	2	0	440	18	0	150	2	0	0	2	0	0	0	2	0	4	0	0
ENSSSCG00000000942	CCDC59	protein_coding	16	0	5000	0	0	949	2	0	5371	2	0	4422	0	0	6	0	0	6	34	0	5000	0	0	185	0	0	11	16	0	2	0	0	0	0	0	0	0	0	0	34	0	0
ENSSSCG00000000943	OTOGL	protein_coding	30	0	5000	10	0	6852	446	0	150096	436	0	143244	0	0	114	0	0	114	9	0	5000	0	0	0	0	0	0	30	0	436	5	0	0	0	0	0	0	5	0	9	0	0
ENSSSCG00000000948	SYT1	protein_coding	8	0	5000	1	0	4048	457	0	198621	454	0	194573	0	0	14	0	0	14	9	0	5000	2	0	2779	0	0	0	8	0	454	0	0	0	0	0	0	0	1	0	9	2	0
ENSSSCG00000000950	E2F7	protein_coding	1	0	5000	0	0	5646	41	0	36234	37	0	30588	0	0	24	0	0	24	7	0	5000	4	0	2659	0	0	260	1	0	37	0	0	0	0	0	0	0	0	0	7	4	0
ENSSSCG00000000951	CSRP2	protein_coding	0	0	5000	0	0	1362	14	0	22070	13	0	20708	0	0	10	0	0	10	3	0	5000	0	0	228	1	0	552	0	0	13	0	0	0	0	0	0	0	0	0	3	0	1
ENSSSCG00000000952	ZDHHC17	protein_coding	3	0	5000	0	0	3463	35	0	39324	34	0	35861	0	0	14	0	0	14	2	0	5000	1	0	2488	0	0	0	3	0	34	0	0	0	0	0	0	0	0	0	2	1	0
ENSSSCG00000000953	NAV3	protein_coding	15	0	5000	1	0	1923	173	0	82459	172	0	80536	0	0	19	0	0	19	20	0	5000	0	0	0	0	0	132	15	0	172	1	0	0	0	0	0	0	0	0	20	0	0
ENSSSCG00000000955	TBC1D22A	protein_coding	18	0	5000	0	0	1573	450	0	200778	449	0	199205	0	0	22	0	0	22	5	0	5000	1	0	72	0	0	175	18	0	449	0	0	0	0	0	0	0	0	0	5	1	0
ENSSSCG00000000958	DYRK2	protein_coding	2	0	5000	0	0	1605	0	0	1605	0	0	0	0	0	0	0	0	0	2	0	5000	0	0	0	0	0	0	2	0	0	0	0	0	0	0	0	0	0	0	2	0	0
ENSSSCG00000000959	LARGE	protein_coding	20	0	5000	1	0	2836	172	0	126834	171	0	123998	0	0	16	0	0	16	0	0	5000	0	0	1323	0	0	136	20	0	171	0	0	0	0	0	0	0	1	0	0	0	0
ENSSSCG00000000960	KLHDC7B	protein_coding	1	0	5000	1	0	1815	0	0	1815	0	0	0	0	0	0	0	0	0	3	0	5000	0	0	0	0	0	0	1	0	0	0	0	0	0	0	0	0	1	0	3	0	0
ENSSSCG00000000961	MIOX	protein_coding	0	0	5000	0	0	879	0	0	2073	0	0	1194	0	0	18	0	0	18	3	0	5000	0	0	0	0	0	30	0	0	0	0	0	0	0	0	0	0	0	0	3	0	0
ENSSSCG00000000963	C22ORF41	protein_coding	1	0	5000	0	0	304	6	0	19775	6	0	19471	0	0	2	0	0	2	0	0	5000	0	0	13	0	0	24	1	0	6	0	0	0	0	0	0	0	0	0	0	0	0
ENSSSCG00000000964	LMF2	protein_coding	7	0	5000	0	0	2694	0	0	4731	3	0	2037	0	0	26	0	0	26	2	0	5000	0	0	509	0	0	82	7	0	3	0	0	0	0	0	0	0	0	0	2	0	0
ENSSSCG00000000965	NCAPH2	protein_coding	0	0	5000	0	0	4118	4	0	12733	2	0	8615	0	0	38	0	0	38	4	0	5000	2	0	2150	0	0	135	0	0	2	0	0	0	0	0	0	0	0	0	4	2	0
ENSSSCG00000000966	SCO2	protein_coding	0	0	5000	1	0	1191	0	0	1878	0	0	687	0	0	4	0	0	4	1	0	5000	0	0	43	1	0	353	0	0	0	0	0	0	0	0	0	0	1	0	1	0	1
ENSSSCG00000000967	ODF3B	protein_coding	3	0	5000	0	0	856	0	0	1907	0	0	1051	0	0	12	0	0	12	3	0	5000	0	0	50	0	0	44	3	0	0	0	0	0	0	0	0	0	0	0	3	0	0
ENSSSCG00000000968	SBF1	protein_coding	4	0	5000	1	0	5706	8	0	17725	7	0	12019	0	0	80	0	0	80	2	0	5000	0	0	75	0	0	0	4	0	7	0	0	0	0	0	0	0	1	0	2	0	0
ENSSSCG00000000970	PPP6R2	protein_coding	3	0	5000	0	0	3606	27	0	56324	27	0	52718	0	0	44	0	0	44	1	0	5000	0	0	652	0	0	146	3	0	27	0	0	0	0	0	0	0	0	0	1	0	0
ENSSSCG00000000971	HDAC10	protein_coding	1	0	5000	0	0	2707	0	0	5465	0	0	2758	0	0	38	0	0	38	0	0	5000	0	0	422	0	0	178	1	0	0	0	0	0	0	0	0	0	0	0	0	0	0
ENSSSCG00000000972	TUBGCP6	protein_coding	0	0	5000	0	0	5277	4	0	21715	4	0	16438	0	0	48	0	0	48	0	0	5000	0	0	0	0	0	0	0	0	4	0	0	0	0	0	0	0	0	0	0	0	0
ENSSSCG00000000973	SELO	protein_coding	0	0	5000	0	0	2373	2	0	13308	2	0	10935	0	0	16	0	0	16	0	0	5000	0	0	306	0	0	57	0	0	2	0	0	0	0	0	0	0	0	0	0	0	0
ENSSSCG00000000974	TRABD	protein_coding	0	0	5000	0	0	2377	1	0	9180	1	0	6803	0	0	18	0	0	18	0	0	5000	0	0	1115	0	0	128	0	0	1	0	0	0	0	0	0	0	0	0	0	0	0
ENSSSCG00000000975	PANX2	protein_coding	0	0	5000	0	0	2973	3	0	8665	3	0	5692	0	0	4	0	0	4	2	0	5000	0	0	909	0	0	54	0	0	3	0	0	0	0	0	0	0	0	0	2	0	0
ENSSSCG00000000976	MOV10L1	protein_coding	2	0	5000	1	0	3633	8	0	57865	7	0	54232	0	0	54	0	0	54	5	0	5000	0	0	0	0	0	0	2	0	7	1	0	0	0	0	0	0	0	0	5	0	0
ENSSSCG00000000978	MLC1	protein_coding	0	0	5000	0	0	3384	12	0	21808	9	0	18424	0	0	24	0	0	24	0	0	5000	3	0	2055	0	0	174	0	0	9	0	0	0	0	0	0	0	0	0	0	3	0
ENSSSCG00000000980	ALG12	protein_coding	2	0	5000	1	0	2705	3	0	7078	1	0	4373	0	0	14	0	0	14	9	0	5000	1	0	778	0	0	754	2	0	1	0	0	0	0	0	0	0	1	0	9	1	0
ENSSSCG00000000981	CRELD2	protein_coding	0	0	5000	0	0	1505	20	0	7758	19	0	6253	0	0	18	0	0	18	0	0	5000	1	0	266	0	0	177	0	0	19	0	0	0	0	0	0	0	0	0	0	1	0
ENSSSCG00000000982	TTLL8	protein_coding	1	0	5000	3	0	2391	54	0	36783	51	0	34392	0	0	30	0	0	30	4	0	5000	0	0	0	0	0	0	1	0	51	0	0	0	0	0	0	0	3	0	4	0	0
ENSSSCG00000000983	IL17REL	protein_coding	11	0	5000	0	0	1260	8	0	11129	7	0	9869	0	0	22	0	0	22	2	0	5000	0	0	0	1	0	291	11	0	7	0	0	0	0	0	0	0	0	0	2	0	1
ENSSSCG00000000985	EXOC2	protein_coding	0	0	5000	0	0	3348	19	0	116492	19	0	113144	0	0	54	0	0	54	0	0	5000	0	0	573	0	0	0	0	0	19	0	0	0	0	0	0	0	0	0	0	0	0
ENSSSCG00000000990	ENSSSCG00000000990	protein_coding	0	0	5000	0	0	1352	0	0	159346	0	0	157994	0	0	18	0	0	18	0	0	5000	0	0	0	0	0	449	0	0	0	0	0	0	0	0	0	0	0	0	0	0	0
ENSSSCG00000000991	FOXQ1	protein_coding	0	0	5000	3	0	1212	3	0	2002	0	0	790	0	0	2	0	0	2	0	0	5000	0	0	0	0	0	0	0	0	0	3	0	0	0	0	0	0	0	0	0	0	0
ENSSSCG00000000992	FOXF2	protein_coding	0	0	5000	2	0	1883	3	0	5921	1	0	4038	0	0	6	0	0	6	0	0	5000	0	0	683	0	0	0	0	0	1	0	0	0	0	0	0	0	2	0	0	0	0
ENSSSCG00000000994	GMDS	protein_coding	3	0	5000	0	0	2107	148	0	339916	148	0	337809	0	0	18	0	0	18	5	0	5000	0	0	1045	0	0	9	3	0	148	0	0	0	0	0	0	0	0	0	5	0	0
ENSSSCG00000000997	PPP1R3G	protein_coding	5	0	5000	1	0	1572	1	0	1572	0	0	0	0	0	0	0	0	0	4	0	5000	0	0	392	0	0	118	5	0	0	1	0	0	0	0	0	0	0	0	4	0	0
ENSSSCG00000000998	RPP40	protein_coding	13	0	5000	1	0	2884	59	0	13915	55	0	11031	0	0	14	0	0	14	3	0	5000	3	0	1746	0	0	46	13	0	55	1	0	0	0	0	0	0	0	0	3	3	0
ENSSSCG00000000999	CDYL	protein_coding	11	0	5000	1	0	3339	203	0	164149	201	0	160810	0	0	12	0	0	12	1	0	5000	1	0	1480	0	0	929	11	0	201	0	0	0	0	0	0	0	1	0	1	1	0
ENSSSCG00000001000	PECI	protein_coding	6	0	5000	0	0	2364	24	0	17292	24	0	14928	0	0	24	0	0	24	4	0	5000	0	0	1179	0	0	0	6	0	24	0	0	0	0	0	0	0	0	0	4	0	0
ENSSSCG00000001001	C6ORF201	protein_coding	8	0	5000	0	0	693	6	0	13024	6	0	12331	0	0	8	0	0	8	11	0	5000	0	0	0	0	0	0	8	0	6	0	0	0	0	0	0	0	0	0	11	0	0
ENSSSCG00000001002	PRPF4B	protein_coding	6	0	5000	0	0	1805	11	0	16399	11	0	14594	0	0	20	0	0	20	3	0	5000	0	0	0	0	0	620	6	0	11	0	0	0	0	0	0	0	0	0	3	0	0
ENSSSCG00000001004	SLC22A23	protein_coding	5	0	5000	0	0	2009	215	0	141502	215	0	139493	0	0	22	0	0	22	5	0	5000	0	0	0	0	0	5	5	0	215	0	0	0	0	0	0	0	0	0	5	0	0
ENSSSCG00000001005	PSMG4	protein_coding	0	0	5000	0	0	372	2	0	7496	2	0	7124	0	0	4	0	0	4	4	0	5000	0	0	0	0	0	0	0	0	2	0	0	0	0	0	0	0	0	0	4	0	0
ENSSSCG00000001006	TUBB2A	protein_coding	3	0	5000	0	0	1517	1	0	2905	1	0	1388	0	0	6	0	0	6	0	0	5000	0	0	0	0	0	179	3	0	1	0	0	0	0	0	0	0	0	0	0	0	0
ENSSSCG00000001008	BPHL	protein_coding	5	0	5000	0	0	948	24	0	26890	24	0	25942	0	0	22	0	0	22	0	0	5000	0	0	0	0	0	51	5	0	24	0	0	0	0	0	0	0	0	0	0	0	0
ENSSSCG00000001009	RIPK1	protein_coding	0	0	5000	0	0	3777	9	0	23487	9	0	19710	0	0	18	0	0	18	1	0	5000	0	0	1715	0	0	55	0	0	9	0	0	0	0	0	0	0	0	0	1	0	0
ENSSSCG00000001010	WRNIP1	protein_coding	4	0	5000	0	0	2016	4	0	10397	4	0	8381	0	0	14	0	0	14	3	0	5000	0	0	477	0	0	0	4	0	4	0	0	0	0	0	0	0	0	0	3	0	0
ENSSSCG00000001011	SERPINB1	protein_coding	1	0	5000	0	0	1246	3	0	8242	3	0	6996	0	0	12	0	0	12	0	0	5000	0	0	0	0	0	109	1	0	3	0	0	0	0	0	0	0	0	0	0	0	0
ENSSSCG00000001016	FARS2	protein_coding	19	0	5000	1	0	288	413	0	169038	412	0	168750	0	0	2	0	0	2	8	0	5000	0	0	0	0	0	0	19	0	412	0	0	0	0	0	0	0	1	0	8	0	0
ENSSSCG00000001021	RREB1	protein_coding	12	0	10000	3	0	7841	93	0	61102	87	0	53261	0	0	18	0	0	16	8	0	5000	4	0	2750	0	0	0	12	0	87	1	0	0	0	0	0	0	2	0	8	4	0
ENSSSCG00000001022	SSR1	protein_coding	0	0	5000	1	0	959	41	0	20241	40	0	19282	0	0	16	0	0	16	0	0	5000	0	0	0	0	0	101	0	0	40	0	0	0	0	0	0	0	1	0	0	0	0
ENSSSCG00000001024	RIOK1	protein_coding	20	0	5000	1	0	2229	83	0	24348	80	0	22119	0	0	34	0	0	34	6	0	5000	2	0	435	0	0	99	20	0	80	0	0	0	0	0	0	0	1	0	6	2	0
ENSSSCG00000001025	DSP	protein_coding	3	0	5000	7	0	9614	172	0	52900	164	0	43286	0	0	50	0	0	50	19	0	5000	1	0	691	0	0	889	3	0	164	3	0	0	0	0	0	0	4	0	19	1	0
ENSSSCG00000001026	SNRNP48	protein_coding	12	0	5000	0	0	902	11	0	14584	12	0	13682	0	0	14	0	0	14	3	0	5000	0	0	0	0	0	32	12	0	12	0	0	0	0	0	0	0	0	0	3	0	0
ENSSSCG00000001027	BMP6	protein_coding	8	0	5000	0	0	5753	387	0	154135	382	0	148382	0	0	12	0	0	12	13	0	5000	3	0	3318	2	0	917	8	0	382	0	0	0	0	0	0	0	0	0	13	3	2
ENSSSCG00000001030	EEF1E1	protein_coding	17	0	5000	1	0	2199	30	0	18869	28	0	16670	0	0	6	0	0	6	0	0	5000	1	0	1629	0	0	45	17	0	28	1	0	0	0	0	0	0	0	0	0	1	0
ENSSSCG00000001032	ENSSSCG00000001032	protein_coding	3	0	5000	0	0	411	0	0	411	0	0	0	0	0	0	0	0	0	1	0	5000	0	0	0	0	0	0	3	0	0	0	0	0	0	0	0	0	0	0	1	0	0
ENSSSCG00000001033	SLC35B3	protein_coding	0	0	5000	0	0	3149	77	0	25227	72	0	22078	0	0	20	0	0	20	12	0	5000	2	0	1673	3	0	366	0	0	72	0	0	0	1	0	0	0	0	0	12	2	2
ENSSSCG00000001035	OFCC1	protein_coding	0	0	5000	2	0	627	77	0	20444	75	0	19817	0	0	12	0	0	12	10	0	5000	0	0	0	0	0	0	0	0	75	1	0	0	0	0	0	0	1	0	10	0	0
ENSSSCG00000001036	TFAP2A	protein_coding	2	0	5000	3	0	3089	12	0	13879	8	0	10790	0	0	12	0	0	12	0	0	5000	1	0	1658	0	0	0	2	0	8	1	0	0	0	0	0	0	2	0	0	1	0
ENSSSCG00000001038	ENSSSCG00000001038	protein_coding	19	0	5000	0	0	962	22	0	7216	19	0	6254	0	0	10	0	0	10	6	0	5000	2	0	442	1	0	175	19	0	19	0	0	0	0	0	0	0	0	0	6	2	1
ENSSSCG00000001039	GCNT2	protein_coding	3	0	5000	0	0	4226	35	0	37492	34	0	33266	0	0	4	0	0	4	8	0	5000	1	0	3014	0	0	0	3	0	34	0	0	0	0	0	0	0	0	0	8	1	0
ENSSSCG00000001040	C6ORF52	protein_coding	12	0	5000	0	0	740	9	0	7249	9	0	6509	0	0	6	0	0	6	8	0	5000	0	0	24	0	0	239	12	0	9	0	0	0	0	0	0	0	0	0	8	0	0
ENSSSCG00000001041	PAK1IP1	protein_coding	7	0	5000	1	0	1283	8	0	11572	7	0	10289	0	0	24	0	0	24	3	0	5000	0	0	0	0	0	98	7	0	7	0	0	0	0	0	0	0	1	0	3	0	0
ENSSSCG00000001042	MAK	protein_coding	13	0	5000	0	0	1875	103	0	49341	103	0	47466	0	0	24	0	0	24	20	0	5000	0	0	0	0	0	0	13	0	103	0	0	0	0	0	0	0	0	0	20	0	0
ENSSSCG00000001045	ELOVL2	protein_coding	24	0	5000	0	0	814	39	0	16762	39	0	15948	0	0	10	0	0	10	12	0	5000	0	0	0	0	0	19	24	0	39	0	0	0	0	0	0	0	0	0	12	0	0
ENSSSCG00000001046	ENSSSCG00000001046	protein_coding	0	0	5000	0	0	4612	12	0	46857	12	0	42245	0	0	12	0	0	12	0	0	5000	0	0	1894	0	0	228	0	0	12	0	0	0	0	0	0	0	0	0	0	0	0
ENSSSCG00000001047	TMEM170B	protein_coding	0	0	5000	0	0	326	4	0	11854	4	0	11528	0	0	2	0	0	2	2	0	5000	0	0	0	0	0	8	0	0	4	0	0	0	0	0	0	0	0	0	2	0	0
ENSSSCG00000001048	C6ORF105	protein_coding	0	0	5000	0	0	562	24	0	43459	24	0	42897	0	0	8	0	0	8	1	0	5000	0	0	0	0	0	25	0	0	24	0	0	0	0	0	0	0	0	0	1	0	0
ENSSSCG00000001049	HIVEP1	protein_coding	6	0	5000	9	0	10787	153	0	144578	138	0	133791	0	0	16	0	0	16	0	0	5000	6	0	2246	0	0	459	6	0	138	4	0	0	0	0	0	0	5	0	0	6	0
ENSSSCG00000001050	EDN1	protein_coding	6	0	5000	0	0	2100	8	0	6598	7	0	4498	0	0	8	0	0	8	13	0	5000	1	0	1154	0	0	334	6	0	7	0	0	0	0	0	0	0	0	0	13	1	0
ENSSSCG00000001052	PHACTR1	protein_coding	1	0	5000	0	0	1925	663	0	445715	663	0	443790	0	0	26	0	0	26	0	0	5000	0	0	0	0	0	614	1	0	663	0	0	0	0	0	0	0	0	0	0	0	0
ENSSSCG00000001053	TBC1D7	protein_coding	25	0	5000	1	0	1587	82	0	72211	80	0	70624	0	0	16	0	0	16	17	0	5000	1	0	534	0	0	171	25	0	80	0	0	0	0	0	0	0	1	0	17	1	0
ENSSSCG00000001054	GFOD1	protein_coding	3	0	5000	0	0	1536	167	0	109400	167	0	107864	0	0	2	0	0	2	3	0	5000	0	0	0	0	0	363	3	0	167	0	0	0	0	0	0	0	0	0	3	0	0
ENSSSCG00000001056	RANBP9	protein_coding	8	0	5000	0	0	2680	31	0	36352	31	0	33672	0	0	22	0	0	22	6	0	5000	0	0	1177	0	0	0	8	0	31	0	0	0	0	0	0	0	0	0	6	0	0
ENSSSCG00000001057	CCDC90A	protein_coding	15	0	5000	0	0	4822	43	0	27232	35	0	22410	0	0	16	0	0	16	13	0	5000	8	0	3576	0	0	151	15	0	35	0	0	0	0	0	0	0	0	0	13	8	0
ENSSSCG00000001058	RNF182	protein_coding	1	0	5000	0	0	744	0	0	744	0	0	0	0	0	0	0	0	0	7	0	5000	0	0	0	0	0	0	1	0	0	0	0	0	0	0	0	0	0	0	7	0	0
ENSSSCG00000001060	ENSSSCG00000001060	pseudogene	2	0	5000	0	0	378	0	0	380	0	0	2	0	0	2	0	0	2	3	0	5000	0	0	0	0	0	0	2	0	0	0	0	0	0	0	0	0	0	0	3	0	0
ENSSSCG00000001061	JARID2	protein_coding	0	0	5000	0	0	3811	58	0	120674	58	0	116863	0	0	32	0	0	32	2	0	5000	0	0	0	0	0	112	0	0	58	0	0	0	0	0	0	0	0	0	2	0	0
ENSSSCG00000001062	DTNBP1	protein_coding	0	0	5000	0	0	1162	101	0	117748	101	0	116586	0	0	18	0	0	18	2	0	5000	0	0	84	0	0	49	0	0	101	0	0	0	0	0	0	0	0	0	2	0	0
ENSSSCG00000001063	MYLIP	protein_coding	6	0	5000	1	0	2956	34	0	20587	33	0	17631	0	0	12	0	0	12	15	0	5000	0	0	1396	0	0	222	6	0	33	1	0	0	0	0	0	0	0	0	15	0	0
ENSSSCG00000001064	GMPR	protein_coding	3	0	5000	1	0	1482	120	0	42750	117	0	41268	0	0	16	0	0	16	0	0	5000	2	0	369	0	0	75	3	0	117	0	0	0	0	0	0	0	1	0	0	2	0
ENSSSCG00000001065	ATXN1	protein_coding	0	0	5000	1	0	2397	25	0	18141	24	0	15744	0	0	4	0	0	4	9	0	5000	0	0	0	0	0	0	0	0	24	0	0	0	0	0	0	0	1	0	9	0	0
ENSSSCG00000001066	RBM24	protein_coding	2	0	5000	0	0	3200	8	0	12845	8	0	9645	0	0	6	0	0	6	3	0	5000	0	0	1810	0	0	625	2	0	8	0	0	0	0	0	0	0	0	0	3	0	0
ENSSSCG00000001067	ENSSSCG00000001067	protein_coding	14	0	5000	1	0	1151	32	0	25226	31	0	24075	0	0	8	0	0	8	3	0	5000	0	0	0	0	0	317	14	0	31	1	0	0	0	0	0	0	0	0	3	0	0
ENSSSCG00000001068	CAP2	protein_coding	3	0	5000	0	0	2409	8	0	39586	8	0	37177	0	0	16	0	0	16	1	0	5000	0	0	1231	0	0	14	3	0	8	0	0	0	0	0	0	0	0	0	1	0	0
ENSSSCG00000001070	FAM8A1	protein_coding	2	0	5000	0	0	1233	3	0	9620	3	0	8387	0	0	12	0	0	12	2	0	5000	0	0	0	0	0	0	2	0	3	0	0	0	0	0	0	0	0	0	2	0	0
ENSSSCG00000001071	ENSSSCG00000001071	protein_coding	0	0	13075	0	0	5068	1	0	79833	1	0	74765	0	0	82	0	0	82	0	0	10235	0	0	987	0	0	25	0	0	1	0	0	0	0	0	0	0	0	0	0	0	0
ENSSSCG00000001072	ENSSSCG00000001072	pseudogene	19	0	5000	3	0	855	0	0	857	0	0	2	0	0	2	0	0	2	15	0	5000	0	0	0	0	0	0	19	3	0	0	0	0	0	0	0	0	0	0	15	0	0
ENSSSCG00000001073	TPMT	protein_coding	12	0	5000	1	0	1977	118	0	25367	114	0	23390	0	0	18	0	0	18	1	0	5000	3	0	1009	0	0	230	12	0	114	1	0	0	0	0	0	0	0	0	1	3	0
ENSSSCG00000001074	KDM1B	protein_coding	3	0	5000	2	0	4393	150	0	51063	147	0	46670	0	0	38	0	0	38	5	0	5000	1	0	1930	0	0	0	3	0	147	0	0	0	0	0	0	0	2	0	5	1	0
ENSSSCG00000001075	DEK	protein_coding	5	0	5000	1	0	1260	37	0	32082	36	0	30822	0	0	24	0	0	24	10	0	5000	0	0	0	0	0	153	5	0	36	0	0	0	0	0	0	0	1	0	10	0	0
ENSSSCG00000001076	RNF144B	protein_coding	13	0	5000	1	0	5090	183	0	79480	176	0	74390	0	0	14	0	0	14	0	0	5000	5	0	3653	1	0	513	13	0	176	0	0	0	0	0	0	0	1	0	0	5	1
ENSSSCG00000001078	MBOAT1	protein_coding	0	0	5000	1	0	2011	250	0	109739	248	0	107728	0	0	24	0	0	24	13	0	5000	0	0	0	1	0	523	0	0	248	0	0	0	0	0	0	0	1	0	13	0	1
ENSSSCG00000001079	E2F3	protein_coding	6	0	5000	0	0	4362	6	0	13152	6	0	8790	0	0	16	0	0	16	1	0	5000	0	0	3285	0	0	0	6	0	6	0	0	0	0	0	0	0	0	0	1	0	0
ENSSSCG00000001080	CDKAL1	protein_coding	4	0	5000	0	0	2343	1079	0	661144	1077	0	658801	0	0	30	0	0	30	6	0	5000	2	0	406	0	0	200	4	0	1077	0	0	0	0	0	0	0	0	0	6	2	0
ENSSSCG00000001081	SOX4	protein_coding	2	0	5000	0	0	1434	0	0	1434	0	0	0	0	0	0	0	0	0	8	0	5000	0	0	0	0	0	0	2	0	0	0	0	0	0	0	0	0	0	0	8	0	0
ENSSSCG00000001082	PRL	protein_coding	4	0	5000	0	0	908	3	0	12344	3	0	11436	0	0	8	0	0	8	3	0	5000	0	0	161	0	0	57	4	0	3	0	0	0	0	0	0	0	0	0	3	0	0
ENSSSCG00000001083	HDGFL1	protein_coding	4	0	5000	5	0	687	5	0	687	0	0	0	0	0	0	0	0	0	3	0	5000	0	0	0	0	0	0	4	0	0	3	0	0	0	0	0	0	2	0	3	0	0
ENSSSCG00000001085	DCDC2	protein_coding	14	0	5000	2	0	3172	662	0	170816	659	0	167644	0	0	18	0	0	18	37	0	5000	1	0	1333	0	0	414	14	0	659	0	0	0	0	0	0	0	2	0	37	1	0
ENSSSCG00000001087	MRS2	protein_coding	21	0	5000	1	0	3582	113	0	47370	107	0	43788	0	0	20	0	0	20	13	0	5000	5	0	2161	0	0	116	21	0	107	0	0	0	0	0	0	0	1	0	13	5	0
ENSSSCG00000001088	ATP6V1G1	protein_coding	10	0	5000	4	0	357	0	0	357	0	0	0	0	0	0	0	0	0	8	0	5000	0	0	0	0	0	0	10	0	0	3	0	0	0	0	0	0	1	0	8	0	0
ENSSSCG00000001089	GPLD1	protein_coding	11	0	5000	3	0	2620	153	0	52539	150	0	49919	0	0	50	0	0	50	16	0	5000	0	0	0	0	0	85	11	0	150	0	0	0	0	0	0	0	3	0	16	0	0
ENSSSCG00000001090	ALDH5A1	protein_coding	17	0	5000	2	0	1762	115	0	24215	113	0	22453	0	0	18	0	0	18	0	0	5000	0	0	41	0	0	107	17	0	113	1	0	0	0	0	0	0	1	0	0	0	0
ENSSSCG00000001091	KIAA0319	protein_coding	4	0	5000	3	0	6165	217	0	57626	200	0	51461	0	0	36	0	0	36	12	0	5000	14	0	2925	0	0	0	4	0	200	1	0	0	0	0	0	0	2	0	12	14	0
ENSSSCG00000001092	TDP2	protein_coding	23	0	5000	3	0	3123	49	0	14000	40	0	10877	0	0	12	0	0	12	1	0	5000	5	0	1340	1	0	694	23	0	40	2	0	0	0	0	0	0	1	0	1	5	1
ENSSSCG00000001093	ACOT13	protein_coding	2	0	5000	0	0	342	0	0	1408	0	0	1066	0	0	2	0	0	2	8	0	5000	0	0	0	0	0	0	2	0	0	0	0	0	0	0	0	0	0	0	8	0	0
ENSSSCG00000001094	C6ORF62	protein_coding	2	0	5000	0	0	2719	33	0	13678	30	0	10959	0	0	8	0	0	8	3	0	5000	3	0	2029	0	0	0	2	0	30	0	0	0	0	0	0	0	0	0	3	3	0
[truncated: 24,226 more rows]

## Sheet: BL only_indel_summary.genes
#GeneId	GeneName	BioType	Bases affected (DOWNSTREAM)	Total score (DOWNSTREAM)	Length (DOWNSTREAM)	Bases affected (EXON)	Total score (EXON)	Length (EXON)	Bases affected (GENE)	Total score (GENE)	Length (GENE)	Bases affected (INTRON)	Total score (INTRON)	Length (INTRON)	Bases affected (SPLICE_SITE_ACCEPTOR)	Total score (SPLICE_SITE_ACCEPTOR)	Length (SPLICE_SITE_ACCEPTOR)	Bases affected (SPLICE_SITE_DONOR)	Total score (SPLICE_SITE_DONOR)	Length (SPLICE_SITE_DONOR)	Bases affected (UPSTREAM)	Total score (UPSTREAM)	Length (UPSTREAM)	Bases affected (UTR_3_PRIME)	Total score (UTR_3_PRIME)	Length (UTR_3_PRIME)	Bases affected (UTR_5_PRIME)	Total score (UTR_5_PRIME)	Length (UTR_5_PRIME)	Count (CODON_CHANGE_PLUS_CODON_DELETION)	Count (CODON_CHANGE_PLUS_CODON_INSERTION)	Count (CODON_DELETION)	Count (CODON_INSERTION)	Count (DOWNSTREAM)	Count (EXON)	Count (FRAME_SHIFT)	Count (INTRON)	Count (SPLICE_SITE_ACCEPTOR)	Count (SPLICE_SITE_DONOR)	Count (UPSTREAM)	Count (UTR_3_PRIME)	Count (UTR_5_PRIME)
[truncated: 25,009 more rows]

[truncated: 1 more sheets: BL only_snp_summary.genes]
