# Supplementary material for: Integration of Transcriptome and Whole Genomic Resequencing Data to Identify Key Genes Affecting Swine Fat Deposition
Source: PLoS One. 2015 Apr 7;10(4):e0122396. doi: 10.1371/journal.pone.0122396 (PMC4388518; doi:10.1371/journal.pone.0122396)
Supplement: S7 Table — (XLSX) [file pone.0122396.s008.xlsx]

## Sheet: BH pathway
Term	PValue	Gene Count	Genes list
Olfactory transduction	1.92984e-25	119	ENSG00000171944, ENSG00000170953, ENSG00000181927, ENSG00000181001, ENSG00000205497, ENSG00000205496, ENSG00000127515, ENSG00000112462, ENSG00000181616, ENSG00000176230, ENSG00000180988, ENSG00000186943, ENSG00000175398, ENSG00000183313, ENSG00000172464, ENSG00000188124, ENSG00000188324, ENSG00000171133, ENSG00000172188, ENSG00000186400, ENSG00000155249, ENSG00000170605, ENSG00000184166, ENSG0000…
ECM-receptor interaction	0.000701445	22	ENSG00000005884, ENSG00000142156, ENSG00000120332, ENSG00000050555, ENSG00000077943, ENSG00000169231, ENSG00000058085, ENSG00000142798, ENSG00000053747, ENSG00000163359, ENSG00000172037, ENSG00000080573, ENSG00000189056, ENSG00000204248, ENSG00000072571, ENSG00000112769, ENSG00000081052, ENSG00000060718, ENSG00000091409, ENSG00000091136, ENSG00000213949, ENSG00000041982
Complement and coagulation cascades	0.0324721	15	ENSG00000104368, ENSG00000185010, ENSG00000106366, ENSG00000166278, ENSG00000117525, ENSG00000125730, ENSG00000126218, ENSG00000203710, ENSG00000039537, ENSG00000113889, ENSG00000112936, ENSG00000000971, ENSG00000198734, ENSG00000205403, ENSG00000196352
Linoleic acid metabolism	0.0433085	8	ENSG00000108242, ENSG00000187980, ENSG00000100078, ENSG00000140505, ENSG00000134716, ENSG00000158786, ENSG00000160868, ENSG00000165841
Hematopoietic cell lineage	0.048013	17	ENSG00000005884, ENSG00000204287, ENSG00000196126, ENSG00000198223, ENSG00000004468, ENSG00000174059, ENSG00000170458, ENSG00000168685, ENSG00000110448, ENSG00000203710, ENSG00000164400, ENSG00000169896, ENSG00000196352, ENSG00000091409, ENSG00000166825, ENSG00000077238, ENSG00000213949

## Sheet: BH MF
Term	PValue	gene Count	Genes list
olfactory receptor activity	1.15467e-19	116	ENSG00000171944, ENSG00000170953, ENSG00000181927, ENSG00000181001, ENSG00000205497, ENSG00000205496, ENSG00000127515, ENSG00000112462, ENSG00000181616, ENSG00000176230, ENSG00000180988, ENSG00000186943, ENSG00000183313, ENSG00000175398, ENSG00000172464, ENSG00000188124, ENSG00000188324, ENSG00000171133, ENSG00000172188, ENSG00000186400, ENSG00000155249, ENSG00000170605, ENSG00000184166, ENSG0000…
calcium ion binding	0.000209736	139	ENSG00000138193, ENSG00000119121, ENSG00000185010, ENSG00000138759, ENSG00000100078, ENSG00000181523, ENSG00000049323, ENSG00000055957, ENSG00000182870, ENSG00000149527, ENSG00000135222, ENSG00000163703, ENSG00000085265, ENSG00000138101, ENSG00000213949, ENSG00000123500, ENSG00000136099, ENSG00000109511, ENSG00000130943, ENSG00000119681, ENSG00000166598, ENSG00000156194, ENSG00000130038, ENSG0000…
cation binding	0.00188515	522	ENSG00000185010, ENSG00000169946, ENSG00000100078, ENSG00000100767, ENSG00000163995, ENSG00000141101, ENSG00000185019, ENSG00000124615, ENSG00000166436, ENSG00000113441, ENSG00000198522, ENSG00000171219, ENSG00000153253, ENSG00000186364, ENSG00000169131, ENSG00000136870, ENSG00000130234, ENSG00000138101, ENSG00000136099, ENSG00000137731, ENSG00000109511, ENSG00000167996, ENSG00000104221, ENSG0000…
metal ion binding	0.00249036	516	ENSG00000185010, ENSG00000169946, ENSG00000100078, ENSG00000100767, ENSG00000163995, ENSG00000141101, ENSG00000185019, ENSG00000124615, ENSG00000166436, ENSG00000113441, ENSG00000198522, ENSG00000171219, ENSG00000153253, ENSG00000186364, ENSG00000169131, ENSG00000136870, ENSG00000130234, ENSG00000138101, ENSG00000136099, ENSG00000137731, ENSG00000109511, ENSG00000167996, ENSG00000104221, ENSG0000…
GTPase regulator activity	0.00316117	65	ENSG00000138193, ENSG00000183111, ENSG00000067208, ENSG00000173848, ENSG00000163947, ENSG00000171219, ENSG00000145819, ENSG00000133121, ENSG00000105738, ENSG00000132669, ENSG00000107863, ENSG00000188559, ENSG00000107263, ENSG00000100852, ENSG00000144711, ENSG00000111490, ENSG00000177548, ENSG00000109756, ENSG00000137936, ENSG00000122966, ENSG00000165801, ENSG00000186635, ENSG00000168421, ENSG0000…
ion binding	0.00343875	526	ENSG00000185010, ENSG00000169946, ENSG00000100078, ENSG00000100767, ENSG00000163995, ENSG00000141101, ENSG00000185019, ENSG00000124615, ENSG00000166436, ENSG00000113441, ENSG00000198522, ENSG00000171219, ENSG00000153253, ENSG00000186364, ENSG00000169131, ENSG00000136870, ENSG00000138101, ENSG00000130234, ENSG00000136099, ENSG00000137731, ENSG00000109511, ENSG00000167996, ENSG00000104221, ENSG0000…
motor activity	0.0044356	28	ENSG00000183914, ENSG00000138778, ENSG00000124721, ENSG00000186185, ENSG00000171595, ENSG00000099331, ENSG00000091536, ENSG00000197892, ENSG00000117245, ENSG00000054523, ENSG00000197879, ENSG00000144635, ENSG00000114841, ENSG00000118997, ENSG00000006788, ENSG00000118193, ENSG00000116852, ENSG00000179532, ENSG00000162849, ENSG00000066933, ENSG00000196535, ENSG00000166866, ENSG00000197653, ENSG0000…
carboxylesterase activity	0.00469267	21	ENSG00000187024, ENSG00000136250, ENSG00000100078, ENSG00000204518, ENSG00000205669, ENSG00000187021, ENSG00000132297, ENSG00000213398, ENSG00000110721, ENSG00000158201, ENSG00000146070, ENSG00000187980, ENSG00000172828, ENSG00000158786, ENSG00000168792, ENSG00000177666, ENSG00000079435, ENSG00000143994, ENSG00000100344, ENSG00000136881, ENSG00000120992
nucleoside-triphosphatase regulator activity	0.00514187	65	ENSG00000138193, ENSG00000183111, ENSG00000067208, ENSG00000173848, ENSG00000163947, ENSG00000171219, ENSG00000145819, ENSG00000133121, ENSG00000105738, ENSG00000132669, ENSG00000107863, ENSG00000188559, ENSG00000107263, ENSG00000100852, ENSG00000144711, ENSG00000111490, ENSG00000177548, ENSG00000109756, ENSG00000137936, ENSG00000122966, ENSG00000165801, ENSG00000186635, ENSG00000168421, ENSG0000…
actin binding	0.00625118	53	ENSG00000100106, ENSG00000197429, ENSG00000158528, ENSG00000122786, ENSG00000121905, ENSG00000163995, ENSG00000159640, ENSG00000146950, ENSG00000135407, ENSG00000070182, ENSG00000131746, ENSG00000087495, ENSG00000042493, ENSG00000152818, ENSG00000151914, ENSG00000127603, ENSG00000131504, ENSG00000136059, ENSG00000197530, ENSG00000109063, ENSG00000109061, ENSG00000137877, ENSG00000011426, ENSG0000…
helicase activity	0.00709381	27	ENSG00000165732, ENSG00000171316, ENSG00000204560, ENSG00000071794, ENSG00000121988, ENSG00000067248, ENSG00000131778, ENSG00000162669, ENSG00000089876, ENSG00000130589, ENSG00000204351, ENSG00000150990, ENSG00000138346, ENSG00000101452, ENSG00000165392, ENSG00000174953, ENSG00000134452, ENSG00000116830, ENSG00000182150, ENSG00000085999, ENSG00000134815, ENSG00000111364, ENSG00000156414, ENSG0000…
cytoskeletal protein binding	0.00720608	76	ENSG00000149115, ENSG00000100106, ENSG00000130779, ENSG00000197429, ENSG00000088179, ENSG00000160014, ENSG00000158528, ENSG00000122786, ENSG00000121905, ENSG00000163995, ENSG00000007047, ENSG00000159640, ENSG00000146950, ENSG00000054523, ENSG00000135407, ENSG00000070182, ENSG00000198707, ENSG00000131746, ENSG00000087495, ENSG00000137575, ENSG00000042493, ENSG00000152818, ENSG00000151914, ENSG0000…
microtubule motor activity	0.0110231	17	ENSG00000118193, ENSG00000183914, ENSG00000124721, ENSG00000138778, ENSG00000186185, ENSG00000171595, ENSG00000116852, ENSG00000179532, ENSG00000162849, ENSG00000197892, ENSG00000117245, ENSG00000197653, ENSG00000054523, ENSG00000114841, ENSG00000118997, ENSG00000084731, ENSG00000125337
extracellular matrix structural constituent	0.01464	18	ENSG00000132464, ENSG00000011201, ENSG00000204291, ENSG00000002745, ENSG00000139329, ENSG00000152591, ENSG00000080573, ENSG00000196739, ENSG00000152595, ENSG00000204248, ENSG00000138829, ENSG00000112769, ENSG00000081052, ENSG00000184956, ENSG00000060718, ENSG00000169031, ENSG00000132031, ENSG00000091136
ATPase activity	0.0151985	52	ENSG00000115657, ENSG00000183914, ENSG00000204560, ENSG00000071794, ENSG00000154359, ENSG00000067248, ENSG00000162669, ENSG00000204351, ENSG00000138346, ENSG00000054523, ENSG00000114841, ENSG00000118997, ENSG00000130270, ENSG00000174953, ENSG00000134452, ENSG00000137731, ENSG00000116830, ENSG00000182150, ENSG00000196296, ENSG00000179869, ENSG00000101974, ENSG00000111364, ENSG00000064687, ENSG0000…
oxidoreductase activity	0.0155459	9	ENSG00000108242, ENSG00000140505, ENSG00000137869, ENSG00000134716, ENSG00000160868, ENSG00000197408, ENSG00000186377, ENSG00000205702, ENSG00000186526
tetrapyrrole binding	0.017374	24	ENSG00000108242, ENSG00000139531, ENSG00000168216, ENSG00000095596, ENSG00000164040, ENSG00000134716, ENSG00000019186, ENSG00000165841, ENSG00000073067, ENSG00000134824, ENSG00000167419, ENSG00000186526, ENSG00000162365, ENSG00000140505, ENSG00000186529, ENSG00000137869, ENSG00000213931, ENSG00000124212, ENSG00000160868, ENSG00000197408, ENSG00000186377, ENSG00000205702, ENSG00000116984, ENSG0000…
vitamin binding	0.0189289	24	ENSG00000132437, ENSG00000168216, ENSG00000135917, ENSG00000117791, ENSG00000171097, ENSG00000076555, ENSG00000172482, ENSG00000106397, ENSG00000135766, ENSG00000135069, ENSG00000087263, ENSG00000198650, ENSG00000136750, ENSG00000173638, ENSG00000110811, ENSG00000186205, ENSG00000113492, ENSG00000132837, ENSG00000115919, ENSG00000116984, ENSG00000145730, ENSG00000149380, ENSG00000123454, ENSG0000…
iron ion binding	0.0191367	48	ENSG00000139531, ENSG00000095596, ENSG00000165898, ENSG00000066135, ENSG00000134014, ENSG00000164040, ENSG00000074771, ENSG00000124615, ENSG00000091513, ENSG00000019186, ENSG00000115107, ENSG00000073067, ENSG00000106397, ENSG00000134824, ENSG00000167419, ENSG00000135766, ENSG00000135318, ENSG00000186280, ENSG00000186529, ENSG00000087263, ENSG00000137869, ENSG00000124212, ENSG00000110811, ENSG0000…
purine NTP-dependent helicase activity	0.0249233	19	ENSG00000165732, ENSG00000116830, ENSG00000204560, ENSG00000182150, ENSG00000067248, ENSG00000131778, ENSG00000162669, ENSG00000111364, ENSG00000156414, ENSG00000079246, ENSG00000204351, ENSG00000138346, ENSG00000064703, ENSG00000101452, ENSG00000123064, ENSG00000165392, ENSG00000174953, ENSG00000134452, ENSG00000073146
ATP-dependent helicase activity	0.0249233	19	ENSG00000165732, ENSG00000116830, ENSG00000204560, ENSG00000182150, ENSG00000067248, ENSG00000131778, ENSG00000162669, ENSG00000111364, ENSG00000156414, ENSG00000079246, ENSG00000204351, ENSG00000138346, ENSG00000064703, ENSG00000101452, ENSG00000123064, ENSG00000165392, ENSG00000174953, ENSG00000134452, ENSG00000073146
L-ascorbic acid binding	0.0249257	7	ENSG00000087263, ENSG00000110811, ENSG00000145730, ENSG00000106397, ENSG00000149380, ENSG00000135766, ENSG00000123454
adenyl nucleotide binding	0.0279709	202	ENSG00000183914, ENSG00000171316, ENSG00000076242, ENSG00000064393, ENSG00000115107, ENSG00000117266, ENSG00000171219, ENSG00000123453, ENSG00000114841, ENSG00000136877, ENSG00000174953, ENSG00000119684, ENSG00000154760, ENSG00000166598, ENSG00000196296, ENSG00000134815, ENSG00000013016, ENSG00000134326, ENSG00000122966, ENSG00000114904, ENSG00000149476, ENSG00000027075, ENSG00000117676, ENSG0000…
heme binding	0.0292706	22	ENSG00000108242, ENSG00000139531, ENSG00000095596, ENSG00000164040, ENSG00000134716, ENSG00000019186, ENSG00000165841, ENSG00000073067, ENSG00000134824, ENSG00000167419, ENSG00000186526, ENSG00000162365, ENSG00000140505, ENSG00000186529, ENSG00000137869, ENSG00000213931, ENSG00000124212, ENSG00000160868, ENSG00000197408, ENSG00000186377, ENSG00000205702, ENSG00000131203
scavenger receptor activity	0.0298568	11	ENSG00000136011, ENSG00000164099, ENSG00000099994, ENSG00000138131, ENSG00000038945, ENSG00000197594, ENSG00000177675, ENSG00000116690, ENSG00000145244, ENSG00000205403, ENSG00000110448
lipase activity	0.029977	19	ENSG00000138193, ENSG00000136250, ENSG00000100078, ENSG00000160791, ENSG00000187021, ENSG00000197943, ENSG00000132297, ENSG00000213398, ENSG00000182156, ENSG00000166311, ENSG00000149527, ENSG00000187980, ENSG00000158786, ENSG00000177666, ENSG00000079435, ENSG00000137841, ENSG00000100344, ENSG00000154822, ENSG00000120992
carboxylic acid binding	0.0323452	25	ENSG00000095596, ENSG00000135917, ENSG00000012504, ENSG00000076555, ENSG00000172482, ENSG00000106397, ENSG00000110435, ENSG00000135766, ENSG00000160862, ENSG00000121769, ENSG00000087263, ENSG00000198650, ENSG00000173638, ENSG00000110811, ENSG00000153904, ENSG00000116984, ENSG00000123454, ENSG00000149380, ENSG00000132837, ENSG00000198785, ENSG00000145730, ENSG00000119689, ENSG00000131203, ENSG0000…
oxidoreductase activity	0.032355	8	ENSG00000174939, ENSG00000066135, ENSG00000087263, ENSG00000110811, ENSG00000189046, ENSG00000106397, ENSG00000149380, ENSG00000135766
drug transporter activity	0.035269	6	ENSG00000135953, ENSG00000085563, ENSG00000173638, ENSG00000180638, ENSG00000036565, ENSG00000119457
NAD+ nucleosidase activity	0.035307	3	ENSG00000109743, ENSG00000167311, ENSG00000004468
molybdenum ion binding	0.0353857	4	ENSG00000139531, ENSG00000117791, ENSG00000124615, ENSG00000186205
opsonin binding	0.0353857	4	ENSG00000221890, ENSG00000172243, ENSG00000169896, ENSG00000170458
metallopeptidase activity	0.0368993	30	ENSG00000162600, ENSG00000100767, ENSG00000197993, ENSG00000042980, ENSG00000143382, ENSG00000159640, ENSG00000084693, ENSG00000113441, ENSG00000145536, ENSG00000100985, ENSG00000087245, ENSG00000086205, ENSG00000145194, ENSG00000148848, ENSG00000130234, ENSG00000146856, ENSG00000106624, ENSG00000164307, ENSG00000166896, ENSG00000123213, ENSG00000198598, ENSG00000012174, ENSG00000156140, ENSG0000…
adenyl ribonucleotide binding	0.0379173	191	ENSG00000183914, ENSG00000119121, ENSG00000171316, ENSG00000113318, ENSG00000106100, ENSG00000071794, ENSG00000115073, ENSG00000076242, ENSG00000064393, ENSG00000093217, ENSG00000162669, ENSG00000136628, ENSG00000089876, ENSG00000215251, ENSG00000138756, ENSG00000073331, ENSG00000171219, ENSG00000117266, ENSG00000099822, ENSG00000114841, ENSG00000136877, ENSG00000174953, ENSG00000151276, ENSG0000…
pattern binding	0.0389418	26	ENSG00000134216, ENSG00000106100, ENSG00000058085, ENSG00000164318, ENSG00000170458, ENSG00000137440, ENSG00000080573, ENSG00000162688, ENSG00000072571, ENSG00000113889, ENSG00000109610, ENSG00000116690, ENSG00000114631, ENSG00000106991, ENSG00000133800, ENSG00000196104, ENSG00000136011, ENSG00000172243, ENSG00000127837, ENSG00000156140, ENSG00000099994, ENSG00000169896, ENSG00000133063, ENSG0000…
polysaccharide binding	0.0389418	26	ENSG00000134216, ENSG00000106100, ENSG00000058085, ENSG00000164318, ENSG00000170458, ENSG00000137440, ENSG00000080573, ENSG00000162688, ENSG00000072571, ENSG00000113889, ENSG00000109610, ENSG00000116690, ENSG00000114631, ENSG00000106991, ENSG00000133800, ENSG00000196104, ENSG00000136011, ENSG00000172243, ENSG00000127837, ENSG00000156140, ENSG00000099994, ENSG00000169896, ENSG00000133063, ENSG0000…
cytokine receptor activity	0.0409922	12	ENSG00000134352, ENSG00000081985, ENSG00000180871, ENSG00000016402, ENSG00000198223, ENSG00000185436, ENSG00000145623, ENSG00000116678, ENSG00000164509, ENSG00000100368, ENSG00000168685, ENSG00000077238
metalloendopeptidase activity	0.0423152	19	ENSG00000162600, ENSG00000100767, ENSG00000197993, ENSG00000042980, ENSG00000143382, ENSG00000123213, ENSG00000198598, ENSG00000012174, ENSG00000145536, ENSG00000100985, ENSG00000087245, ENSG00000156140, ENSG00000149451, ENSG00000158859, ENSG00000151388, ENSG00000145194, ENSG00000112818, ENSG00000148848, ENSG00000128694
nucleoside binding	0.0431532	204	ENSG00000183914, ENSG00000171316, ENSG00000076242, ENSG00000064393, ENSG00000115107, ENSG00000117266, ENSG00000171219, ENSG00000123453, ENSG00000114841, ENSG00000136877, ENSG00000174953, ENSG00000119684, ENSG00000154760, ENSG00000166598, ENSG00000196296, ENSG00000134815, ENSG00000013016, ENSG00000134326, ENSG00000122966, ENSG00000114904, ENSG00000149476, ENSG00000027075, ENSG00000117676, ENSG0000…
ATP binding	0.04478	188	ENSG00000183914, ENSG00000119121, ENSG00000171316, ENSG00000113318, ENSG00000106100, ENSG00000071794, ENSG00000115073, ENSG00000076242, ENSG00000064393, ENSG00000093217, ENSG00000162669, ENSG00000136628, ENSG00000089876, ENSG00000215251, ENSG00000138756, ENSG00000073331, ENSG00000171219, ENSG00000117266, ENSG00000114841, ENSG00000136877, ENSG00000174953, ENSG00000151276, ENSG00000135372, ENSG0000…
SH2 domain binding	0.0462075	7	ENSG00000174705, ENSG00000100852, ENSG00000169047, ENSG00000149534, ENSG00000076641, ENSG00000122188, ENSG00000096968
oxygen binding	0.0475607	10	ENSG00000108242, ENSG00000095596, ENSG00000140505, ENSG00000186529, ENSG00000137869, ENSG00000213931, ENSG00000160868, ENSG00000197408, ENSG00000165841, ENSG00000131203
purine nucleoside binding	0.0483515	202	ENSG00000183914, ENSG00000171316, ENSG00000076242, ENSG00000064393, ENSG00000115107, ENSG00000117266, ENSG00000171219, ENSG00000123453, ENSG00000114841, ENSG00000136877, ENSG00000174953, ENSG00000119684, ENSG00000154760, ENSG00000166598, ENSG00000196296, ENSG00000134815, ENSG00000013016, ENSG00000134326, ENSG00000122966, ENSG00000114904, ENSG00000149476, ENSG00000027075, ENSG00000117676, ENSG0000…

## Sheet: BH CC
Term	PValue	Gene Count	Genes list
plasma membrane	1.57443e-10	523	ENSG00000185010, ENSG00000100078, ENSG00000113441, ENSG00000204525, ENSG00000146383, ENSG00000153253, ENSG00000150938, ENSG00000173567, ENSG00000198910, ENSG00000091136, ENSG00000130234, ENSG00000015520, ENSG00000131746, ENSG00000136099, ENSG00000137731, ENSG00000171133, ENSG00000167996, ENSG00000118094, ENSG00000106366, ENSG00000156886, ENSG00000197943, ENSG00000152818, ENSG00000170605, ENSG0000…
integral to membrane	1.30482e-06	670	ENSG00000183396, ENSG00000113583, ENSG00000184154, ENSG00000160785, ENSG00000167700, ENSG00000054392, ENSG00000156687, ENSG00000144120, ENSG00000113441, ENSG00000183780, ENSG00000204525, ENSG00000146383, ENSG00000153253, ENSG00000218336, ENSG00000150938, ENSG00000173567, ENSG00000198910, ENSG00000152910, ENSG00000121210, ENSG00000130234, ENSG00000136099, ENSG00000015520, ENSG00000137731, ENSG0000…
extracellular matrix part	7.40045e-06	31	ENSG00000138759, ENSG00000159166, ENSG00000142156, ENSG00000100767, ENSG00000058085, ENSG00000091513, ENSG00000164318, ENSG00000163359, ENSG00000172037, ENSG00000139329, ENSG00000080573, ENSG00000196739, ENSG00000204248, ENSG00000116962, ENSG00000150893, ENSG00000081052, ENSG00000060718, ENSG00000169031, ENSG00000091136, ENSG00000041982, ENSG00000123500, ENSG00000148357, ENSG00000050555, ENSG0000…
intrinsic to membrane	2.91671e-05	679	ENSG00000183396, ENSG00000113583, ENSG00000184154, ENSG00000160785, ENSG00000167700, ENSG00000054392, ENSG00000156687, ENSG00000144120, ENSG00000113441, ENSG00000183780, ENSG00000204525, ENSG00000146383, ENSG00000153253, ENSG00000218336, ENSG00000150938, ENSG00000173567, ENSG00000198910, ENSG00000152910, ENSG00000121210, ENSG00000130234, ENSG00000136099, ENSG00000015520, ENSG00000137731, ENSG0000…
basement membrane	7.84655e-05	22	ENSG00000138759, ENSG00000148357, ENSG00000159166, ENSG00000050555, ENSG00000100767, ENSG00000058085, ENSG00000142798, ENSG00000091513, ENSG00000151914, ENSG00000204291, ENSG00000164318, ENSG00000053747, ENSG00000172037, ENSG00000112769, ENSG00000116962, ENSG00000150893, ENSG00000081052, ENSG00000114270, ENSG00000187689, ENSG00000169031, ENSG00000091136, ENSG00000041982
extracellular matrix	0.000129883	62	ENSG00000138759, ENSG00000049323, ENSG00000120332, ENSG00000159166, ENSG00000100767, ENSG00000058085, ENSG00000091513, ENSG00000143382, ENSG00000132464, ENSG00000164318, ENSG00000172037, ENSG00000139329, ENSG00000138829, ENSG00000081052, ENSG00000188162, ENSG00000169031, ENSG00000132031, ENSG00000091136, ENSG00000123500, ENSG00000119681, ENSG00000050555, ENSG00000142798, ENSG00000151914, ENSG0000…
cell surface	0.000164771	62	ENSG00000081985, ENSG00000138759, ENSG00000120332, ENSG00000152990, ENSG00000004468, ENSG00000159640, ENSG00000153029, ENSG00000119457, ENSG00000139220, ENSG00000134352, ENSG00000163235, ENSG00000006210, ENSG00000169174, ENSG00000164935, ENSG00000072571, ENSG00000108852, ENSG00000188162, ENSG00000198910, ENSG00000070182, ENSG00000213949, ENSG00000130234, ENSG00000198707, ENSG00000204301, ENSG0000…
proteinaceous extracellular matrix	0.000178825	58	ENSG00000138759, ENSG00000049323, ENSG00000120332, ENSG00000159166, ENSG00000100767, ENSG00000058085, ENSG00000143382, ENSG00000132464, ENSG00000091513, ENSG00000164318, ENSG00000172037, ENSG00000139329, ENSG00000138829, ENSG00000081052, ENSG00000188162, ENSG00000169031, ENSG00000132031, ENSG00000091136, ENSG00000123500, ENSG00000119681, ENSG00000050555, ENSG00000142798, ENSG00000151914, ENSG0000…
external side of plasma membrane	0.000886064	34	ENSG00000204287, ENSG00000081985, ENSG00000138759, ENSG00000152990, ENSG00000173546, ENSG00000153029, ENSG00000159640, ENSG00000134352, ENSG00000169174, ENSG00000150893, ENSG00000188162, ENSG00000198910, ENSG00000213949, ENSG00000122223, ENSG00000160791, ENSG00000106991, ENSG00000149534, ENSG00000170927, ENSG00000103855, ENSG00000117525, ENSG00000174059, ENSG00000198598, ENSG00000110448, ENSG0000…
collagen	0.000982038	12	ENSG00000123500, ENSG00000139329, ENSG00000080573, ENSG00000142156, ENSG00000204248, ENSG00000196739, ENSG00000081052, ENSG00000204291, ENSG00000060718, ENSG00000114270, ENSG00000163359, ENSG00000169031
basal lamina	0.0076404	7	ENSG00000058085, ENSG00000112769, ENSG00000142798, ENSG00000053747, ENSG00000187689, ENSG00000091136, ENSG00000172037
microtubule cytoskeleton	0.00801883	80	ENSG00000130779, ENSG00000183914, ENSG00000124659, ENSG00000160014, ENSG00000115073, ENSG00000117724, ENSG00000064393, ENSG00000170248, ENSG00000007047, ENSG00000067208, ENSG00000197892, ENSG00000092036, ENSG00000146950, ENSG00000122507, ENSG00000054523, ENSG00000144635, ENSG00000118997, ENSG00000114841, ENSG00000090273, ENSG00000102699, ENSG00000198707, ENSG00000118193, ENSG00000162946, ENSG0000…
cytoskeleton	0.00824293	181	ENSG00000183914, ENSG00000164331, ENSG00000115073, ENSG00000064393, ENSG00000163995, ENSG00000067208, ENSG00000170484, ENSG00000114841, ENSG00000070182, ENSG00000198707, ENSG00000131746, ENSG00000162946, ENSG00000204179, ENSG00000152818, ENSG00000096696, ENSG00000112742, ENSG00000136155, ENSG00000162849, ENSG00000079263, ENSG00000213672, ENSG00000171533, ENSG00000179051, ENSG00000171723, ENSG0000…
extracellular region part	0.00942283	130	ENSG00000185010, ENSG00000138759, ENSG00000100078, ENSG00000049323, ENSG00000134216, ENSG00000100767, ENSG00000213398, ENSG00000143869, ENSG00000164318, ENSG00000172037, ENSG00000160111, ENSG00000085265, ENSG00000081052, ENSG00000132031, ENSG00000091136, ENSG00000130234, ENSG00000123500, ENSG00000119681, ENSG00000204301, ENSG00000184730, ENSG00000110169, ENSG00000142798, ENSG00000172752, ENSG0000…
laminin complex	0.0118892	5	ENSG00000058085, ENSG00000112769, ENSG00000053747, ENSG00000091136, ENSG00000172037
microtubule	0.0272343	42	ENSG00000124659, ENSG00000130779, ENSG00000183914, ENSG00000186185, ENSG00000124721, ENSG00000138778, ENSG00000160014, ENSG00000171595, ENSG00000007047, ENSG00000141027, ENSG00000197892, ENSG00000092036, ENSG00000117245, ENSG00000146950, ENSG00000155761, ENSG00000165521, ENSG00000054523, ENSG00000138771, ENSG00000144635, ENSG00000114841, ENSG00000118997, ENSG00000090273, ENSG00000164403, ENSG0000…
receptor complex	0.0290683	21	ENSG00000005884, ENSG00000138696, ENSG00000149403, ENSG00000137575, ENSG00000185436, ENSG00000169047, ENSG00000155511, ENSG00000077943, ENSG00000156886, ENSG00000106991, ENSG00000170458, ENSG00000164610, ENSG00000164418, ENSG00000134352, ENSG00000145623, ENSG00000169896, ENSG00000100368, ENSG00000120903, ENSG00000198785, ENSG00000091409, ENSG00000213949
axoneme part	0.032693	6	ENSG00000168454, ENSG00000183914, ENSG00000124721, ENSG00000171595, ENSG00000114841, ENSG00000118997
P granule	0.0335779	4	ENSG00000134627, ENSG00000196116, ENSG00000180113, ENSG00000197181
germ plasm	0.0335779	4	ENSG00000134627, ENSG00000196116, ENSG00000180113, ENSG00000197181
pole plasm	0.0335779	4	ENSG00000134627, ENSG00000196116, ENSG00000180113, ENSG00000197181
fibrillar collagen	0.0356564	5	ENSG00000139329, ENSG00000080573, ENSG00000204248, ENSG00000196739, ENSG00000060718
axonemal dynein complex	0.0356564	5	ENSG00000183914, ENSG00000124721, ENSG00000171595, ENSG00000114841, ENSG00000118997
actin cytoskeleton	0.0468225	40	ENSG00000164877, ENSG00000100106, ENSG00000197429, ENSG00000133055, ENSG00000158528, ENSG00000122786, ENSG00000115073, ENSG00000163995, ENSG00000099331, ENSG00000091536, ENSG00000172403, ENSG00000143322, ENSG00000136717, ENSG00000146950, ENSG00000197879, ENSG00000135407, ENSG00000164403, ENSG00000066032, ENSG00000070182, ENSG00000170011, ENSG00000198087, ENSG00000006788, ENSG00000042493, ENSG0000…

## Sheet: BH BP
Term	PValue	Gene Count	Genes list
sensory perception of smell	2.84925e-21	118	ENSG00000171944, ENSG00000170953, ENSG00000181927, ENSG00000181001, ENSG00000205497, ENSG00000205496, ENSG00000127515, ENSG00000112462, ENSG00000181616, ENSG00000176230, ENSG00000180988, ENSG00000186943, ENSG00000175398, ENSG00000183313, ENSG00000172464, ENSG00000188124, ENSG00000188324, ENSG00000171133, ENSG00000172188, ENSG00000186400, ENSG00000155249, ENSG00000170605, ENSG00000184166, ENSG0000…
sensory perception of chemical stimulus	2.84875e-19	122	ENSG00000171944, ENSG00000221937, ENSG00000170953, ENSG00000181927, ENSG00000181001, ENSG00000205497, ENSG00000205496, ENSG00000127515, ENSG00000112462, ENSG00000181616, ENSG00000176230, ENSG00000180988, ENSG00000186943, ENSG00000175398, ENSG00000183313, ENSG00000172464, ENSG00000188124, ENSG00000188324, ENSG00000171133, ENSG00000172188, ENSG00000186400, ENSG00000155249, ENSG00000170605, ENSG0000…
sensory perception	2.12174e-12	156	ENSG00000171316, ENSG00000171944, ENSG00000221937, ENSG00000184154, ENSG00000170953, ENSG00000181927, ENSG00000181001, ENSG00000205497, ENSG00000127515, ENSG00000205496, ENSG00000112462, ENSG00000181616, ENSG00000176230, ENSG00000180988, ENSG00000186943, ENSG00000175398, ENSG00000183313, ENSG00000172464, ENSG00000169131, ENSG00000188124, ENSG00000171133, ENSG00000188324, ENSG00000172188, ENSG0000…
cognition	9.23904e-12	168	ENSG00000182687, ENSG00000171316, ENSG00000185345, ENSG00000171944, ENSG00000221937, ENSG00000184154, ENSG00000170953, ENSG00000181927, ENSG00000181001, ENSG00000205497, ENSG00000127515, ENSG00000205496, ENSG00000112462, ENSG00000181616, ENSG00000176230, ENSG00000180988, ENSG00000186943, ENSG00000175398, ENSG00000183313, ENSG00000172464, ENSG00000169131, ENSG00000188124, ENSG00000104774, ENSG0000…
neurological system process	2.05104e-09	200	ENSG00000182687, ENSG00000171316, ENSG00000184154, ENSG00000176230, ENSG00000175398, ENSG00000081052, ENSG00000169131, ENSG00000123454, ENSG00000130234, ENSG00000171133, ENSG00000188324, ENSG00000156194, ENSG00000170605, ENSG00000184166, ENSG00000176246, ENSG00000197938, ENSG00000177380, ENSG00000120057, ENSG00000196099, ENSG00000157017, ENSG00000167822, ENSG00000007062, ENSG00000180919, ENSG0000…
G-protein coupled receptor protein signaling pathway	9.09048e-08	181	ENSG00000138193, ENSG00000182687, ENSG00000152990, ENSG00000171944, ENSG00000221937, ENSG00000196131, ENSG00000170953, ENSG00000181927, ENSG00000181001, ENSG00000205497, ENSG00000173890, ENSG00000127515, ENSG00000205496, ENSG00000112462, ENSG00000146383, ENSG00000181616, ENSG00000176230, ENSG00000121764, ENSG00000180988, ENSG00000186943, ENSG00000175398, ENSG00000173567, ENSG00000183313, ENSG0000…
cell surface receptor linked signal transduction	0.000412397	250	ENSG00000182687, ENSG00000064393, ENSG00000173890, ENSG00000146383, ENSG00000176230, ENSG00000175398, ENSG00000173567, ENSG00000198910, ENSG00000107263, ENSG00000171133, ENSG00000188324, ENSG00000145675, ENSG00000119681, ENSG00000126456, ENSG00000100281, ENSG00000156886, ENSG00000197943, ENSG00000170605, ENSG00000184166, ENSG00000137834, ENSG00000176246, ENSG00000061492, ENSG00000197530, ENSG0000…
cell adhesion	0.00141117	104	ENSG00000185010, ENSG00000139220, ENSG00000172037, ENSG00000198910, ENSG00000151276, ENSG00000152910, ENSG00000091136, ENSG00000213949, ENSG00000136099, ENSG00000100852, ENSG00000114631, ENSG00000156886, ENSG00000142798, ENSG00000174059, ENSG00000172752, ENSG00000136011, ENSG00000165323, ENSG00000184363, ENSG00000139182, ENSG00000172243, ENSG00000091409, ENSG00000187689, ENSG00000133055, ENSG0000…
biological adhesion	0.00150036	104	ENSG00000185010, ENSG00000139220, ENSG00000172037, ENSG00000198910, ENSG00000151276, ENSG00000152910, ENSG00000091136, ENSG00000213949, ENSG00000136099, ENSG00000100852, ENSG00000114631, ENSG00000156886, ENSG00000142798, ENSG00000174059, ENSG00000172752, ENSG00000136011, ENSG00000165323, ENSG00000184363, ENSG00000139182, ENSG00000172243, ENSG00000091409, ENSG00000187689, ENSG00000133055, ENSG0000…
negative regulation of organelle organization	0.00764391	18	ENSG00000100106, ENSG00000138778, ENSG00000117724, ENSG00000042493, ENSG00000147601, ENSG00000112742, ENSG00000102977, ENSG00000012048, ENSG00000146950, ENSG00000186635, ENSG00000136059, ENSG00000149311, ENSG00000119335, ENSG00000137877, ENSG00000135407, ENSG00000186868, ENSG00000166963, ENSG00000070182
lipid transport	0.0162837	26	ENSG00000197324, ENSG00000130304, ENSG00000058063, ENSG00000206190, ENSG00000135100, ENSG00000213398, ENSG00000159640, ENSG00000110048, ENSG00000121769, ENSG00000165029, ENSG00000182557, ENSG00000130270, ENSG00000015520, ENSG00000184730, ENSG00000101974, ENSG00000184792, ENSG00000110721, ENSG00000106086, ENSG00000064687, ENSG00000197746, ENSG00000132911, ENSG00000143921, ENSG00000038945, ENSG0000…
glycine metabolic process	0.0191922	6	ENSG00000172482, ENSG00000123453, ENSG00000132837, ENSG00000136877, ENSG00000136881, ENSG00000140905
lipid localization	0.0233655	27	ENSG00000197324, ENSG00000130304, ENSG00000058063, ENSG00000206190, ENSG00000135100, ENSG00000213398, ENSG00000159640, ENSG00000110048, ENSG00000121769, ENSG00000165029, ENSG00000182557, ENSG00000130270, ENSG00000015520, ENSG00000184730, ENSG00000101974, ENSG00000184792, ENSG00000110721, ENSG00000106086, ENSG00000064687, ENSG00000197746, ENSG00000132911, ENSG00000143921, ENSG00000113396, ENSG0000…
protein maturation by peptide bond cleavage	0.0255263	17	ENSG00000122862, ENSG00000166278, ENSG00000117525, ENSG00000145244, ENSG00000125730, ENSG00000203710, ENSG00000169174, ENSG00000106144, ENSG00000138161, ENSG00000164099, ENSG00000156140, ENSG00000039537, ENSG00000112936, ENSG00000145194, ENSG00000000971, ENSG00000196352, ENSG00000205403
mitotic cell cycle spindle assembly checkpoint	0.0260871	5	ENSG00000138778, ENSG00000117724, ENSG00000147601, ENSG00000149311, ENSG00000112742
metaphase plate congression	0.0260871	5	ENSG00000094880, ENSG00000138778, ENSG00000146670, ENSG00000076242, ENSG00000117724
negative regulation of mitotic metaphase/anaphase transition	0.0260871	5	ENSG00000138778, ENSG00000117724, ENSG00000147601, ENSG00000149311, ENSG00000112742
telomere maintenance	0.0295412	8	ENSG00000149115, ENSG00000079246, ENSG00000152457, ENSG00000164362, ENSG00000147601, ENSG00000129566, ENSG00000165392, ENSG00000102977
nucleoside transport	0.0336678	4	ENSG00000174669, ENSG00000197506, ENSG00000198246, ENSG00000157593
telomere organization	0.0353395	8	ENSG00000149115, ENSG00000079246, ENSG00000152457, ENSG00000164362, ENSG00000147601, ENSG00000129566, ENSG00000165392, ENSG00000102977
negative regulation of mitosis	0.0357748	5	ENSG00000138778, ENSG00000117724, ENSG00000147601, ENSG00000149311, ENSG00000112742
spindle checkpoint	0.0357748	5	ENSG00000138778, ENSG00000117724, ENSG00000147601, ENSG00000149311, ENSG00000112742
negative regulation of nuclear division	0.0357748	5	ENSG00000138778, ENSG00000117724, ENSG00000147601, ENSG00000149311, ENSG00000112742
microtubule-based movement	0.0414954	20	ENSG00000118193, ENSG00000183914, ENSG00000124721, ENSG00000138778, ENSG00000186185, ENSG00000116852, ENSG00000151914, ENSG00000104722, ENSG00000179532, ENSG00000162849, ENSG00000127603, ENSG00000197892, ENSG00000117245, ENSG00000197653, ENSG00000054523, ENSG00000114841, ENSG00000118997, ENSG00000084731, ENSG00000125337, ENSG00000197386
positive regulation of inflammatory response	0.0418428	8	ENSG00000142405, ENSG00000006210, ENSG00000134352, ENSG00000145623, ENSG00000067182, ENSG00000125730, ENSG00000131203, ENSG00000096968
negative regulation of actin filament depolymerization	0.0427028	7	ENSG00000100106, ENSG00000146950, ENSG00000136059, ENSG00000042493, ENSG00000137877, ENSG00000135407, ENSG00000070182
secretory granule organization	0.0495124	4	ENSG00000165029, ENSG00000122862, ENSG00000143669, ENSG00000196072

## Sheet: BL pathway
Term	PValue	Count	Genes
Olfactory transduction	3.61313e-22	125	ENSG00000221931, ENSG00000171944, ENSG00000181927, ENSG00000181001, ENSG00000205029, ENSG00000186881, ENSG00000205497, ENSG00000205495, ENSG00000205496, ENSG00000127515, ENSG00000181616, ENSG00000167360, ENSG00000180988, ENSG00000181518, ENSG00000175398, ENSG00000172464, ENSG00000188124, ENSG00000188324, ENSG00000172188, ENSG00000186400, ENSG00000184933, ENSG00000155249, ENSG00000170605, ENSG0000…
ECM-receptor interaction	0.000150722	26	ENSG00000120332, ENSG00000058085, ENSG00000115884, ENSG00000029559, ENSG00000163359, ENSG00000172037, ENSG00000115414, ENSG00000168477, ENSG00000026508, ENSG00000109072, ENSG00000204248, ENSG00000072571, ENSG00000081052, ENSG00000041982, ENSG00000213949, ENSG00000091136, ENSG00000005884, ENSG00000050555, ENSG00000134871, ENSG00000142798, ENSG00000105664, ENSG00000053747, ENSG00000135862, ENSG0000…
Fatty acid metabolism	0.00731751	13	ENSG00000198721, ENSG00000137124, ENSG00000164904, ENSG00000120437, ENSG00000087008, ENSG00000164398, ENSG00000196177, ENSG00000198099, ENSG00000162365, ENSG00000084754, ENSG00000075239, ENSG00000196344, ENSG00000157184
Synthesis and degradation of ketone bodies	0.0277051	5	ENSG00000117305, ENSG00000075239, ENSG00000112972, ENSG00000120437, ENSG00000198754
Starch and sucrose metabolism	0.0279874	12	ENSG00000068976, ENSG00000135220, ENSG00000214013, ENSG00000154269, ENSG00000171298, ENSG00000090402, ENSG00000114480, ENSG00000135226, ENSG00000100994, ENSG00000109181, ENSG00000160883, ENSG00000174876
Complement and coagulation cascades	0.028387	17	ENSG00000104368, ENSG00000185010, ENSG00000180210, ENSG00000168398, ENSG00000166278, ENSG00000100739, ENSG00000173372, ENSG00000171860, ENSG00000122194, ENSG00000113600, ENSG00000117335, ENSG00000157131, ENSG00000131187, ENSG00000011422, ENSG00000181104, ENSG00000106804, ENSG00000198734
Lysosome	0.0355241	25	ENSG00000150967, ENSG00000181523, ENSG00000125447, ENSG00000107798, ENSG00000197081, ENSG00000078081, ENSG00000196743, ENSG00000102805, ENSG00000105929, ENSG00000047249, ENSG00000070718, ENSG00000103365, ENSG00000105612, ENSG00000104774, ENSG00000197217, ENSG00000178597, ENSG00000141458, ENSG00000129226, ENSG00000135677, ENSG00000141012, ENSG00000166340, ENSG00000110719, ENSG00000171298, ENSG0000…
Butanoate metabolism	0.0420072	10	ENSG00000215009, ENSG00000137124, ENSG00000164904, ENSG00000084754, ENSG00000117305, ENSG00000075239, ENSG00000112972, ENSG00000120437, ENSG00000198754, ENSG00000112294
Small cell lung cancer	0.0433512	19	ENSG00000005884, ENSG00000213341, ENSG00000056558, ENSG00000050555, ENSG00000058085, ENSG00000132906, ENSG00000134871, ENSG00000053747, ENSG00000141506, ENSG00000172037, ENSG00000135862, ENSG00000115414, ENSG00000105221, ENSG00000112769, ENSG00000120868, ENSG00000081052, ENSG00000091409, ENSG00000112242, ENSG00000091136
Terpenoid backbone biosynthesis	0.0493895	6	ENSG00000110921, ENSG00000113161, ENSG00000075239, ENSG00000112972, ENSG00000148459, ENSG00000120437

## Sheet: BL MF
Term	PValue	Gene Count	Genes list
olfactory receptor activity	2.47329e-18	124	ENSG00000221931, ENSG00000171944, ENSG00000181927, ENSG00000181001, ENSG00000205029, ENSG00000186881, ENSG00000205497, ENSG00000205495, ENSG00000205496, ENSG00000127515, ENSG00000181616, ENSG00000167360, ENSG00000180988, ENSG00000181518, ENSG00000175398, ENSG00000172464, ENSG00000188124, ENSG00000188324, ENSG00000172188, ENSG00000186400, ENSG00000184933, ENSG00000155249, ENSG00000170605, ENSG0000…
calcium ion binding	1.04913e-05	165	ENSG00000008300, ENSG00000119121, ENSG00000185010, ENSG00000138759, ENSG00000181523, ENSG00000165105, ENSG00000049323, ENSG00000102385, ENSG00000027001, ENSG00000055957, ENSG00000182870, ENSG00000102996, ENSG00000197321, ENSG00000149527, ENSG00000151572, ENSG00000007402, ENSG00000132561, ENSG00000171951, ENSG00000165995, ENSG00000071991, ENSG00000138101, ENSG00000213949, ENSG00000111885, ENSG0000…
cytokine receptor activity	0.00367063	16	ENSG00000113594, ENSG00000081985, ENSG00000100385, ENSG00000110324, ENSG00000168546, ENSG00000134470, ENSG00000116678, ENSG00000164485, ENSG00000168685, ENSG00000027697, ENSG00000119535, ENSG00000016402, ENSG00000145623, ENSG00000100368, ENSG00000113494, ENSG00000103522
metallopeptidase activity	0.00717822	37	ENSG00000156218, ENSG00000153002, ENSG00000136378, ENSG00000027001, ENSG00000197993, ENSG00000163638, ENSG00000143382, ENSG00000015413, ENSG00000042980, ENSG00000142303, ENSG00000197140, ENSG00000102996, ENSG00000168594, ENSG00000113441, ENSG00000151651, ENSG00000173157, ENSG00000151694, ENSG00000148848, ENSG00000130234, ENSG00000114786, ENSG00000141434, ENSG00000038295, ENSG00000123992, ENSG0000…
hyaluronic acid binding	0.00767095	8	ENSG00000204381, ENSG00000136011, ENSG00000026508, ENSG00000072571, ENSG00000038427, ENSG00000010327, ENSG00000132692, ENSG00000133800
bubble DNA binding	0.00800485	4	ENSG00000160957, ENSG00000197299, ENSG00000134899, ENSG00000165392
adenyl nucleotide binding	0.00830204	238	ENSG00000154310, ENSG00000160688, ENSG00000137628, ENSG00000160883, ENSG00000103222, ENSG00000188906, ENSG00000136492, ENSG00000154027, ENSG00000171219, ENSG00000166833, ENSG00000123453, ENSG00000159899, ENSG00000114841, ENSG00000121101, ENSG00000136877, ENSG00000174953, ENSG00000136098, ENSG00000120254, ENSG00000154760, ENSG00000127586, ENSG00000138375, ENSG00000197150, ENSG00000132740, ENSG0000…
nucleoside binding	0.00841105	243	ENSG00000154310, ENSG00000160688, ENSG00000137628, ENSG00000160883, ENSG00000103222, ENSG00000188906, ENSG00000136492, ENSG00000154027, ENSG00000171219, ENSG00000166833, ENSG00000123453, ENSG00000159899, ENSG00000114841, ENSG00000121101, ENSG00000136877, ENSG00000174953, ENSG00000136098, ENSG00000120254, ENSG00000154760, ENSG00000127586, ENSG00000138375, ENSG00000197150, ENSG00000132740, ENSG0000…
purine nucleoside binding	0.00917956	241	ENSG00000154310, ENSG00000160688, ENSG00000137628, ENSG00000160883, ENSG00000103222, ENSG00000188906, ENSG00000136492, ENSG00000154027, ENSG00000171219, ENSG00000166833, ENSG00000123453, ENSG00000159899, ENSG00000114841, ENSG00000121101, ENSG00000136877, ENSG00000174953, ENSG00000136098, ENSG00000120254, ENSG00000154760, ENSG00000127586, ENSG00000138375, ENSG00000197150, ENSG00000132740, ENSG0000…
phospholipid transporter activity	0.00930027	10	ENSG00000081923, ENSG00000058063, ENSG00000103502, ENSG00000198691, ENSG00000141179, ENSG00000154217, ENSG00000145246, ENSG00000110697, ENSG00000124406, ENSG00000118322
lipid transporter activity	0.0138312	16	ENSG00000058063, ENSG00000141458, ENSG00000103502, ENSG00000122852, ENSG00000221963, ENSG00000141179, ENSG00000198691, ENSG00000145246, ENSG00000138075, ENSG00000196743, ENSG00000110697, ENSG00000081923, ENSG00000123384, ENSG00000154217, ENSG00000118322, ENSG00000124406
metalloendopeptidase activity	0.0140135	23	ENSG00000038295, ENSG00000141434, ENSG00000136378, ENSG00000027001, ENSG00000197993, ENSG00000163638, ENSG00000042980, ENSG00000143382, ENSG00000197140, ENSG00000142303, ENSG00000102996, ENSG00000168594, ENSG00000151651, ENSG00000160323, ENSG00000102174, ENSG00000173157, ENSG00000156140, ENSG00000149451, ENSG00000168487, ENSG00000151388, ENSG00000151694, ENSG00000112818, ENSG00000148848
motor activity	0.0158328	29	ENSG00000105877, ENSG00000138778, ENSG00000130294, ENSG00000171595, ENSG00000078814, ENSG00000091536, ENSG00000204843, ENSG00000133454, ENSG00000041515, ENSG00000174527, ENSG00000089177, ENSG00000140463, ENSG00000114841, ENSG00000118997, ENSG00000006788, ENSG00000140859, ENSG00000118193, ENSG00000138182, ENSG00000139116, ENSG00000143375, ENSG00000179532, ENSG00000162849, ENSG00000066933, ENSG0000…
ATP binding	0.0158754	221	ENSG00000154310, ENSG00000160688, ENSG00000137628, ENSG00000160883, ENSG00000103222, ENSG00000188906, ENSG00000136492, ENSG00000154027, ENSG00000171219, ENSG00000166833, ENSG00000159899, ENSG00000114841, ENSG00000121101, ENSG00000136877, ENSG00000174953, ENSG00000136098, ENSG00000120254, ENSG00000154760, ENSG00000138375, ENSG00000127586, ENSG00000197150, ENSG00000132740, ENSG00000186871, ENSG0000…
adenyl ribonucleotide binding	0.0182659	223	ENSG00000154310, ENSG00000160688, ENSG00000137628, ENSG00000160883, ENSG00000103222, ENSG00000188906, ENSG00000136492, ENSG00000154027, ENSG00000171219, ENSG00000166833, ENSG00000159899, ENSG00000114841, ENSG00000121101, ENSG00000136877, ENSG00000174953, ENSG00000136098, ENSG00000120254, ENSG00000154760, ENSG00000127586, ENSG00000138375, ENSG00000197150, ENSG00000132740, ENSG00000186871, ENSG0000…
DNA secondary structure binding	0.0211247	5	ENSG00000160957, ENSG00000070950, ENSG00000197299, ENSG00000134899, ENSG00000165392
peptidase activity, acting on L-amino acid peptides	0.0221451	89	ENSG00000156218, ENSG00000125703, ENSG00000142002, ENSG00000103326, ENSG00000154359, ENSG00000166278, ENSG00000052344, ENSG00000135913, ENSG00000027001, ENSG00000197993, ENSG00000163638, ENSG00000015413, ENSG00000143382, ENSG00000197140, ENSG00000102996, ENSG00000178055, ENSG00000168594, ENSG00000113441, ENSG00000154914, ENSG00000169174, ENSG00000149260, ENSG00000118369, ENSG00000130234, ENSG0000…
pattern binding	0.025632	30	ENSG00000164764, ENSG00000204381, ENSG00000174175, ENSG00000058085, ENSG00000142910, ENSG00000164318, ENSG00000137440, ENSG00000168477, ENSG00000115414, ENSG00000026508, ENSG00000109072, ENSG00000166833, ENSG00000072571, ENSG00000109610, ENSG00000010327, ENSG00000116690, ENSG00000159527, ENSG00000154269, ENSG00000106991, ENSG00000105664, ENSG00000133800, ENSG00000136011, ENSG00000099994, ENSG0000…
polysaccharide binding	0.025632	30	ENSG00000164764, ENSG00000204381, ENSG00000174175, ENSG00000058085, ENSG00000142910, ENSG00000164318, ENSG00000137440, ENSG00000168477, ENSG00000115414, ENSG00000026508, ENSG00000109072, ENSG00000166833, ENSG00000072571, ENSG00000109610, ENSG00000010327, ENSG00000116690, ENSG00000159527, ENSG00000154269, ENSG00000106991, ENSG00000105664, ENSG00000133800, ENSG00000136011, ENSG00000099994, ENSG0000…
amine binding	0.0258419	23	ENSG00000147647, ENSG00000135917, ENSG00000160716, ENSG00000169676, ENSG00000169684, ENSG00000141179, ENSG00000036473, ENSG00000089250, ENSG00000087085, ENSG00000172482, ENSG00000117479, ENSG00000148672, ENSG00000142319, ENSG00000188778, ENSG00000084774, ENSG00000147434, ENSG00000183454, ENSG00000132837, ENSG00000120903, ENSG00000153904, ENSG00000116984, ENSG00000147246, ENSG00000169710
extracellular matrix structural constituent	0.0272115	19	ENSG00000082293, ENSG00000134871, ENSG00000011201, ENSG00000142910, ENSG00000105664, ENSG00000135862, ENSG00000115414, ENSG00000168477, ENSG00000196739, ENSG00000204248, ENSG00000112769, ENSG00000163520, ENSG00000081052, ENSG00000139219, ENSG00000010610, ENSG00000049089, ENSG00000188770, ENSG00000169031, ENSG00000091136
cation binding	0.02854	581	ENSG00000008300, ENSG00000185010, ENSG00000169946, ENSG00000141446, ENSG00000102385, ENSG00000103326, ENSG00000171126, ENSG00000185019, ENSG00000015413, ENSG00000136169, ENSG00000166436, ENSG00000197140, ENSG00000102996, ENSG00000121417, ENSG00000113441, ENSG00000087077, ENSG00000087842, ENSG00000171219, ENSG00000104219, ENSG00000171320, ENSG00000169131, ENSG00000165995, ENSG00000138101, ENSG0000…
DNA-dependent ATPase activity	0.0294708	14	ENSG00000051180, ENSG00000138375, ENSG00000110768, ENSG00000132740, ENSG00000136492, ENSG00000079246, ENSG00000126215, ENSG00000145736, ENSG00000138346, ENSG00000160957, ENSG00000035928, ENSG00000197299, ENSG00000165392, ENSG00000134452
scavenger receptor activity	0.031421	12	ENSG00000164764, ENSG00000154269, ENSG00000136011, ENSG00000109072, ENSG00000164099, ENSG00000099994, ENSG00000142910, ENSG00000177675, ENSG00000010327, ENSG00000182218, ENSG00000116690, ENSG00000145244
ion binding	0.0332365	588	ENSG00000008300, ENSG00000185010, ENSG00000169946, ENSG00000141446, ENSG00000102385, ENSG00000103326, ENSG00000171126, ENSG00000185019, ENSG00000015413, ENSG00000136169, ENSG00000166436, ENSG00000197140, ENSG00000102996, ENSG00000121417, ENSG00000113441, ENSG00000087077, ENSG00000087842, ENSG00000171219, ENSG00000104219, ENSG00000171320, ENSG00000169131, ENSG00000165995, ENSG00000138101, ENSG0000…
peptidase activity	0.0347501	91	ENSG00000156218, ENSG00000125703, ENSG00000142002, ENSG00000103326, ENSG00000154359, ENSG00000166278, ENSG00000052344, ENSG00000135913, ENSG00000027001, ENSG00000197993, ENSG00000163638, ENSG00000015413, ENSG00000143382, ENSG00000197140, ENSG00000102996, ENSG00000178055, ENSG00000168594, ENSG00000113441, ENSG00000154914, ENSG00000169174, ENSG00000149260, ENSG00000118369, ENSG00000130234, ENSG0000…
nuclease activity	0.034842	30	ENSG00000121988, ENSG00000117419, ENSG00000005189, ENSG00000130589, ENSG00000172732, ENSG00000065613, ENSG00000138346, ENSG00000173818, ENSG00000114127, ENSG00000124787, ENSG00000213689, ENSG00000020922, ENSG00000105612, ENSG00000165392, ENSG00000144535, ENSG00000078177, ENSG00000154269, ENSG00000160049, ENSG00000178607, ENSG00000166349, ENSG00000034533, ENSG00000154743, ENSG00000138767, ENSG0000…
ATP-dependent DNA helicase activity	0.0363801	8	ENSG00000136492, ENSG00000079246, ENSG00000138346, ENSG00000160957, ENSG00000197299, ENSG00000132740, ENSG00000165392, ENSG00000134452
aminophospholipid transporter activity	0.0365677	6	ENSG00000081923, ENSG00000058063, ENSG00000198691, ENSG00000145246, ENSG00000124406, ENSG00000118322
phospholipid-translocating ATPase activity	0.0365677	6	ENSG00000081923, ENSG00000058063, ENSG00000198691, ENSG00000145246, ENSG00000124406, ENSG00000118322
metal ion binding	0.0406785	573	ENSG00000008300, ENSG00000185010, ENSG00000169946, ENSG00000141446, ENSG00000102385, ENSG00000103326, ENSG00000171126, ENSG00000185019, ENSG00000015413, ENSG00000136169, ENSG00000166436, ENSG00000197140, ENSG00000102996, ENSG00000121417, ENSG00000113441, ENSG00000087077, ENSG00000087842, ENSG00000171219, ENSG00000104219, ENSG00000171320, ENSG00000169131, ENSG00000165995, ENSG00000138101, ENSG0000…
cytoskeletal protein binding	0.0454585	80	ENSG00000149115, ENSG00000197429, ENSG00000125703, ENSG00000138095, ENSG00000163539, ENSG00000158528, ENSG00000215305, ENSG00000122786, ENSG00000154358, ENSG00000124198, ENSG00000197321, ENSG00000182253, ENSG00000138347, ENSG00000146950, ENSG00000174527, ENSG00000140463, ENSG00000135407, ENSG00000197858, ENSG00000176438, ENSG00000131746, ENSG00000137575, ENSG00000107593, ENSG00000058453, ENSG0000…
acetyl-CoA C-acetyltransferase activity	0.0466117	3	ENSG00000084754, ENSG00000075239, ENSG00000120437
ATP-dependent 3'-5' DNA helicase activity	0.0466117	3	ENSG00000160957, ENSG00000197299, ENSG00000165392
acyl-CoA binding	0.0476401	6	ENSG00000198721, ENSG00000107897, ENSG00000084754, ENSG00000117305, ENSG00000057252, ENSG00000167780

## Sheet: BL CC
Term	PValue	Gene Count	Genes list
plasma membrane	2.69501e-11	610	ENSG00000008300, ENSG00000185010, ENSG00000171121, ENSG00000102385, ENSG00000215305, ENSG00000171126, ENSG00000015413, ENSG00000146385, ENSG00000102996, ENSG00000126777, ENSG00000103222, ENSG00000205029, ENSG00000204936, ENSG00000113441, ENSG00000188906, ENSG00000087077, ENSG00000111339, ENSG00000147434, ENSG00000165995, ENSG00000091136, ENSG00000130234, ENSG00000113594, ENSG00000169855, ENSG0000…
proteinaceous extracellular matrix	3.45425e-06	72	ENSG00000156218, ENSG00000074527, ENSG00000138759, ENSG00000159166, ENSG00000120332, ENSG00000100109, ENSG00000049323, ENSG00000058085, ENSG00000163638, ENSG00000143382, ENSG00000164318, ENSG00000164620, ENSG00000102996, ENSG00000172037, ENSG00000115414, ENSG00000132561, ENSG00000166833, ENSG00000109072, ENSG00000081052, ENSG00000188162, ENSG00000169031, ENSG00000091136, ENSG00000134121, ENSG0000…
extracellular matrix	7.85289e-06	75	ENSG00000156218, ENSG00000074527, ENSG00000138759, ENSG00000159166, ENSG00000120332, ENSG00000100109, ENSG00000049323, ENSG00000058085, ENSG00000163638, ENSG00000143382, ENSG00000164318, ENSG00000164620, ENSG00000102996, ENSG00000172037, ENSG00000115414, ENSG00000132561, ENSG00000166833, ENSG00000109072, ENSG00000081052, ENSG00000188162, ENSG00000169031, ENSG00000091136, ENSG00000134121, ENSG0000…
basement membrane	1.05056e-05	26	ENSG00000074527, ENSG00000138759, ENSG00000159166, ENSG00000058085, ENSG00000164620, ENSG00000164318, ENSG00000172037, ENSG00000206561, ENSG00000115414, ENSG00000116962, ENSG00000150893, ENSG00000081052, ENSG00000169031, ENSG00000041982, ENSG00000091136, ENSG00000148357, ENSG00000050555, ENSG00000087085, ENSG00000151914, ENSG00000134871, ENSG00000142798, ENSG00000087303, ENSG00000053747, ENSG0000…
integral to membrane	2.36416e-05	769	ENSG00000008300, ENSG00000146385, ENSG00000197140, ENSG00000102996, ENSG00000088543, ENSG00000126777, ENSG00000113441, ENSG00000087077, ENSG00000113249, ENSG00000147535, ENSG00000186367, ENSG00000163686, ENSG00000197858, ENSG00000165995, ENSG00000130234, ENSG00000111321, ENSG00000110852, ENSG00000184933, ENSG00000197150, ENSG00000170605, ENSG00000141314, ENSG00000166341, ENSG00000077616, ENSG0000…
extracellular matrix part	2.66113e-05	33	ENSG00000074527, ENSG00000138759, ENSG00000159166, ENSG00000058085, ENSG00000164620, ENSG00000164318, ENSG00000163359, ENSG00000172037, ENSG00000168477, ENSG00000206561, ENSG00000115414, ENSG00000204248, ENSG00000196739, ENSG00000116962, ENSG00000150893, ENSG00000081052, ENSG00000049089, ENSG00000169031, ENSG00000091136, ENSG00000041982, ENSG00000148357, ENSG00000050555, ENSG00000082293, ENSG0000…
intrinsic to membrane	0.000118879	786	ENSG00000008300, ENSG00000015413, ENSG00000146385, ENSG00000197140, ENSG00000102996, ENSG00000088543, ENSG00000126777, ENSG00000113441, ENSG00000087077, ENSG00000111339, ENSG00000113249, ENSG00000147535, ENSG00000186367, ENSG00000163686, ENSG00000197858, ENSG00000165995, ENSG00000130234, ENSG00000111321, ENSG00000110852, ENSG00000184933, ENSG00000087085, ENSG00000197150, ENSG00000170605, ENSG0000…
basal lamina	0.0006699	9	ENSG00000135862, ENSG00000206561, ENSG00000058085, ENSG00000112769, ENSG00000087085, ENSG00000142798, ENSG00000053747, ENSG00000091136, ENSG00000172037
anchoring junction	0.00131162	38	ENSG00000162458, ENSG00000204381, ENSG00000134760, ENSG00000167880, ENSG00000130396, ENSG00000164741, ENSG00000095637, ENSG00000115884, ENSG00000182253, ENSG00000087077, ENSG00000077063, ENSG00000026508, ENSG00000146950, ENSG00000144283, ENSG00000178950, ENSG00000136205, ENSG00000145819, ENSG00000138771, ENSG00000169862, ENSG00000151694, ENSG00000168334, ENSG00000131746, ENSG00000137575, ENSG0000…
apical plasma membrane	0.00167123	31	ENSG00000119121, ENSG00000023839, ENSG00000157765, ENSG00000138075, ENSG00000197891, ENSG00000077063, ENSG00000081923, ENSG00000105929, ENSG00000116266, ENSG00000127412, ENSG00000115414, ENSG00000026508, ENSG00000146950, ENSG00000138771, ENSG00000151694, ENSG00000016602, ENSG00000091137, ENSG00000100373, ENSG00000145362, ENSG00000170927, ENSG00000106125, ENSG00000117448, ENSG00000134812, ENSG0000…
laminin complex	0.00299618	6	ENSG00000135862, ENSG00000058085, ENSG00000112769, ENSG00000053747, ENSG00000091136, ENSG00000172037
external side of plasma membrane	0.00375318	36	ENSG00000120457, ENSG00000081985, ENSG00000138759, ENSG00000100385, ENSG00000174175, ENSG00000026103, ENSG00000153029, ENSG00000102996, ENSG00000169174, ENSG00000050767, ENSG00000026508, ENSG00000083457, ENSG00000150893, ENSG00000010610, ENSG00000188162, ENSG00000117090, ENSG00000076716, ENSG00000213949, ENSG00000063660, ENSG00000160716, ENSG00000106991, ENSG00000167543, ENSG00000087085, ENSG0000…
microtubule cytoskeleton	0.00426462	94	ENSG00000105877, ENSG00000125703, ENSG00000163539, ENSG00000117724, ENSG00000170248, ENSG00000135338, ENSG00000067208, ENSG00000173327, ENSG00000094804, ENSG00000138892, ENSG00000146950, ENSG00000174796, ENSG00000140463, ENSG00000118997, ENSG00000114841, ENSG00000174799, ENSG00000102699, ENSG00000118193, ENSG00000101639, ENSG00000058453, ENSG00000204179, ENSG00000151914, ENSG00000186583, ENSG0000…
apical part of cell	0.00495161	37	ENSG00000104368, ENSG00000119121, ENSG00000023839, ENSG00000157765, ENSG00000138075, ENSG00000197891, ENSG00000196743, ENSG00000077063, ENSG00000081923, ENSG00000105929, ENSG00000116266, ENSG00000127412, ENSG00000115414, ENSG00000026508, ENSG00000146950, ENSG00000138771, ENSG00000151694, ENSG00000016602, ENSG00000091137, ENSG00000166126, ENSG00000100373, ENSG00000145362, ENSG00000155097, ENSG0000…
adherens junction	0.00519143	33	ENSG00000162458, ENSG00000204381, ENSG00000130396, ENSG00000164741, ENSG00000095637, ENSG00000115884, ENSG00000182253, ENSG00000087077, ENSG00000077063, ENSG00000146950, ENSG00000026508, ENSG00000178950, ENSG00000136205, ENSG00000145819, ENSG00000138771, ENSG00000169862, ENSG00000151694, ENSG00000168334, ENSG00000131746, ENSG00000137575, ENSG00000096696, ENSG00000053747, ENSG00000137337, ENSG0000…
plasma membrane part	0.00644001	325	ENSG00000008300, ENSG00000171121, ENSG00000215305, ENSG00000171126, ENSG00000164318, ENSG00000102996, ENSG00000126777, ENSG00000197321, ENSG00000103222, ENSG00000168594, ENSG00000113441, ENSG00000087077, ENSG00000116266, ENSG00000168135, ENSG00000115414, ENSG00000157131, ENSG00000144671, ENSG00000140463, ENSG00000147434, ENSG00000165995, ENSG00000091136, ENSG00000113594, ENSG00000131746, ENSG0000…
basolateral plasma membrane	0.0130351	39	ENSG00000162458, ENSG00000204381, ENSG00000151150, ENSG00000164741, ENSG00000095637, ENSG00000115884, ENSG00000087077, ENSG00000135046, ENSG00000077063, ENSG00000116266, ENSG00000026508, ENSG00000178950, ENSG00000100156, ENSG00000136205, ENSG00000145819, ENSG00000151694, ENSG00000131746, ENSG00000204305, ENSG00000164889, ENSG00000137575, ENSG00000145362, ENSG00000151914, ENSG00000096696, ENSG0000…
cell junction	0.013717	86	ENSG00000162458, ENSG00000134760, ENSG00000167880, ENSG00000158528, ENSG00000169684, ENSG00000023839, ENSG00000164318, ENSG00000172137, ENSG00000182253, ENSG00000183067, ENSG00000087077, ENSG00000146950, ENSG00000178950, ENSG00000145819, ENSG00000198794, ENSG00000105737, ENSG00000113555, ENSG00000147434, ENSG00000183454, ENSG00000120903, ENSG00000107863, ENSG00000151276, ENSG00000131746, ENSG0000…
extracellular region part	0.0144791	149	ENSG00000185010, ENSG00000074527, ENSG00000138759, ENSG00000049323, ENSG00000071246, ENSG00000183682, ENSG00000174175, ENSG00000029559, ENSG00000143869, ENSG00000102996, ENSG00000164318, ENSG00000172037, ENSG00000160111, ENSG00000115414, ENSG00000157131, ENSG00000132561, ENSG00000166833, ENSG00000102109, ENSG00000171951, ENSG00000081052, ENSG00000130234, ENSG00000091136, ENSG00000204305, ENSG0000…
cell-substrate junction	0.0170952	24	ENSG00000131746, ENSG00000162458, ENSG00000204381, ENSG00000164741, ENSG00000137575, ENSG00000095637, ENSG00000115884, ENSG00000151914, ENSG00000053747, ENSG00000127603, ENSG00000087077, ENSG00000077063, ENSG00000137337, ENSG00000039068, ENSG00000092054, ENSG00000087589, ENSG00000026508, ENSG00000178950, ENSG00000136205, ENSG00000145819, ENSG00000109061, ENSG00000151694, ENSG00000162894, ENSG0000…
microtubule organizing center	0.0271373	45	ENSG00000135315, ENSG00000135476, ENSG00000163539, ENSG00000139618, ENSG00000170248, ENSG00000135338, ENSG00000168014, ENSG00000067208, ENSG00000173327, ENSG00000102010, ENSG00000118762, ENSG00000138162, ENSG00000140463, ENSG00000137941, ENSG00000174799, ENSG00000165392, ENSG00000103995, ENSG00000101639, ENSG00000058453, ENSG00000169679, ENSG00000138182, ENSG00000170927, ENSG00000186583, ENSG0000…
cell surface	0.0280314	59	ENSG00000081985, ENSG00000138759, ENSG00000100385, ENSG00000120332, ENSG00000174175, ENSG00000026103, ENSG00000102996, ENSG00000153029, ENSG00000139220, ENSG00000163235, ENSG00000169174, ENSG00000204217, ENSG00000072571, ENSG00000108852, ENSG00000188162, ENSG00000213949, ENSG00000130234, ENSG00000169855, ENSG00000125810, ENSG00000106991, ENSG00000087085, ENSG00000131471, ENSG00000174059, ENSG0000…
cell-substrate adherens junction	0.0316886	22	ENSG00000131746, ENSG00000162458, ENSG00000204381, ENSG00000164741, ENSG00000137575, ENSG00000095637, ENSG00000115884, ENSG00000053747, ENSG00000087077, ENSG00000077063, ENSG00000137337, ENSG00000039068, ENSG00000092054, ENSG00000087589, ENSG00000026508, ENSG00000178950, ENSG00000136205, ENSG00000145819, ENSG00000109061, ENSG00000151694, ENSG00000162894, ENSG00000137076
collagen	0.0319136	10	ENSG00000168477, ENSG00000204248, ENSG00000196739, ENSG00000082293, ENSG00000134871, ENSG00000081052, ENSG00000139219, ENSG00000049089, ENSG00000163359, ENSG00000169031
cytoskeleton	0.0360589	203	ENSG00000102385, ENSG00000215305, ENSG00000067208, ENSG00000197321, ENSG00000188694, ENSG00000140463, ENSG00000114841, ENSG00000131746, ENSG00000204179, ENSG00000152818, ENSG00000096696, ENSG00000136155, ENSG00000137337, ENSG00000087589, ENSG00000137831, ENSG00000170477, ENSG00000166037, ENSG00000171723, ENSG00000036672, ENSG00000011426, ENSG00000136883, ENSG00000127831, ENSG00000117148, ENSG0000…
desmosome	0.0373672	7	ENSG00000134760, ENSG00000167880, ENSG00000144283, ENSG00000057294, ENSG00000134757, ENSG00000096696, ENSG00000175065
microtubule basal body	0.0377946	10	ENSG00000118762, ENSG00000048342, ENSG00000148498, ENSG00000140463, ENSG00000135338, ENSG00000168014, ENSG00000137941, ENSG00000165533, ENSG00000170927, ENSG00000131697
focal adhesion	0.0390186	21	ENSG00000131746, ENSG00000162458, ENSG00000204381, ENSG00000137575, ENSG00000164741, ENSG00000115884, ENSG00000053747, ENSG00000087077, ENSG00000077063, ENSG00000137337, ENSG00000039068, ENSG00000092054, ENSG00000087589, ENSG00000026508, ENSG00000178950, ENSG00000136205, ENSG00000145819, ENSG00000109061, ENSG00000151694, ENSG00000162894, ENSG00000137076
spindle	0.0400824	28	ENSG00000135315, ENSG00000138778, ENSG00000163539, ENSG00000008323, ENSG00000117724, ENSG00000168385, ENSG00000066279, ENSG00000067208, ENSG00000141027, ENSG00000094804, ENSG00000204843, ENSG00000178999, ENSG00000102699, ENSG00000119509, ENSG00000118193, ENSG00000169679, ENSG00000138182, ENSG00000113575, ENSG00000117650, ENSG00000176623, ENSG00000147874, ENSG00000149311, ENSG00000148498, ENSG0000…

## Sheet: BL BP
Term	PValue	Gene Count	Genes list
sensory perception of smell	4.69921e-21	129	ENSG00000221931, ENSG00000171944, ENSG00000181927, ENSG00000181001, ENSG00000205029, ENSG00000186881, ENSG00000205497, ENSG00000205495, ENSG00000205496, ENSG00000127515, ENSG00000181616, ENSG00000167360, ENSG00000180988, ENSG00000181518, ENSG00000175398, ENSG00000140463, ENSG00000172464, ENSG00000188124, ENSG00000188324, ENSG00000172188, ENSG00000186400, ENSG00000184933, ENSG00000155249, ENSG0000…
sensory perception of chemical stimulus	1.44287e-19	135	ENSG00000221931, ENSG00000171944, ENSG00000221937, ENSG00000181927, ENSG00000181001, ENSG00000205029, ENSG00000186881, ENSG00000205497, ENSG00000205495, ENSG00000205496, ENSG00000127515, ENSG00000181616, ENSG00000167360, ENSG00000180988, ENSG00000181518, ENSG00000175398, ENSG00000140463, ENSG00000172464, ENSG00000188124, ENSG00000188324, ENSG00000172188, ENSG00000186400, ENSG00000184933, ENSG0000…
sensory perception	2.63214e-16	187	ENSG00000221931, ENSG00000171944, ENSG00000221937, ENSG00000181927, ENSG00000181001, ENSG00000205029, ENSG00000185974, ENSG00000186881, ENSG00000205497, ENSG00000205495, ENSG00000127515, ENSG00000205496, ENSG00000167360, ENSG00000181616, ENSG00000180988, ENSG00000181518, ENSG00000140463, ENSG00000175398, ENSG00000172464, ENSG00000169131, ENSG00000188124, ENSG00000165995, ENSG00000188324, ENSG0000…
cognition	4.36138e-15	200	ENSG00000182687, ENSG00000186881, ENSG00000205029, ENSG00000175398, ENSG00000140463, ENSG00000169131, ENSG00000165995, ENSG00000188324, ENSG00000184933, ENSG00000091137, ENSG00000123360, ENSG00000170605, ENSG00000197938, ENSG00000120057, ENSG00000167822, ENSG00000180919, ENSG00000167825, ENSG00000196184, ENSG00000177275, ENSG00000165060, ENSG00000149489, ENSG00000176253, ENSG00000204248, ENSG0000…
neurological system process	1.094e-11	236	ENSG00000171121, ENSG00000182687, ENSG00000205029, ENSG00000186881, ENSG00000175398, ENSG00000140463, ENSG00000081052, ENSG00000147434, ENSG00000169131, ENSG00000165995, ENSG00000130234, ENSG00000188324, ENSG00000184933, ENSG00000091137, ENSG00000123360, ENSG00000087085, ENSG00000170605, ENSG00000166340, ENSG00000077616, ENSG00000197938, ENSG00000120057, ENSG00000167822, ENSG00000180919, ENSG0000…
cell adhesion	2.93104e-05	128	ENSG00000162458, ENSG00000088827, ENSG00000008300, ENSG00000185010, ENSG00000106304, ENSG00000174175, ENSG00000029559, ENSG00000139220, ENSG00000087077, ENSG00000172037, ENSG00000116266, ENSG00000115414, ENSG00000071991, ENSG00000151276, ENSG00000091136, ENSG00000213949, ENSG00000169855, ENSG00000134121, ENSG00000100852, ENSG00000125755, ENSG00000087085, ENSG00000112655, ENSG00000142798, ENSG0000…
biological adhesion	3.11069e-05	128	ENSG00000162458, ENSG00000088827, ENSG00000008300, ENSG00000185010, ENSG00000106304, ENSG00000174175, ENSG00000029559, ENSG00000139220, ENSG00000087077, ENSG00000172037, ENSG00000116266, ENSG00000115414, ENSG00000071991, ENSG00000151276, ENSG00000091136, ENSG00000213949, ENSG00000169855, ENSG00000134121, ENSG00000100852, ENSG00000125755, ENSG00000087085, ENSG00000112655, ENSG00000142798, ENSG0000…
G-protein coupled receptor protein signaling pathway	0.000167488	186	ENSG00000008300, ENSG00000221931, ENSG00000182687, ENSG00000131808, ENSG00000171944, ENSG00000221937, ENSG00000196131, ENSG00000146385, ENSG00000181927, ENSG00000181001, ENSG00000205029, ENSG00000185974, ENSG00000186881, ENSG00000205497, ENSG00000205495, ENSG00000127515, ENSG00000205496, ENSG00000167360, ENSG00000181616, ENSG00000102109, ENSG00000180988, ENSG00000181518, ENSG00000175398, ENSG0000…
extracellular structure organization	0.00283967	35	ENSG00000081248, ENSG00000133710, ENSG00000151150, ENSG00000187957, ENSG00000102385, ENSG00000143382, ENSG00000029559, ENSG00000163435, ENSG00000164318, ENSG00000168477, ENSG00000173157, ENSG00000204248, ENSG00000109072, ENSG00000181104, ENSG00000116962, ENSG00000165995, ENSG00000187045, ENSG00000041982, ENSG00000082293, ENSG00000106991, ENSG00000152818, ENSG00000087085, ENSG00000134871, ENSG0000…
anatomical structure homeostasis	0.00379777	25	ENSG00000149115, ENSG00000133863, ENSG00000196136, ENSG00000107798, ENSG00000174564, ENSG00000129566, ENSG00000204248, ENSG00000035928, ENSG00000020922, ENSG00000165905, ENSG00000181104, ENSG00000140463, ENSG00000197299, ENSG00000165392, ENSG00000138376, ENSG00000166340, ENSG00000122194, ENSG00000079246, ENSG00000143195, ENSG00000171298, ENSG00000070366, ENSG00000139219, ENSG00000172456, ENSG0000…
cell-substrate adhesion	0.00604625	23	ENSG00000088827, ENSG00000005884, ENSG00000164741, ENSG00000120332, ENSG00000095637, ENSG00000087303, ENSG00000133800, ENSG00000139220, ENSG00000160323, ENSG00000087077, ENSG00000135862, ENSG00000115414, ENSG00000026508, ENSG00000138161, ENSG00000109072, ENSG00000119185, ENSG00000118762, ENSG00000116962, ENSG00000091409, ENSG00000149930, ENSG00000106823, ENSG00000091136, ENSG00000213949
cell surface receptor linked signal transduction	0.0108869	272	ENSG00000008300, ENSG00000182687, ENSG00000146385, ENSG00000197140, ENSG00000168594, ENSG00000205029, ENSG00000186881, ENSG00000102109, ENSG00000159899, ENSG00000175398, ENSG00000143147, ENSG00000113594, ENSG00000188324, ENSG00000174417, ENSG00000184933, ENSG00000119681, ENSG00000160973, ENSG00000133067, ENSG00000170605, ENSG00000137834, ENSG00000061492, ENSG00000166037, ENSG00000197938, ENSG0000…
cell-cell adhesion	0.0118462	50	ENSG00000088827, ENSG00000008300, ENSG00000134760, ENSG00000174175, ENSG00000116266, ENSG00000167123, ENSG00000113555, ENSG00000071991, ENSG00000169855, ENSG00000082293, ENSG00000128536, ENSG00000134757, ENSG00000125810, ENSG00000174059, ENSG00000166341, ENSG00000162706, ENSG00000039068, ENSG00000165323, ENSG00000139182, ENSG00000081818, ENSG00000057294, ENSG00000169896, ENSG00000144061, ENSG0000…
extracellular matrix organization	0.0122949	23	ENSG00000133710, ENSG00000082293, ENSG00000106991, ENSG00000143382, ENSG00000134871, ENSG00000142798, ENSG00000029559, ENSG00000163435, ENSG00000164318, ENSG00000196712, ENSG00000152592, ENSG00000135862, ENSG00000168477, ENSG00000173157, ENSG00000204248, ENSG00000109072, ENSG00000156140, ENSG00000116962, ENSG00000139219, ENSG00000077150, ENSG00000187045, ENSG00000106823, ENSG00000137273
response to wounding	0.0131171	87	ENSG00000088827, ENSG00000185010, ENSG00000196136, ENSG00000055955, ENSG00000166278, ENSG00000174175, ENSG00000174130, ENSG00000174564, ENSG00000171860, ENSG00000163435, ENSG00000113600, ENSG00000172037, ENSG00000116266, ENSG00000115414, ENSG00000157131, ENSG00000134970, ENSG00000138722, ENSG00000181104, ENSG00000171951, ENSG00000183454, ENSG00000102699, ENSG00000204305, ENSG00000136250, ENSG0000…
visual behavior	0.0136665	10	ENSG00000123360, ENSG00000160716, ENSG00000113161, ENSG00000124788, ENSG00000169676, ENSG00000157404, ENSG00000144061, ENSG00000183454, ENSG00000131697, ENSG00000196712
peptide cross-linking	0.0137287	9	ENSG00000163207, ENSG00000115414, ENSG00000121552, ENSG00000167880, ENSG00000166947, ENSG00000096696, ENSG00000164318, ENSG00000198959, ENSG00000135046
cell-matrix adhesion	0.0173792	20	ENSG00000088827, ENSG00000005884, ENSG00000164741, ENSG00000120332, ENSG00000095637, ENSG00000087303, ENSG00000133800, ENSG00000139220, ENSG00000160323, ENSG00000087077, ENSG00000115414, ENSG00000026508, ENSG00000109072, ENSG00000119185, ENSG00000118762, ENSG00000116962, ENSG00000091409, ENSG00000149930, ENSG00000106823, ENSG00000213949
telomere maintenance	0.0216255	9	ENSG00000149115, ENSG00000079246, ENSG00000070366, ENSG00000035928, ENSG00000020922, ENSG00000197299, ENSG00000129566, ENSG00000165392, ENSG00000128513
negative regulation of angiogenesis	0.0220159	8	ENSG00000169418, ENSG00000133710, ENSG00000071246, ENSG00000134871, ENSG00000010327, ENSG00000132386, ENSG00000169031, ENSG00000122194
cell-substrate junction assembly	0.0220159	8	ENSG00000135862, ENSG00000115414, ENSG00000164741, ENSG00000095637, ENSG00000091409, ENSG00000149930, ENSG00000137076, ENSG00000087077
regulation of peptidase activity	0.0244375	19	ENSG00000180210, ENSG00000121552, ENSG00000164741, ENSG00000104689, ENSG00000166349, ENSG00000132906, ENSG00000091106, ENSG00000113600, ENSG00000137834, ENSG00000039068, ENSG00000002330, ENSG00000137831, ENSG00000149273, ENSG00000181104, ENSG00000128271, ENSG00000120868, ENSG00000169031, ENSG00000166535, ENSG00000120889
telomere organization	0.0265848	9	ENSG00000149115, ENSG00000079246, ENSG00000070366, ENSG00000035928, ENSG00000020922, ENSG00000197299, ENSG00000129566, ENSG00000165392, ENSG00000128513
zinc ion transport	0.0277162	8	ENSG00000148482, ENSG00000165794, ENSG00000141424, ENSG00000152683, ENSG00000112473, ENSG00000115194, ENSG00000158014, ENSG00000138821
nitrogen compound biosynthetic process	0.0289845	55	ENSG00000158825, ENSG00000160688, ENSG00000116748, ENSG00000089250, ENSG00000069667, ENSG00000129673, ENSG00000083444, ENSG00000185973, ENSG00000105929, ENSG00000154027, ENSG00000127249, ENSG00000159899, ENSG00000136877, ENSG00000116984, ENSG00000156575, ENSG00000117115, ENSG00000155097, ENSG00000145246, ENSG00000148672, ENSG00000178921, ENSG00000129596, ENSG00000132518, ENSG00000143199, ENSG0000…
inflammatory response	0.0289845	55	ENSG00000088827, ENSG00000185010, ENSG00000166278, ENSG00000196136, ENSG00000055955, ENSG00000174175, ENSG00000174130, ENSG00000174564, ENSG00000171860, ENSG00000163435, ENSG00000113600, ENSG00000134970, ENSG00000157131, ENSG00000115414, ENSG00000181104, ENSG00000171951, ENSG00000102699, ENSG00000204305, ENSG00000136250, ENSG00000168398, ENSG00000127743, ENSG00000173372, ENSG00000131471, ENSG0000…
glutamine family amino acid metabolic process	0.0301681	13	ENSG00000159423, ENSG00000139344, ENSG00000036473, ENSG00000089250, ENSG00000135821, ENSG00000103876, ENSG00000148672, ENSG00000111339, ENSG00000112294, ENSG00000178921, ENSG00000084774, ENSG00000153904, ENSG00000023909
regulation of endopeptidase activity	0.0307021	18	ENSG00000180210, ENSG00000164741, ENSG00000104689, ENSG00000166349, ENSG00000132906, ENSG00000091106, ENSG00000113600, ENSG00000137834, ENSG00000039068, ENSG00000002330, ENSG00000137831, ENSG00000149273, ENSG00000181104, ENSG00000128271, ENSG00000120868, ENSG00000169031, ENSG00000166535, ENSG00000120889
regulation of response to external stimulus	0.0327283	30	ENSG00000180210, ENSG00000099985, ENSG00000174175, ENSG00000174564, ENSG00000142319, ENSG00000111012, ENSG00000145623, ENSG00000181104, ENSG00000128271, ENSG00000171951, ENSG00000151694, ENSG00000132386, ENSG00000187045, ENSG00000130234, ENSG00000136250, ENSG00000204305, ENSG00000141458, ENSG00000129988, ENSG00000172349, ENSG00000145147, ENSG00000122779, ENSG00000103855, ENSG00000198959, ENSG0000…
negative regulation of cell cycle process	0.0343391	8	ENSG00000012048, ENSG00000138778, ENSG00000135476, ENSG00000099985, ENSG00000041515, ENSG00000117724, ENSG00000169679, ENSG00000149311
cyclic nucleotide biosynthetic process	0.0343391	8	ENSG00000169418, ENSG00000132518, ENSG00000143199, ENSG00000129467, ENSG00000174233, ENSG00000128271, ENSG00000070019, ENSG00000159899
pigmentation	0.035046	14	ENSG00000164175, ENSG00000139637, ENSG00000080166, ENSG00000166189, ENSG00000110756, ENSG00000196712, ENSG00000163755, ENSG00000146950, ENSG00000137474, ENSG00000138771, ENSG00000140463, ENSG00000157404, ENSG00000143669, ENSG00000125863
amine catabolic process	0.0385697	17	ENSG00000131844, ENSG00000203797, ENSG00000159423, ENSG00000139344, ENSG00000198130, ENSG00000089250, ENSG00000087085, ENSG00000148672, ENSG00000103876, ENSG00000142319, ENSG00000206561, ENSG00000129596, ENSG00000123453, ENSG00000117009, ENSG00000132837, ENSG00000153904, ENSG00000132199
cellular amino acid derivative biosynthetic process	0.0394358	13	ENSG00000156575, ENSG00000117115, ENSG00000142623, ENSG00000129673, ENSG00000185973, ENSG00000142319, ENSG00000142920, ENSG00000142619, ENSG00000167741, ENSG00000129596, ENSG00000099998, ENSG00000136877, ENSG00000023909
regulation of caspase activity	0.0427967	17	ENSG00000180210, ENSG00000164741, ENSG00000104689, ENSG00000166349, ENSG00000132906, ENSG00000091106, ENSG00000113600, ENSG00000137834, ENSG00000039068, ENSG00000002330, ENSG00000137831, ENSG00000149273, ENSG00000181104, ENSG00000128271, ENSG00000120868, ENSG00000169031, ENSG00000120889
organic acid catabolic process	0.0443998	22	ENSG00000112357, ENSG00000131844, ENSG00000203797, ENSG00000104823, ENSG00000159423, ENSG00000139344, ENSG00000198130, ENSG00000117480, ENSG00000089250, ENSG00000171503, ENSG00000087008, ENSG00000117448, ENSG00000148672, ENSG00000103876, ENSG00000129596, ENSG00000084754, ENSG00000123453, ENSG00000117009, ENSG00000132837, ENSG00000153904, ENSG00000132199, ENSG00000157184
carboxylic acid catabolic process	0.0443998	22	ENSG00000112357, ENSG00000131844, ENSG00000203797, ENSG00000104823, ENSG00000159423, ENSG00000139344, ENSG00000198130, ENSG00000117480, ENSG00000089250, ENSG00000171503, ENSG00000087008, ENSG00000117448, ENSG00000148672, ENSG00000103876, ENSG00000129596, ENSG00000084754, ENSG00000123453, ENSG00000117009, ENSG00000132837, ENSG00000153904, ENSG00000132199, ENSG00000157184
centrosome organization	0.0460438	9	ENSG00000012048, ENSG00000147874, ENSG00000058453, ENSG00000139618, ENSG00000175216, ENSG00000140463, ENSG00000174799, ENSG00000117650, ENSG00000103540
cyclic nucleotide metabolic process	0.0485599	10	ENSG00000169418, ENSG00000132518, ENSG00000143199, ENSG00000129467, ENSG00000174233, ENSG00000128271, ENSG00000070019, ENSG00000159899, ENSG00000069667, ENSG00000073417
