# Supplementary material for: Integration of Transcriptome and Whole Genomic Resequencing Data to Identify Key Genes Affecting Swine Fat Deposition
Source: PLoS One. 2015 Apr 7;10(4):e0122396. doi: 10.1371/journal.pone.0122396 (PMC4388518; doi:10.1371/journal.pone.0122396)
Supplement: S8 Table — (XLSX) [file pone.0122396.s009.xlsx]

## Sheet: Number of Indels by type in DEG
Number of Indels by type in DGEs
	Frame shift	intron	Splice site acceptor	Splice site donor	3’-UTR
BH	2	185	1	1	1
Only BH	2	136	1	1	1
BL	0	233	0	0	3
Only BL	0	184	0	0	3

## Sheet: Number of SNPs by type in DGEs
Number of SNPs by type in DGEs
	intron	Non synonymous coding	synonymous coding	Splice site donor	Start gained	Stop gained	3'-UTR	5'-UTR
BH	7412	71	94	1	3	1	130	36
Only BH	3595	33	51	0	3	1	71	23
BL	8276	83	140	1	3	0	157	32
Only BL	4459	45	97	0	3	0	98	19
